# Supplementary material for: Early response to nanoparticles in the Arabidopsis transcriptome compromises plant defence and root-hair development through salicylic acid signalling
Source: BMC Genomics. 2015 Apr 24;16(1):341. doi: 10.1186/s12864-015-1530-4 (PMC4417227; doi:10.1186/s12864-015-1530-4)
Supplement: Additional file 1: — Table containing normalized expression values for the 26,184 genes. [file 12864_2015_1530_MOESM1_ESM.xlsx]

## Sheet: All Genes_26124_for Genelevel e
Gene_ID (Agilent probe)	[Abr](normalized)	[Ag10](normalized)	[Ag20](normalized)	[Ag40](normalized)	[Ag80](normalized)	[AgN](normalized)	[CNT+](normalized)	[CNT](normalized)	[NaC](normalized)	[Pst](normalized)	[Ti10](normalized)	[Ti20](normalized)	[Ti40](normalized)	[TiO](normalized)	[drou](normalized)	[wou](normalized)	GeneSymbol	locus	GeneName	description	Go	EntrezGeneID	GenbankAccession	RefSeqAccession	TIGRID	UniGeneID
A_84_P20838|837493	0.168097	0.411156	0.319233	0.226866	-0.0311816	0.0152494	0.163084	0.150074	0.459439	-0.218166	0.345001	0.241789	0.170544	0.52601	0.222889	-0.0286679	AT1G09650	AT1G09650	F-box/LRR and kelch-repeat containing protein	F-box and associated interaction domains-containing protein	GO:0003674|GO:0010200|GO:0005575	837493	NM_100837	NM_100837	TC367938	At.42215
A_84_P763788,A_84_P577836|829174	0.849816	0.114691	0.204857	0.269954	0.27336	0.0605941	0.00380039	0.212505	0.823751	0.412614	0.140991	0.182004	0.0946958	0.186156	0.719114	0.294691	G18B	AT4G30510	autophagy-related protein 18b	homolog of yeast autophagy 18 (ATG18) B	GO:0008150|GO:0003674|GO:0016236|GO:0080025|GO:0070772|GO:0005829	829174	NM_202912///NM_119197	NM_202912///NM_119197	NP187827	At.31830
A_84_P840007,A_84_P20924|838426	-0.286564	0.144472	-0.0486257	0.0434029	-0.0389409	-0.290824	-0.256778	-0.116716	-0.346128	-0.424694	0.0114067	0.0311196	0.00803351	0.127298	0.254921	-0.190932	AT1G18460	AT1G18460	alpha/beta-hydrolase-like protein	alpha/beta-Hydrolases superfamily protein	GO:0006629|GO:0005576|GO:0016298	838426	NM_101703	NM_101703	NP184598///TC398078	At.27535
A_84_P13493|817617	-1.7423	-1.05066	-1.02296	0.487873	-0.0689537	-1.09655	-1.75154	0.244208	-0.109498	1.08855	0.0333596	-0.0726843	-0.595453	1.12393	0.301159	-0.443486	AT2G30670	AT2G30670	tropine dehydrogenase	NAD(P)-binding Rossmann-fold superfamily protein	GO:0000166|GO:0008152|GO:0016491|GO:0005575	817617	NM_128619	NM_128619	TC379015	At.52980
A_84_P76784,A_84_P844374|828776	0.348692	0.198618	0.292613	0.245955	0.231276	0.196896	-0.0798898	0.250367	0.779392	-0.604358	0.225475	0.0218396	0.269097	0.154593	0.478158	0.106841	SHV3	AT4G26690	putative glycerophosphoryl diester phosphodiesterase 2	PLC-like phosphodiesterase family protein	GO:0006629|GO:0010442|GO:0008081|GO:0005886|GO:0009505|GO:0052541|GO:0031225|GO:0052546|GO:0010053|GO:0006071|GO:0009932|GO:0016051|GO:0009832|GO:0016301|GO:0016126|GO:0048765|GO:0016049|GO:0048767|GO:0046658|GO:0008889|GO:0030243|GO:0010026	828776	NM_118803	NM_118803	TC387006///TC400663	At.23755
A_84_P856120,A_84_P594615,A_84_P818286|822485	-1.87647	-0.157119	-0.371248	-0.566053	-0.281773	-0.150881	-0.0845356	-0.243157	-0.409357	-1.61082	-0.357419	-0.376956	-0.208769	0.116782	-0.649189	-0.137601	AT3G28550	AT3G28550	Proline-rich extensin-like family protein	Proline-rich extensin-like family protein	GO:0005199|GO:0009664	822485	NM_113775	NM_113775	TC359252	At.10557
A_84_P844437,A_84_P519209|826749	-0.078249	-0.0544729	-0.064306	-0.0321319	-0.102647	-0.0339229	-0.0854728	-0.0310156	-0.128101	-1.10699	-0.0741987	-0.0620921	0.0107329	-0.0610299	0.0626299	-0.0984545	AT4G11450	AT4G11450	hypothetical protein	Protein of unknown function (DUF3527)	GO:0008150|GO:0044036|GO:0005634|GO:0010089	826749	NM_117216	NM_117216	TC362269	At.33569
A_84_P825165,A_84_P605865|841421	-1.70739	0.238422	0.0882201	0.260482	0.199586	-0.0982654	0.14168	0.288395	-1.67676	-2.5241	0.252292	0.343303	0.243982	0.0990639	-0.580264	-0.0573969	AT1G49975	AT1G49975	hypothetical protein	INVOLVED IN: photosynthesis; LOCATED IN: photosystem I, chloroplast, thylakoid membrane; EXPRESSED IN: 20 plant structures; EXPRESSED DURING: 13 growth stages; CONTAINS InterPro DOMAIN/s: Photosystem I reaction centre subunit N (InterPro:IPR008796); Has 34 Blast hits to 34 proteins in 14 species: Archae - 0; Bacteria - 0; Metazoa - 0; Fungi - 0; Plants - 34; Viruses - 0; Other Eukaryotes - 0 (sou…	GO:0015979|GO:0005516|GO:0009522|GO:0042651|GO:0009507	841421	NM_103885	NM_103885	TC394710///TC385975	At.38122
A_84_P851423,A_84_P787372,A_84_P589430,A_84_P303600|829379	1.04268	0.0198669	0.19813	0.158908	0.206986	0.137663	-0.159554	0.211245	-0.467964	0.815393	0.0830884	0.159202	0.0192633	0.0305235	-0.476899	0.123385	AT4G32440	AT4G32440	tudor-like RNA-binding protein	Plant Tudor-like RNA-binding protein	GO:0008150|GO:0010200|GO:0003723|GO:0005634	829379	NM_202931///NM_119396	NM_202931///NM_119396	TC361639///TC366451	At.31662
A_84_P808310,A_84_P763581,A_84_P802460,A_84_P808302,A_84_P808322,A_84_P21469|827028	0.387617	-0.0835023	-0.0560093	-0.126176	-0.178453	0.0962303	0.0151277	-0.191105	0.267141	0.418278	-0.127938	-0.117983	-0.146156	-0.0607414	0.164431	0.0169226	MEE58	AT4G13940///no_match	adenosylhomocysteinase 1	S-adenosyl-L-homocysteine hydrolase///no_match	GO:0006511|GO:0009651|GO:0005886|GO:0006346|GO:0051049|GO:0006094|GO:0006096|GO:0009793|GO:0016441|GO:0005829|GO:0009266|GO:0051788|GO:0005737|GO:0000166|GO:0007030|GO:0048767|GO:0006833|GO:0048046|GO:0006730|GO:0005773|GO:0005774|GO:0005794|GO:0005507|GO:0006972|GO:0004013|GO:0080129|GO:0016020|GO:0009853|GO:0009506|GO:0046686	827028	NM_001084918///NM_117468	NM_001084918///NM_117468	TC381827///TC403122///TC396602///TC399301	At.24056
A_84_P501920,A_84_P788171|841517	0.953524	0.0548077	-0.216108	0.0103089	-0.0974123	-0.0821997	0.223736	-0.119201	-0.103902	0.292643	0.131179	0.0465539	-0.183307	-0.0180622	-0.446758	-0.222828	AT1G50950	AT1G50950	protein Disulfide Isomerase (PDIa) family, redox active TRX domain-containing protein	Thioredoxin protein with domain of unknown function (DUF1692)	GO:0045454	841517	NM_103975	NM_103975	TC383097///NP306378	At.37919
A_84_P759826|820368	0.249168	-0.127617	0.0726298	-0.0952481	-0.0690674	0.236379	-0.303722	-0.0116761	0.261029	0.27893	0.168011	0.206023	0.0901091	-0.118747	0.00200009	0.257024	AT3G11950	AT3G11950	homogentisate solanesyltransferase	TRAF-like superfamily protein	GO:0005737|GO:0016117|GO:0009941|GO:0008270|GO:0009507|GO:0004659	820368	NM_001202936	NM_001202936	TC362764	At.21802
A_84_P13114,A_84_P840613|835320	-0.745044	0.100099	0.0144527	0.108961	0.170643	-0.138834	0.158468	0.187409	-0.410055	-0.929244	0.0965252	0.251101	0.0394685	0.0761838	-0.296709	-0.0195195	HCF106	AT5G52440///no_match	Bacterial sec-independent translocation protein mttA/Hcf106	Bacterial sec-independent translocation protein mttA/Hcf106///no_match	GO:0009306|GO:0005886|GO:0009977|GO:0009941|GO:0033281|GO:0015031|GO:0010103|GO:0009535|GO:0045038|GO:0008565|GO:0009534|GO:0009579|GO:0010027|GO:0009507	835320	NM_124623	NM_124623	TC373879///NP221602	At.22618
A_84_P14691|825105	0.189392	-0.0970218	-0.0760529	-0.150454	-0.147495	-0.0347555	-0.134719	-0.0828266	0.0899458	0.45719	-0.177484	-0.152839	-0.225583	-0.0692885	-0.154626	0.0116755	UTR6	AT3G59360	UDP-galactose transporter 6	UDP-galactose transporter 6	GO:0015780|GO:0005794|GO:0005338|GO:0000139|GO:0008643|GO:0005351|GO:0016021|GO:0055085|GO:0009507	825105	NM_115798	NM_115798	NP214003	At.19017
A_84_P216048,A_84_P801000,A_84_P810517|843397	-0.51325	-0.0404356	0.0399761	-0.0165572	0.0532196	0.0800641	0.1172	-0.0103664	0.586116	-0.783914	-0.00554514	0.0434566	-0.00891495	0.0898709	-0.0642981	-0.00433064	AT1G70600	AT1G70600	60S ribosomal protein L27a-3	Ribosomal protein L18e/L15 superfamily protein	GO:0005622|GO:0005737|GO:0003735|GO:0022626|GO:0016020|GO:0005840|GO:0022625|GO:0006412|GO:0009506|GO:0005829	843397	NM_105728	NM_105728	TC388891	At.24536
A_84_P51360|815897	0.53956	0.0530133	-0.100739	-0.140586	-0.0166004	-0.123295	0.255617	0.0551622	0.096705	0.0770588	-0.0805509	0.0889881	-0.0889442	0.046783	-0.16702	-0.00793616	AT2G14110	AT2G14110	haloacid dehalogenase-like hydrolase domain-containing protein	Haloacid dehalogenase-like hydrolase (HAD) superfamily protein	GO:0008150|GO:0003674	815897	NM_126983	NM_126983	NP453050	At.40580
A_84_P837809,A_84_P760294,A_84_P830000|824502	-0.141104	-0.0116155	-0.0431101	-0.0499747	-0.00918317	-0.0263009	-0.117701	0.0374241	0.302764	-0.0668416	-0.0602629	-0.147338	-0.0289774	0.0146127	-0.0210056	0.0558093	NF-YB10	AT3G53340	nuclear transcription factor Y subunit B-10	nuclear factor Y, subunit B10	GO:0043565|GO:0005622|GO:0006355|GO:0003700|GO:0005634|GO:0003677	824502	NM_115194	NM_115194	TC384825///TC384718///NP166435	At.35203
A_84_P843544,A_84_P756116,A_84_P799971|814662	2.12005	-0.072439	-0.112255	-0.0264821	0.0713463	-0.09268	-0.25473	0.0648992	1.1618	2.75246	-0.108967	-0.0849152	-0.0795956	-0.0554454	0.162504	0.238214	At17.1	AT2G01340	hypothetical protein	Encodes a protein whose expression is responsive to nematode infection.	GO:0003674|GO:0005886|GO:0009624	814662	NM_126195	NM_126195	NP454716///TC376872	At.13541
A_84_P12037|831851	1.41728	0.000780344	-0.0856771	-0.0448773	0.0437331	0.248223	0.25004	0.136433	0.56789	0.436542	0.0369411	0.17466	-0.0925064	0.0971599	0.261086	0.218035	AT5G02630	AT5G02630	Lung seven transmembrane receptor family protein	Lung seven transmembrane receptor family protein	GO:0016021|GO:0009507	831851	NM_120341	NM_120341	TC368789	At.33392
A_84_P225689|841359	0.920673	0.0862799	0.120764	0.0193069	0.108289	0.0838478	0.259119	0.183808	0.276794	0.760896	0.224441	0.0815115	0.0211647	0.150659	0.0283434	0.226384	AT1G49360	AT1G49360	F-box protein	F-box family protein	GO:0008150|GO:0003674|GO:0005634	841359	NM_103826	NM_103826	TC367327	At.64068
A_84_P22446,A_84_P814910|830390	-0.336853	-0.0991328	-0.0577521	-0.110584	-0.0615725	-0.155474	-0.248744	-0.0708122	-0.599183	-0.264601	-0.153135	-0.0515804	-0.175865	-0.0945706	-0.0160425	-0.227142	UBC22	AT5G05080	ubiquitin-conjugating enzyme E2 22	ubiquitin-conjugating enzyme 22	GO:0006511|GO:0004842|GO:0016881	830390	NM_120590	NM_120590	TC387800	At.23123
A_84_P861344,A_84_P17896,A_84_P812753,A_84_P812760,A_84_P796027|836751	-0.56389	0.0359213	-0.186202	-0.0254049	-0.091125	0.0350544	-0.0449958	0.00383353	-0.465809	-1.48635	-0.115942	0.0484059	-0.159163	-0.0956292	-0.0665314	0.0315809	FNR1	AT5G66190///no_match	ferredoxin--NADP+ reductase	ferredoxin-NADP(+)-oxidoreductase 1///no_match	GO:0050661|GO:0031977|GO:0015979|GO:0009697|GO:0009773|GO:0006364|GO:0050832|GO:0050660|GO:0009409|GO:0009657|GO:0009814|GO:0006098|GO:0009535|GO:0009767|GO:0008266|GO:0045156|GO:0000165|GO:0009570|GO:0006612|GO:0009534|GO:0009595|GO:0009862|GO:0010310|GO:0009579|GO:0048046|GO:0019761|GO:0010363|GO:0042742|GO:0009867|GO:0009941|GO:0043900|GO:0019684|GO:0043085|GO:0045157|GO:0004324|GO:0010200|GO:…	836751	NM_001085336///NM_126017	NM_001085336///NM_126017	TC397062///TC404142	At.47570
A_84_P842536	-0.930009	-0.004646	-0.819164	-1.10037	-0.687658	-0.684409	0.28683	-0.703599	-1.58565	0.0432081	-0.507109	-0.799424	-0.652334	0.274782	-2.24253	-0.440573		AT1G28620		pseudogene, lipase, similar to lipase Arab-1 GB:S68410 GI:2129636 (Arabidopsis thaliana); blastp match of 44% identity and 1.2e-48 P-value to GP|7523500|dbj|BAA94228.1||AP001633 unnamed protein product {Oryza sativa (japonica cultivar-group)}			BX815895		NP251564	At.49832
A_84_P229159|835472	-0.168338	-0.152845	-0.112911	-0.0969069	-0.0566769	-0.153562	-0.278308	0.140063	-0.124051	-1.04339	-0.0722745	0.0593698	-0.0420439	-0.146445	0.143784	-0.0873896	AT5G53900	AT5G53900	Serine/threonine-protein kinase-like protein	Serine/threonine-protein kinase WNK (With No Lysine)-related	GO:0008150|GO:0003674|GO:0009736|GO:0005634	835472	NM_180855	NM_180855	TC398739	At.27744
A_84_P55070,A_84_P825709|826917	-0.115263	-0.295202	-0.115606	-0.318805	-0.254445	-0.543228	-0.596732	-0.0706387	-0.175097	0.727001	-0.058429	-0.148861	-0.220198	-0.0982968	-0.184086	-0.182043	AT4G13030	AT4G13030	P-loop containing nucleoside triphosphate hydrolase domain-containing protein	P-loop containing nucleoside triphosphate hydrolases superfamily protein	GO:0008150|GO:0005634	826917	NM_179040	NM_179040	TC373538///TC372999	At.3517
A_84_P23129|819799	0.601765	-0.24646	-0.251546	-0.20982	-0.343182	-0.0469193	0.0130126	-0.248713	-0.0647943	0.102829	-0.151678	-0.0135574	-0.263615	-0.160611	-0.0534782	0.0792672	FRS7	AT3G06250	protein FAR1-related sequence 7	FAR1-related sequence 7	GO:0009639|GO:0008270|GO:0005634	819799	NM_111500	NM_111500	TC359312	At.19021
A_84_P813529,A_84_P813526,A_84_P22194|823584	-1.12519	0.066417	0.0727816	0.0394831	0.112395	-0.0689483	0.0477324	0.062784	0.0679238	-1.37678	0.0787461	0.189349	0.199111	0.0575783	-0.179739	-0.0917673	AT3G44590	AT3G44590	60S acidic ribosomal protein P2-4	60S acidic ribosomal protein family	GO:0005622|GO:0001510|GO:0003735|GO:0022626|GO:0005840|GO:0005634|GO:0006414|GO:0005829	823584	NM_114327	NM_114327	TC386532///TC388756///TC383092	At.21080
A_84_P11290|842099	0.35207	-0.119772	0.07213	-0.0642681	-0.0217309	0.0156579	-0.368341	0.0640769	0.104574	0.55224	0.0341022	-0.0771749	-0.10481	-0.0573571	0.13401	0.187269	AT1G56460	AT1G56460	HIT zinc finger and PAPA-1-like domain-containing protein	HIT zinc finger ;PAPA-1-like conserved region	GO:0009507	842099	NM_104524	NM_104524	NP305866	At.42771
A_84_P69834,A_84_P827427|821221	-0.74001	0.357838	0.376297	0.320383	0.322061	0.165376	0.316343	0.323453	-0.260475	-0.969807	0.260501	0.359889	0.266332	0.182749	-0.000658989	0.16833	DEL3	AT3G01330	DP-E2F-like protein 3	DP-E2F-like protein 3	GO:0005515|GO:0006261|GO:0005667|GO:0006355|GO:0005737|GO:0003700|GO:0005634|GO:0003677	821221	NM_110999	NM_110999	TC371323///NP440517	At.41295
A_84_P837838,A_84_P23696|842334	-0.868695	-0.0087533	-0.216371	-0.303422	-0.222714	-0.272569	0.0629005	-0.272744	-0.829699	-1.93628	-0.271057	-0.267742	-0.145253	-0.0961049	-0.721374	-0.728937	PG1	AT1G60390	polygalacturonase 1	polygalacturonase 1	GO:0008150|GO:0004650|GO:0005576	842334	NM_104726	NM_104726	TC362238	At.36663
A_84_P23015,A_84_P858586|814884	-1.52962	-0.113122	-0.0746264	-0.0774615	-0.023633	-0.452851	0.256817	0.0399919	-0.936476	-1.55417	0.0658648	0.0206926	-0.06847	-0.269124	-0.862046	0.0684096	AT2G03550	AT2G03550	alpha/beta-Hydrolase-like protein	alpha/beta-Hydrolases superfamily protein	GO:0016787|GO:0008152|GO:0005634	814884	NM_126405	NM_126405	TC374914///TC395124	At.41385
A_84_P840800,A_84_P20316|841271	-1.98887	-0.0508165	0.0357975	-0.180254	0.203376	0.344112	-1.01938	-0.117217	-0.628787	0.547629	-0.163185	-0.226943	-0.261046	0.384233	-0.415875	0.638783	JAZ4	AT1G48500	protein TIFY 6A	jasmonate-zim-domain protein 4	GO:0005515|GO:0008150|GO:0009611|GO:0005634|GO:0009867	841271	NM_103746///NM_001123978	NM_103746///NM_001123978	NP13352768	At.52076
A_84_P843637,A_84_P556170,A_84_P788340|817171	1.31147	-0.283683	-0.526827	-0.761197	-0.540655	-0.593122	0.144379	-0.437152	-0.292656	1.29558	-0.541867	-0.582638	-0.542272	-0.183753	-0.370725	-0.364524	AT2G26310	AT2G26310	chalcone-flavanone isomerase-like protein	Chalcone-flavanone isomerase family protein	GO:0005504|GO:0009570|GO:0042398	817171	NM_001202677	NM_001202677	NP456130///TC368230///TC382690	At.38913
A_84_P16132,A_84_P832263,A_84_P833596|837363	-0.408382	-0.606251	-1.5513	-1.01826	-1.17486	-0.330423	0.606025	-1.17453	-2.4553	-0.451472	-1.36474	-0.971021	-0.777235	0.146331	-1.11315	-2.02705	ALMT1	AT1G08430	aluminum-activated malate transporter 1	aluminum-activated malate transporter 1	GO:0005634|GO:0010044|GO:0015140	837363	NM_100716	NM_100716	TC367830	At.42261
A_84_P218478|843770	0.484145	0.232359	-0.0527248	-0.0513073	-0.0535244	-0.137515	0.168062	-0.0151852	-0.371234	0.259446	0.137443	-0.115906	0.00868273	0.100473	-0.227305	0.0174812	AT1G74300	AT1G74300	esterase/lipase/thioesterase family protein	alpha/beta-Hydrolases superfamily protein	GO:0008150|GO:0003824	843770	NM_106090	NM_106090	TC359193	At.69978
A_84_P803569,A_84_P22857,A_84_P853555|838382	2.15218	0.179602	0.320811	0.405993	0.27986	-0.0869629	-0.212306	0.157337	0.721338	0.304921	0.359286	0.265185	0.365783	0.0578423	0.963998	-0.0205587	AT1G18020	AT1G18020;AT1G17990	putative 12-oxophytodienoate reductase-like protein 2	[AT1G18020, FMN-linked oxidoreductases superfamily protein];[AT1G17990, FMN-linked oxidoreductases superfamily protein]	GO:0005737|GO:0010181|GO:0016491|GO:0003824|GO:0055114	838382	NM_179352	NM_179352	TC373238///TC395366	At.72859
A_84_P830659,A_84_P239935|839293	-1.18021	-0.26089	-0.159196	-0.13118	-0.250184	-0.207831	-0.0548246	-0.242866	-0.431055	-1.02395	0.0544028	0.189324	0.00734091	-0.173049	-0.190154	0.00769043	AT1G01320	AT1G01320	tetratricopeptide repeat-containing protein	Tetratricopeptide repeat (TPR)-like superfamily protein	GO:0005737|GO:0016556	839293	NM_100014	NM_100014	NP228562	At.24686
A_84_P124941,A_84_P794690,A_84_P848773|827206	-1.54262	-0.121437	-0.0638192	-0.470407	-0.302278	0.268242	-1.64671	-0.835529	-0.313104	0.693977	-0.868429	-0.867825	-0.78516	-0.311956	-0.342452	0.121197	CYP702A5	AT4G15393///no_match///AT4G15393;AT4G15396	cytochrome P450, family 702, subfamily A, polypeptide 5	cytochrome P450, family 702, subfamily A, polypeptide 5///no_match///[AT4G15393, cytochrome P450, family 702, subfamily A, polypeptide 5];[AT4G15396, cytochrome P450, family 702, subfamily A, polypeptide 6]	GO:0004497|GO:0005506|GO:0005783|GO:0009055|GO:0016705|GO:0055114|GO:0020037	827206	NM_148329///BP582858///NM_001084924	NM_148329///NM_001084924	TC366140///TC381504	At.22474///At.67681
A_84_P14283|837048	-0.465585	-0.0691818	0.0890892	-0.029822	0.139933	-0.223888	-0.223183	-0.125117	-0.660887	-0.658835	-0.133445	-0.0476679	0.0159961	0.0578746	-0.0546528	-0.0843744	CVP2	AT1G05470	Type I inositol-1,4,5-trisphosphate 5-phosphatase CVP2	DNAse I-like superfamily protein	GO:0048016|GO:0046030|GO:0009737|GO:0010588|GO:0010051|GO:0048519|GO:0009944|GO:0010305|GO:0046854|GO:0005737|GO:0010067|GO:0016787|GO:0032957|GO:0046855|GO:0048439|GO:0009887|GO:0009850|GO:0010014|GO:0009855	837048	NM_100426	NM_100426	NP2710734	At.42397
A_84_P13370,A_84_P807686,A_84_P861397|839501	0.529928	-0.227058	-0.382113	-0.488987	-0.402503	-0.260104	-0.403171	-0.433603	-0.31809	1.14999	-0.454899	-0.47973	-0.472534	-0.243022	-0.134986	-0.315988	SAM1	AT1G02500	S-adenosylmethionine synthetase 1	S-adenosylmethionine synthetase 1	GO:0071281|GO:0019344|GO:0009651|GO:0005886|GO:0009698|GO:0006094|GO:0005618|GO:0009693|GO:0004478|GO:0006096|GO:0005829|GO:0009266|GO:0006598|GO:0005737|GO:0007030|GO:0006556|GO:0006833|GO:0007033|GO:0009611|GO:0009805|GO:0042398|GO:0006972|GO:0005524|GO:0016020|GO:0046686	839501	NM_100131	NM_100131	TC380319///TC391793///TC401320	At.24731
A_84_P12356|837590	0.410734	-0.0364108	-0.20792	-0.169919	-0.0818179	-0.129965	0.084655	-0.0393319	0.0292249	0.375852	-0.0599418	-0.0474355	-0.133826	-0.0440299	-0.16485	0.0383736	CPISCA	AT1G10500	Iron-sulfur assembly protein IscA	chloroplast-localized ISCA-like protein	GO:0051536|GO:0016226|GO:0005198|GO:0009570|GO:0042744|GO:0009507	837590	NM_100924	NM_100924	TC380544	At.23708
A_84_P125381|822439	1.26812	0.777493	-0.185624	0.197786	-0.0397707	0.0636336	0.797981	0.0674869	0.7505	1.33097	0.0586833	-0.0602747	-0.335672	0.299932	-0.0171965	0.254038	TBL22	AT3G28150	protein trichome birefringence-like 22	TRICHOME BIREFRINGENCE-LIKE 22	GO:0005794|GO:0010411	822439	NM_113733	NM_113733	TC370324	At.28425
A_84_P787759,A_84_P116402,A_84_P824217|824950	0.212443	0.245481	0.0623426	0.125638	0.131426	0.135246	0.289756	0.129791	0.139206	0.484112	0.134442	0.222411	0.0471499	0.20728	0.0356414	0.255864	AT3G57810	AT3G57810	Cysteine proteinases-like protein	Cysteine proteinases superfamily protein	GO:0008150|GO:0008234|GO:0009507	824950	NM_180385	NM_180385	NP166403///TC386709	At.34796
A_84_P822373,A_84_P822379,A_84_P20289|822453	-1.75468	-0.440722	-1.69215	-1.0997	-1.41879	-2.5552	2.48977	-1.16294	-2.18597	2.45927	-1.03153	-0.886025	-1.12385	-0.839127	-0.389704	-1.01371	AT3G28270	no_match///AT3G28270	hypothetical protein	no_match///Protein of unknown function (DUF677)	GO:0008150|GO:0003674|GO:0005575	822453	NM_113746	NM_113746	TC363415///TC383018	At.5792
A_84_P852955,A_84_P10073|828919	-0.90173	-0.544137	-0.816152	-0.707767	-0.658928	-1.78286	0.599172	-0.328342	-0.370051	-0.288773	-0.332846	-0.468532	-0.248992	-0.256082	-0.913834	-0.487216	AT4G28040	AT4G28040	nodulin MtN21 /EamA-like transporter family protein	nodulin MtN21 /EamA-like transporter family protein	GO:0016020|GO:0009507	828919	NM_118943	NM_118943	TC373561	At.71113
A_84_P816283,A_84_P21854|841762	1.01662	-0.352692	-0.464715	-0.474282	-0.403386	-0.229202	0.000683069	-0.362508	0.178032	0.162554	-0.450877	-0.398798	-0.585773	-0.283564	0.0610771	0.0370108	AT1G53280	AT1G53280	4-methyl-5(b-hydroxyethyl)-thiazole monophosphate biosynthesis	Class I glutamine amidotransferase-like superfamily protein	GO:0008150|GO:0046685|GO:0009570|GO:0006486|GO:0009507	841762	NM_104206	NM_104206	TC367209///TC405933	At.24375
A_84_P89749|840052	-0.251089	0.146398	0.214352	0.271308	0.281766	0.227038	0.416754	0.326862	0.104332	-0.00555778	0.216656	0.270797	0.22789	0.17223	0.16801	0.320409	ROPGEF14	AT1G31650	RHO guanyl-nucleotide exchange factor 14	RHO guanyl-nucleotide exchange factor 14	GO:0005739|GO:0019344|GO:0005089|GO:0080092	840052	NM_102900	NM_102900	TC361578	At.40302
A_84_P752993|841550	1.28923	-0.0518675	-0.161459	-0.255126	-0.168348	-0.172868	-1.36845	0.0115438	-0.332766	0.870332	0.0469966	0.135498	-0.225279	0.107019	0.459305	0.248139	AT1G51270	AT1G51270	vesicle-associated protein 1-4	structural molecules;transmembrane receptors;structural molecules	GO:0005622|GO:0007165|GO:0005737|GO:0005198	841550	NM_104005	NM_104005	TC366500	At.50948
A_84_P505397|837708	0.361729	0.0405636	0.0120738	0.000957489	0.115037	0.13068	0.0180047	0.121824	0.277797	0.126306	0.0893197	0.090955	-0.0051465	0.134026	0.148119	0.201782	RBP45B	AT1G11650	RNA recognition motif-containing protein	RNA-binding (RRM/RBD/RNP motifs) family protein	GO:0005737|GO:0000166|GO:0000398|GO:0003723|GO:0010193|GO:0008143|GO:0005634|GO:0003676	837708	NM_179310	NM_179310	TC366763	At.19842
A_84_P822107,A_84_P23952|837254	-0.490239	0.0631752	-0.0354962	0.0379205	0.0444643	0.180594	0.198168	0.0782447	-0.00409937	-0.281445	0.0142734	-0.00511026	0.00287867	-0.0314567	-0.215611	0.0384566	SMO2-1	AT1G07420	methylsterol monooxygenase	sterol 4-alpha-methyl-oxidase 2-1	GO:0046520|GO:0005506|GO:0016491|GO:0016126|GO:0009941|GO:0006633|GO:0080065|GO:0000254|GO:0055114|GO:0006333	837254	NM_202048	NM_202048	TC396404///TC382496	At.27344
A_84_P123752,A_84_P793903,A_84_P793271|841399	-1.19762	-0.214341	-0.0382462	0.0177789	0.0627592	0.112969	-0.213688	0.0961695	0.0936074	-0.841471	-0.0263884	0.268238	0.0114813	-0.135328	0.0079236	-0.00601196	PAB8	AT1G49760///no_match	poly(A) binding protein 8	poly(A) binding protein 8///no_match	GO:0005515|GO:0005737|GO:0003723|GO:0003743|GO:0046686|GO:0006164|GO:0005829	841399	NM_103863///AV802547///NM_001198255	NM_103863///NM_001198255	TC394442	At.21584///At.67318
A_84_P10748,A_84_P867324|821071	0.0257967	-0.216818	-0.155743	-0.128144	-0.143034	0.0142112	0.106788	-0.173884	0.979208	0.196871	-0.101816	-0.188652	-0.181964	-0.0372956	0.230976	0.0991704	AT3G01820	AT3G01820	P-loop containing nucleoside triphosphate hydrolase-like protein	P-loop containing nucleoside triphosphate hydrolases superfamily protein	GO:0005739|GO:0006139|GO:0006354|GO:0019201|GO:0005524|GO:0019205	821071	NM_111048	NM_111048	TC373844	At.46806
A_84_P23645|838965	3.00646	0.0300474	0.202891	0.0940814	0.414135	0.442442	-0.167153	0.423852	1.84693	3.30933	0.0452952	-0.0654525	-0.0143185	-0.353069	0.468763	0.820276	SRO2	AT1G23550	RCD one 2-like protein	similar to RCD one 2	GO:0010583|GO:0009407|GO:0005634|GO:0003950	838965	NM_102204	NM_102204	NP221347	At.49909
A_84_P812638,A_84_P209078,A_84_P812636|830986	-0.202055	0.1069	0.20611	0.185229	0.212417	0.127173	0.177361	0.120867	0.397067	0.0144591	0.221192	0.276046	0.254256	0.16974	0.267137	0.136967	AT5G11170	no_match///AT5G11170	DEAD-box ATP-dependent RNA helicase 56	no_match///DEAD/DEAH box RNA helicase family protein	GO:0008026|GO:0005730|GO:0004386|GO:0005634|GO:0003676|GO:0005524|GO:0046686|GO:0009506|GO:0005829	830986	AK319088///NM_180476	NM_180476	TC366040///TC372211///NP223916	At.73904
A_84_P15378|817802	0.0637512	0.00639057	-0.0969977	-0.229738	-0.175138	0.0106679	0.047212	-0.141554	-0.123154	0.653505	-0.183316	-0.0735648	-0.207207	0.00517726	0.0413085	-0.013013	AXL	AT2G32410	amyloid beta precursor protein binding protein 1	AXR1-like	GO:0009640|GO:0016579|GO:0016567|GO:0005886|GO:0010182|GO:0019915|GO:0010162|GO:0009909|GO:0005634|GO:0010564|GO:0009791|GO:0003824|GO:0009933|GO:0009793|GO:0009062|GO:0000085|GO:0009845|GO:0000166|GO:0005777|GO:0016571|GO:0010388|GO:0050826|GO:0010228|GO:0009734|GO:0010252|GO:0045893	817802	NM_001036388	NM_001036388	TC366728	At.38079
A_84_P17406,A_84_P801799|821676	0.250952	0.0906253	0.0216875	-0.0442023	-0.0454979	0.14364	0.131635	-0.0677946	0.441914	0.398975	0.128287	0.164792	0.0256517	0.105394	0.118521	0.173153	MKK5	AT3G21220///no_match	mitogen-activated protein kinase kinase 5	MAP kinase kinase 5///no_match	GO:0010227|GO:0005739|GO:0004672|GO:0016301|GO:0004674|GO:0015824|GO:2000037|GO:0009814|GO:0006468|GO:0005524|GO:0004708|GO:0016772	821676	NM_113017///BX834431	NM_113017	TC367901	At.24898///At.71795
A_84_P867803,A_84_P786380,A_84_P11324|838642	-0.208031	0.00305891	-0.0343022	0.0312908	0.0126083	0.15652	0.072921	0.0769086	-0.137086	-0.535526	-0.0642941	0.088598	-0.0914104	0.0820975	0.0150475	0.170177	AT1G20540	AT1G20540///no_match	transducin/WD-40 repeat-containing protein	Transducin/WD40 repeat-like superfamily protein///no_match	GO:0008150|GO:0000166|GO:0005634|GO:0080008	838642	NM_101904///BX813812	NM_101904	NP221333	At.25733
A_84_P18216,A_84_P819749|815130	-0.945211	0.189848	0.0473547	0.139779	0.09466	0.146641	-0.00239086	0.0870352	-0.181703	-1.69811	0.00654459	0.183532	0.0774977	-0.0627229	-0.281174	-0.0678854	AT2G05790	AT2G05790	O-Glycosyl hydrolases family 17 protein	O-Glycosyl hydrolases family 17 protein	GO:0009926|GO:0008356|GO:0008361|GO:0007389|GO:0005886|GO:0043169|GO:0005975|GO:0010075|GO:0010015|GO:0003824|GO:0040007|GO:0004553	815130	NM_126593	NM_126593	TC368614	At.41147
A_84_P14198|843060	0.250242	-0.282964	-0.47331	-0.194754	-0.133005	-0.277147	-0.683133	-0.0594513	-0.465292	-0.697707	-0.389549	-0.121627	-0.404488	-0.357293	-0.367229	-0.146654	AT1G67400	AT1G67400	ELMO/CED-12 domain-containing protein	ELMO/CED-12 family protein	GO:0006909|GO:0005856	843060	NM_105407	NM_105407	TC374369	At.35659
A_84_P21905|840032	-0.446971	-0.0358677	-0.176923	-0.198347	-0.289184	0.157382	-0.0975182	-0.355914	-0.0925319	-1.00041	-0.058661	0.165885	-0.182835	-0.113079	-0.410268	0.0782636	FEI1	AT1G31420	leucine-rich repeat protein kinase-like protein	Leucine-rich repeat protein kinase family protein	GO:0005886|GO:0010817|GO:0009932|GO:0046777|GO:0016301|GO:0043481|GO:0071555|GO:0048767|GO:0019761|GO:0016772|GO:0005524|GO:0009826|GO:0009825|GO:0009664|GO:0009832|GO:0004672|GO:0004674|GO:0005982|GO:0016049|GO:0006468|GO:0004713|GO:0007169|GO:0000272|GO:0030243|GO:0000271	840032	NM_102881	NM_102881	TC364646	At.27683
A_84_P15740|828811	-0.523607	-0.705628	-1.07229	-0.687767	-0.654058	0.133711	-1.66169	-0.0836942	-1.68561	-0.951093	-0.999708	-0.896336	-0.907205	-0.737098	-1.56721	0.210021	FADA	AT4G27030	fatty acid desaturase A	fatty acid desaturase A	GO:0006636|GO:0016881|GO:0046471|GO:0080167|GO:0052637|GO:0009507	828811	NM_118837	NM_118837	TC387574	At.48906
A_84_P505320,A_84_P768787,A_84_P787054|836684	0.280569	-0.238255	-0.0649903	-0.0705864	0.0169561	0.0600982	-0.342016	0.0319099	0.13221	0.455554	-0.159385	0.00516558	-0.115364	-0.13332	0.0567067	0.170028	AT5G65580	AT5G65580///AT5G65575	hypothetical protein	unknown protein; FUNCTIONS IN: molecular_function unknown; INVOLVED IN: biological_process unknown; LOCATED IN: endomembrane system; EXPRESSED IN: flower; EXPRESSED DURING: petal differentiation and expansion stage; Has 1807 Blast hits to 1807 proteins in 277 species: Archae - 0; Bacteria - 0; Metazoa - 736; Fungi - 347; Plants - 385; Viruses - 0; Other Eukaryotes - 339 (source: NCBI BLink).///ot…	GO:0008150|GO:0003674	836684	NM_125956///BX825316	NM_125956	TC396664///TC400113	At.50559
A_84_P789365,A_84_P287770|825278	-0.315031	0.447032	0.930751	0.887771	1.01856	0.131665	-0.71845	0.885601	-0.893221	-0.025568	0.450879	0.401234	0.698876	0.128415	0.779065	0.330446	PP2-A13	AT3G61060	F-box protein PP2-A13	phloem protein 2-A13	GO:0005515|GO:0009744|GO:0009750|GO:0009611|GO:0030246|GO:0005634	825278	NM_202741	NM_202741	TC369506	At.74763
A_84_P63574,A_84_P792367|816827	1.65874	0.601708	0.0784774	0.284322	0.161092	0.342329	-0.349713	0.121282	-0.370773	-2.1958	0.125938	0.456897	0.210715	0.190343	-0.415956	-0.0716991	AT2G22960	AT2G22960///no_match	putative serine carboxypeptidase-like 52	alpha/beta-Hydrolases superfamily protein///no_match	GO:0004185|GO:0006508|GO:0005576	816827	NM_127861	NM_127861	NP456258	At.64990
A_84_P22268|825373	-0.861475	-0.0459793	0.00863695	0.0401914	0.0596528	-0.0265193	-0.0179481	0.0776122	-0.119713	-0.469541	0.039434	0.314806	-0.0286794	0.0671732	-0.159511	0.021548	AT3G62000	AT3G62000	S-adenosyl-L-methionine-dependent methyltransferase-like protein	S-adenosyl-L-methionine-dependent methyltransferases superfamily protein	GO:0008171|GO:0005829	825373	NM_116065	NM_116065	TC373198	At.28388
A_84_P553584|820627	0.801221	-0.222915	0.609511	0.688306	0.761478	0.479379	-0.125716	1.07782	0.614442	1.31235	0.399614	0.482724	0.626266	-0.116039	0.155438	0.951632	AT3G02555	AT3G02555	hypothetical protein	unknown protein; BEST Arabidopsis thaliana protein match is: unknown protein (TAIR:AT5G16110.1); Has 130 Blast hits to 130 proteins in 18 species: Archae - 0; Bacteria - 0; Metazoa - 0; Fungi - 0; Plants - 130; Viruses - 0; Other Eukaryotes - 0 (source: NCBI BLink).	GO:0008150|GO:0003674|GO:0005634	820627	NM_111123	NM_111123	TC375569	At.23845
A_84_P607354|833001	2.12419	-0.0891529	0.10615	-0.00745595	-0.00240123	0.136374	-0.341645	0.0925651	0.871866	1.58798	0.0123972	-0.101673	-0.178031	-0.129357	0.793308	0.345918	AT5G28830	AT5G28830	EF-hand, calcium binding motif-containing protein	calcium-binding EF hand family protein	GO:0008150|GO:0005509|GO:0009507	833001	NM_122766	NM_122766	TC382638	At.55086
A_84_P18667|830546	-0.220281	-0.0391121	-0.0826311	-0.0624347	-0.0147498	-0.171379	0.0747619	0.00573301	-0.16643	-0.398531	-0.00957179	0.176974	-0.0444734	-0.00379133	-0.125967	-0.0167503	AT5G06580	AT5G06580	D-lactate dehydrogenase [cytochrome]	FAD-linked oxidases family protein	GO:0008762|GO:0050660|GO:0016614|GO:0003824|GO:0005524|GO:0042802|GO:0004458|GO:0005739|GO:0019154|GO:0051596|GO:0008891|GO:0016491|GO:0055114	830546	NM_120741	NM_120741	TC363361	At.9066
A_84_P290774|836666	-1.14354	-0.00981879	0.0179272	0.234575	0.254216	-0.516658	0.182009	0.0703297	-0.688576	-1.74129	0.335401	0.401082	0.16835	-0.0603368	-0.499107	-0.488891	HB25	AT5G65410	homeobox protein 25	homeobox protein 25	GO:0005622|GO:0005515|GO:0003700|GO:0008270|GO:0005634	836666	NM_125939	NM_125939	TC373435	At.43744
A_84_P508409|820412	-0.419904	0.0579709	0.15184	0.0971155	0.0926358	0.0579391	0.0376334	0.0944719	0.337884	-0.319098	0.273422	0.267721	0.148255	0.135594	-0.014035	0.178559	AT3G12340	AT3G12340	FKBP-like peptidyl-prolyl cis-trans isomerase family protein	FKBP-like peptidyl-prolyl cis-trans isomerase family protein	GO:0000413|GO:0016020|GO:0006457|GO:0018208|GO:0009543|GO:0003755|GO:0005528|GO:0005634|GO:0006312|GO:0009560|GO:0042991	820412	NM_112068	NM_112068	TC399353	At.63535
A_84_P850575,A_84_P803284,A_84_P11357|842547	-0.750975	-0.782777	-0.505105	-0.493083	-0.511762	-0.940464	-0.42655	-0.789805	-0.689278	-0.642996	-0.351753	-0.421131	-0.446405	-0.54745	-1.87372	-1.66708	AT1G62500	AT1G62500///no_match	bifunctional inhibitor/lipid-transfer protein/seed storage 2S albumin-like protein	Bifunctional inhibitor/lipid-transfer protein/seed storage 2S albumin superfamily protein///no_match	GO:0006869|GO:0008289	842547	NM_104929///DR355474	NM_104929	TC393644///TC398676///TC384563	At.16344///At.72520
A_84_P786741,A_84_P139119|843684	0.0769692	0.14681	0.260623	0.355673	0.338848	0.249841	0.213127	0.221533	0.135605	0.0604122	0.380245	0.273682	0.339388	0.155753	0.198092	0.2218	AT1G73490	AT1G73490	RNA recognition motif-containing protein	RNA-binding (RRM/RBD/RNP motifs) family protein	GO:0008150|GO:0000166|GO:0003723|GO:0005634|GO:0003676	843684	NM_106008	NM_106008	TC385367	At.27968
A_84_P12433|843782	0.411991	0.0273004	-0.130116	-0.241414	-0.139627	-0.0827692	-0.246193	-0.113997	0.0274515	0.682925	-0.197683	-0.20334	-0.287018	-0.0188746	-0.128826	-0.179398	AT1G74410	AT1G74410	NEP1-interacting protein-like 2	RING/U-box superfamily protein	GO:0010200|GO:0008270	843782	NM_106101	NM_106101	TC363616	At.20400
A_84_P23492|834607	-1.97903	-0.0616808	-0.18911	-0.0181987	-0.129637	-0.192248	-0.188256	0.117515	-1.15875	-2.75671	-0.119759	0.141153	-0.153949	-0.125557	-0.181826	-0.108029	FKBP13	AT5G45680	FKBP-type peptidyl-prolyl cis-trans isomerase 3	FK506-binding protein 13	GO:0005515|GO:0031977|GO:0006636|GO:0019288|GO:0016117|GO:0003755|GO:0005528|GO:0010103|GO:0016020|GO:0006457|GO:0009543|GO:0018208|GO:0015995|GO:0009507	834607	NM_123935	NM_123935	TC405847	At.28277
A_84_P226439|843671	-1.32622	-0.502886	-0.585815	-0.325058	-0.407945	-0.746035	-0.808476	-0.657823	-0.697541	-0.215724	-0.0663466	-0.379108	-0.423431	-0.468492	-0.0167122	-0.626102	HDG11	AT1G73360	homeobox-leucine zipper protein HDG11	homeodomain GLABROUS 11	GO:0043565|GO:0005515|GO:0006355|GO:0003700|GO:0010091|GO:0005634|GO:0003677	843671	NM_105996	NM_105996	TC359368	At.34997
A_84_P806626,A_84_P12081,A_84_P861549,A_84_P863179,A_84_P806673,A_84_P800406,A_84_P806658,A_84_P806668,A_84_P806656|831660	-0.280905	0.0690031	-0.102644	-0.148231	-0.169054	0.30535	0.20087	-0.282404	0.339514	-0.89326	-0.159246	-0.0730696	-0.294914	0.11344	0.0405498	0.191284	ATMS1	no_match///AT5G17920	5-methyltetrahydropteroyltriglutamate--homocysteine methyltransferase	no_match///Cobalamin-independent synthase family protein	GO:0005774|GO:0009651|GO:0005794|GO:0005886|GO:0005507|GO:0008652|GO:0009086|GO:0010043|GO:0008705|GO:0005829|GO:0005737|GO:0016020|GO:0009570|GO:0008270|GO:0003871|GO:0048046|GO:0046686|GO:0009506|GO:0009507|GO:0005777	831660	NM_001085130///NM_121798///BE522547	NM_001085130///NM_121798	TC392308///TC401464///TC406238///TC396538///TC400974///TC389242	At.22340///At.71028
A_84_P597258|821561	0.260181	-0.184834	-0.0477445	0.00414372	-0.00471926	-0.254052	-0.354941	0.0727766	-0.127279	0.201399	0.074357	-0.117714	-0.00957537	-0.243068	0.110798	-0.115563	AT3G20170	AT3G20170	armadillo/beta-catenin-like repeat-containing protein	ARM repeat superfamily protein	GO:0008150|GO:0005634	821561	NM_112908	NM_112908	TC368534	At.50207
A_84_P824378,A_84_P856594,A_84_P10247,A_84_P824372|834443	-0.268727	-0.0426607	-0.0895777	-0.0555196	-0.0320487	-0.0733385	-0.0901196	0.0595944	-0.15471	-0.296065	-0.0690072	0.00449944	-0.0831299	0.0192692	0.00019908	-0.0577294	CBP20	no_match///AT5G44200	nuclear cap-binding protein subunit 2	no_match///CAP-binding protein 20	GO:0000339|GO:0005515|GO:0006355|GO:0030422|GO:0006366|GO:0016070|GO:0003723|GO:0009086|GO:0003676|GO:0000394|GO:0000166|GO:0035196|GO:0000398|GO:0031053|GO:0045893|GO:0005845|GO:0043687	834443	NM_123787	NM_123787	TC384164	At.23549
A_84_P14236|844203	0.581919	0.117484	-0.0137782	-0.146441	-0.0778377	0.0536759	0.297652	-0.111058	-0.142773	0.734976	0.00426745	-0.168967	-0.185966	0.104218	0.0156217	0.234097	GGH3	AT1G78670	gamma-glutamyl hydrolase 3	gamma-glutamyl hydrolase 3	GO:0005773|GO:0016787|GO:0005576|GO:0008242|GO:0003824|GO:0006541	844203	NM_106514	NM_106514	TC370329	At.24566
A_84_P726318	0.485143	-0.592491	-0.152836	-0.201242	-0.320221	-0.0123162	-0.383271	-0.175745	1.37665	0.77734	-0.0887549	-0.201305	0.152997	-0.263447	2.74682	0.165618		AT4G38215		other RNA
A_84_P17677|829980	-0.0973228	-0.276566	-0.502954	-0.638	-0.448112	-0.188883	-0.287848	-0.621511	-0.154067	-0.593687	-0.619767	-0.216636	-0.433394	-0.272954	0.0318818	-0.254443	CPK26	AT4G38230	calcium-dependent protein kinase 26	calcium-dependent protein kinase 26	GO:0004672|GO:0016301|GO:0004674|GO:0009860|GO:0005509|GO:0006468|GO:0005634|GO:0004713|GO:0004683|GO:0009827|GO:0005524|GO:0016772	829980	NM_001204020	NM_001204020	TC368178	At.50407
A_84_P107672	-0.083899	0.0096842	-0.0940155	-0.0264053	-0.0751641	-0.0346774	-0.104696	0.0700449	-0.13973	-0.0979952	-0.0596582	-0.0995078	-0.074287	-0.0771399	-0.375556	-0.118915		AT4G13965		Protein with RNI-like/FBD-like domains					NP2704144
A_84_P755315|818744	0.227184	0.0604746	-0.00800824	0.135459	0.130709	0.262385	0.335998	0.0139219	0.18411	0.808125	0.099128	0.0948906	-0.0652342	0.193972	0.231832	0.43625	ARP	AT2G41460	apurinic endonuclease-redox protein	apurinic endonuclease-redox protein	GO:0003906|GO:0042644|GO:0051276|GO:0016579|GO:0006355|GO:0008284|GO:0009640|GO:0016567|GO:0016571|GO:0010388|GO:0003676|GO:0048573|GO:0003677|GO:0005622|GO:0000085|GO:0004518|GO:0004519|GO:0006281|GO:0045893|GO:0043687	818744	NM_001125028	NM_001125028	TC380425	At.25567
A_84_P764933|5008158	-2.58235	-1.12627	-0.0280128	0.787457	0.58597	-0.527141	-2.00761	0.284126	-1.19661	-0.553581	0.1515	0.571521	0.306598	-0.855761	0.960783	-0.865419	AT4G22513	AT4G22513	bifunctional inhibitor/lipid-transfer protein/seed storage 2S albumin-like protein	Bifunctional inhibitor/lipid-transfer protein/seed storage 2S albumin superfamily protein	GO:0006869	5008158	NM_001084959	NM_001084959		At.69106
A_84_P595520|823758	4.77406	0.0647432	-0.0908203	-0.109457	-0.0786555	1.13562	-0.325369	-0.191069	-0.201106	-1.09949	-0.068174	-0.158579	-0.112841	-0.0332518	-0.464853	-0.111566	AT3G46150	AT3G46150	hypothetical protein	unknown protein; Has 1 Blast hits to 1 proteins in 1 species: Archae - 0; Bacteria - 0; Metazoa - 0; Fungi - 0; Plants - 1; Viruses - 0; Other Eukaryotes - 0 (source: NCBI BLink).	GO:0008150|GO:0003674|GO:0006661|GO:0005575	823758	NM_114484	NM_114484	TC391755	At.49643
A_84_P11530,A_84_P803435|844173	-1.08413	0.658333	-0.0174735	-0.141727	-0.146676	-0.0357828	0.780678	-0.295741	0.0188465	-1.73245	-0.131839	-0.115088	-0.0929468	0.0132566	-0.479784	0.409041	GSTU20	AT1G78370///no_match	glutathione S-transferase TAU 20	glutathione S-transferase TAU 20///no_match	GO:0006569|GO:0009407|GO:0009684|GO:0000023|GO:0005634|GO:0004364|GO:0043085|GO:0019252|GO:0005737|GO:0019899|GO:0048046|GO:2000030|GO:0009507	844173	NM_106484///BP593508	NM_106484	TC376757	At.25338///At.72716
A_84_P16067,A_84_P824102,A_84_P856497|838496	1.01045	-0.130765	-0.300169	-0.315821	-0.187756	-0.138385	-0.0878387	-0.125943	0.185387	0.130203	-0.3067	-0.340491	-0.384711	-0.0655119	-0.331718	0.0108239	AT1G19130	AT1G19130	hypothetical protein	CONTAINS InterPro DOMAIN/s: Protein of unknown function DUF985 (InterPro:IPR009327), RmlC-like jelly roll fold (InterPro:IPR014710); Has 1465 Blast hits to 1465 proteins in 584 species: Archae - 10; Bacteria - 1038; Metazoa - 19; Fungi - 43; Plants - 51; Viruses - 0; Other Eukaryotes - 304 (source: NCBI BLink).	GO:0008150|GO:0003674|GO:0005829	838496	NM_101771	NM_101771	NP221471	At.22114
A_84_P788002,A_84_P751136|842169	0.168245	0.0702786	0.105884	0.151614	0.102363	0.167427	0.00606823	0.0673614	0.62807	0.137228	0.210366	0.240514	0.122935	0.101084	0.444313	0.191484	AT1G58025	AT1G58025	DNA-binding bromodomain-containing protein	DNA-binding bromodomain-containing protein	GO:0008150|GO:0005634|GO:0003677	842169	NM_001198329	NM_001198329	NP306538///TC392768	At.36940
A_84_P762930	-0.153615	0.012547	-0.096491	-0.0115944	-0.117467	-0.0254684	-0.0838423	0.0650607	-0.144593	-0.0958853	-0.189115	-0.0824974	-0.247093	-0.0617928	1.2561	0.211298		AT4G03837		transposable element gene
A_84_P820441,A_84_P13204|816290	-0.244536	0.060396	-0.0558083	-0.00553203	-0.143355	0.0173855	0.129117	-0.129436	-0.0561123	-0.537085	-0.0870204	-0.0398858	-0.118447	0.02406	-0.140518	-0.184848	ARAC1	AT2G17800	Rac-like GTP-binding protein ARAC1	Arabidopsis RAC-like 1	GO:0005622|GO:0009524|GO:0005737|GO:0007264|GO:0009734|GO:0005819|GO:0009738|GO:0007015|GO:0005634|GO:0005525	816290	NM_001084441///NM_127334	NM_001084441///NM_127334	TC371945	At.23460
A_84_P20523|839923	-0.560381	0.168385	0.348165	0.311934	0.314767	0.148808	0.0292592	0.186105	-0.0470479	-0.852353	0.338846	0.266123	0.330741	0.07565	0.0639787	0.175692	AT1G30440	AT1G30440	Phototropic-responsive NPH3-like protein	Phototropic-responsive NPH3 family protein	GO:0005886|GO:0009416|GO:0004871	839923	NM_102780	NM_102780	TC362875	At.43839
A_84_P12164|835176	0.497236	0.281747	0.188436	0.134913	-0.26794	0.118451	-0.628422	-0.356338	0.26789	1.4674	-0.0127527	0.0321546	-0.187172	0.236466	0.13747	0.490901	AT5G51030	AT5G51030	Rossmann-fold NAD(P)-binding domain-containing protein	NAD(P)-binding Rossmann-fold superfamily protein	GO:0005737|GO:0000166|GO:0008152|GO:0016491	835176	NM_124482	NM_124482	TC371740	At.50524
A_84_P22490|838946	0.684875	-0.209407	-0.132273	-0.164711	-0.131232	0.117806	-0.290356	-0.0742979	0.0632837	1.88179	-0.11061	-0.153835	-0.211144	-0.287747	0.192691	0.312459	KNAT6	AT1G23380	homeobox protein knotted-1-like 6	KNOTTED1-like homeobox gene 6	GO:0043565|GO:0006355|GO:0003700|GO:0005634|GO:0048513|GO:0010014|GO:0003677|GO:0010073|GO:0009855|GO:0009062	838946	NM_180620	NM_180620	TC369575	At.26286
A_84_P240295,A_84_P809434|840295	0.281439	-0.163283	-0.133655	-0.0981159	-0.150174	0.131767	-0.107334	-0.244988	0.393174	0.723982	-0.07143	0.0718896	-0.176383	-0.154898	0.245267	0.161804	UPF3	AT1G33980	Smg-4/UPF3-like protein	Smg-4/UPF3 family protein	GO:0000184|GO:0000166|GO:0000956|GO:0005634	840295	NM_001123934	NM_001123934	NP235612	At.21064
A_84_P762529|6240237	-0.42692	0.289795	-0.0175481	-0.0748148	0.0156639	-0.00451636	0.591793	-0.0147693	-0.230077	-0.211312	0.0337236	0.0554926	0.000804186	0.0307615	-0.500405	-0.15963	AT3G57062	AT3G57062	hypothetical protein	unknown protein; FUNCTIONS IN: molecular_function unknown; INVOLVED IN: biological_process unknown; LOCATED IN: endomembrane system; Has 30201 Blast hits to 17322 proteins in 780 species: Archae - 12; Bacteria - 1396; Metazoa - 17338; Fungi - 3422; Plants - 5037; Viruses - 0; Other Eukaryotes - 2996 (source: NCBI BLink).	GO:0008150|GO:0003674	6240237	NM_001125378	NM_001125378	TC387020	At.68617
A_84_P87299|825106	-4.66328	0.403317	0.501273	0.0639188	0.333308	0.286642	-0.728931	-0.293264	-1.89859	-3.85953	-0.0758005	-0.0481732	0.125177	-0.113047	-0.595924	-0.394769	AT3G59370	AT3G59370	Vacuolar calcium-binding protein-like protein	Vacuolar calcium-binding protein-related	GO:0008150|GO:0003674|GO:0005575	825106	NM_115799	NM_115799	TC387487	At.34638
A_84_P821408,A_84_P599121|824666	-0.423344	0.0197892	0.0329692	0.0223448	0.0318291	-0.076865	-0.109347	-0.0105603	-0.261865	-0.301012	0.0560935	0.0682285	0.0390062	0.0126345	-0.0552218	-0.235661	TON1B	AT3G55005	tonneau 1b (TON1b)	tonneau 1b (TON1b)	GO:0003674|GO:0005886|GO:0000226|GO:0005634	824666	NM_115358	NM_115358	NP032251///NP297780	At.21059
A_84_P11577|817419	0.996831	-1.10025	-0.947424	-0.616258	-0.910406	-0.706742	-1.05639	-0.760927	0.743372	-1.33144	-0.56429	-1.07609	-1.01172	-0.115511	0.0733902	-0.235088	AGL46	AT2G28700	protein agamous-like 46	AGAMOUS-like 46	GO:0003700|GO:0046983|GO:0005634|GO:0003677	817419	NM_128431	NM_128431	TC378567	At.38580
A_84_P149138,A_84_P846532|835000	0.38836	-0.191067	0.0678141	0.0660377	0.0318074	0.168411	-0.421746	0.10314	0.352501	0.691542	0.0233216	0.0538847	0.0193105	-0.102489	0.141352	0.352082	AT5G49400	AT5G49400	zinc knuckle (CCHC-type) family protein	zinc knuckle (CCHC-type) family protein	GO:0008150|GO:0008270|GO:0005575|GO:0003676	835000	NM_124317	NM_124317	TC392656	At.43697
A_84_P12757,A_84_P786217|824083	-0.604429	-0.0639238	-0.0647574	-0.0707667	-0.0473671	-0.0592301	0.0420861	-0.0442336	-0.199657	-1.47836	0.0921321	0.0456414	-0.0524797	0.0521274	-0.0625656	-0.0874996	AT3G49220	AT3G49220///no_match	pectinesterase	Plant invertase/pectin methylesterase inhibitor superfamily///no_match	GO:0004857|GO:0030599|GO:0042545|GO:0009505|GO:0005618|GO:0042744	824083	NM_114781///AK226672	NM_114781	TC401972///TC378315	At.24776
A_84_P518347|827261	-0.283659	0.126848	0.171366	0.171214	0.229297	0.0477235	0.144641	0.245068	0.056478	-0.940137	0.205861	0.168514	0.24911	0.0797005	-0.140339	0.0514984	HSBP	AT4G15802	heat shock factor binding protein	heat shock factor binding protein	GO:0005794|GO:0009408|GO:0031072|GO:0048316|GO:0005634|GO:0070370|GO:0005829	827261	NM_179061	NM_179061	TC386894	At.23030
A_84_P17470|823750	4.74471	0.238314	0.0774938	0.931669	0.208548	-0.386524	-0.324153	0.955069	4.68723	6.48898	-0.0129492	0.113292	0.873972	1.34128	1.74908	0.791446	AT3G46070	AT3G46070	C2H2-type zinc finger protein	C2H2-type zinc finger family protein	GO:0005622|GO:0006355|GO:0003700|GO:0008270|GO:0005634|GO:0003676	823750	NM_114476	NM_114476	TC387742	At.64149
A_84_P223019|832532	-0.150627	-0.0770836	0.329035	0.246349	0.273054	-0.212328	0.174528	0.385564	0.384875	0.59056	0.272509	0.0343838	0.235094	-0.121732	0.213267	0.0242278	AT5G24610	AT5G24610	hypothetical protein	unknown protein; BEST Arabidopsis thaliana protein match is: unknown protein (TAIR:AT3G49550.1); Has 1807 Blast hits to 1807 proteins in 277 species: Archae - 0; Bacteria - 0; Metazoa - 736; Fungi - 347; Plants - 385; Viruses - 0; Other Eukaryotes - 339 (source: NCBI BLink).	GO:0008150|GO:0003674|GO:0005575	832532	NM_122369	NM_122369	TC378721	At.30951
A_84_P763635,A_84_P860821|827307	-0.390198	0.144036	0.298833	0.29522	0.229766	0.343178	0.171581	0.260213	0.784595	-1.26632	0.29853	0.401245	0.150146	0.0882812	0.327661	0.340902	AT4G16155	AT4G16155	dihydrolipoyl dehydrogenase	dihydrolipoyl dehydrogenases	GO:0016668|GO:0050660|GO:0009055|GO:0009941|GO:0005829|GO:0005739|GO:0005737|GO:0009570|GO:0016491|GO:0045454|GO:0042744|GO:0004148|GO:0055114|GO:0009507	827307	NM_117711	NM_117711	TC362995///TC400727	At.16906
A_84_P559565,A_84_P789461|841716	0.0371451	0.154312	0.116426	0.0238166	0.172235	-0.201812	0.194914	0.11399	-0.38386	-0.342	0.169292	0.0543942	0.117827	0.184206	-0.327173	-0.102584	AT1G52825	AT1G52825	hypothetical protein	unknown protein; FUNCTIONS IN: molecular_function unknown; INVOLVED IN: biological_process unknown; LOCATED IN: endomembrane system; CONTAINS InterPro DOMAIN/s: Protein of unknown function DUF2346 (InterPro:IPR018625); BEST Arabidopsis thaliana protein match is: unknown protein (TAIR:AT4G14615.1); Has 52 Blast hits to 49 proteins in 19 species: Archae - 0; Bacteria - 0; Metazoa - 0; Fungi - 0; Pl…	GO:0008150|GO:0003674|GO:0009507	841716	NM_179470	NM_179470	TC391974	At.46095
A_84_P561518,A_84_P810319|818460	0.00143099	0.0818714	0.0816441	0.1303	0.146743	0.271316	0.00307941	0.264675	-0.0532174	-0.0084877	0.0545086	0.305761	0.0384042	0.085888	0.0973629	0.360172	AT2G38780	AT2G38780///no_match	hypothetical protein	unknown protein; FUNCTIONS IN: molecular_function unknown; INVOLVED IN: biological_process unknown; LOCATED IN: chloroplast; EXPRESSED IN: 21 plant structures; EXPRESSED DURING: 13 growth stages; Has 58 Blast hits to 58 proteins in 23 species: Archae - 0; Bacteria - 4; Metazoa - 1; Fungi - 0; Plants - 44; Viruses - 0; Other Eukaryotes - 9 (source: NCBI BLink).///no_match	GO:0008150|GO:0003674|GO:0009507	818460	NM_129435	NM_129435	TC367434///TC399955	At.66375
A_84_P240925,A_84_P819770,A_84_P765934,A_84_P819764|826698	0.808116	0.0364242	0.10053	0.0975842	0.152863	-0.0874517	-0.0865686	0.132565	0.202567	0.0793486	0.11952	0.0739944	0.111171	0.0246844	0.461009	0.000757853	AT4G10970	AT4G10970	hypothetical protein	unknown protein; BEST Arabidopsis thaliana protein match is: unknown protein (TAIR:AT4G23910.2); Has 1807 Blast hits to 1807 proteins in 277 species: Archae - 0; Bacteria - 0; Metazoa - 736; Fungi - 347; Plants - 385; Viruses - 0; Other Eukaryotes - 339 (source: NCBI BLink).	GO:0005739|GO:0008150|GO:0003674|GO:0005634	826698	NM_202803///NM_001160748	NM_202803///NM_001160748	TC381475///NP040808	At.28232
A_84_P768383,A_84_P70204,A_84_P858587|834415	0.697346	-0.0553174	0.26696	0.158144	0.18891	0.136995	-0.218796	0.262825	0.251294	1.19717	0.151656	0.108681	0.129778	-0.0542998	0.278523	0.21364	AT5G43930	AT5G43930	transducin/WD40 domain-containing protein	Transducin family protein / WD-40 repeat family protein	GO:0008150|GO:0000166|GO:0000956|GO:0006486|GO:0006487	834415	NM_001203538///NM_001036929	NM_001203538///NM_001036929	TC393128///TC393241	At.7295
A_84_P14824|829548	-0.500741	0.0218406	0.128385	0.28241	0.131613	0.276803	0.139743	0.141278	0.175642	0.136122	0.222787	0.431563	-0.0006814	0.177688	0.155338	0.306781	AT4G34020	AT4G34020	class I glutamine amidotransferase domain-containing protein	Class I glutamine amidotransferase-like superfamily protein	GO:0009658|GO:0009507	829548	NM_001036710	NM_001036710	TC374687	At.31529
A_84_P825937,A_84_P15804|827404	-0.00972128	0.0831668	-0.209499	-0.0211756	-0.0891118	0.0100646	-0.349019	-0.00545478	-0.308138	0.798481	0.112653	0.207093	0.116968	0.173579	-0.226955	0.118409	AT4G16960	AT4G16940;AT4G16860;AT4G16960///AT4G16960	TIR-NBS-LRR class disease resistance protein	[AT4G16940, Disease resistance protein (TIR-NBS-LRR class) family];[AT4G16860, Disease resistance protein (TIR-NBS-LRR class) family];[AT4G16960, Disease resistance protein (TIR-NBS-LRR class) family]///Disease resistance protein (TIR-NBS-LRR class) family	GO:0005622|GO:0007165|GO:0017111|GO:0043531|GO:0000166|GO:0006952	827404	NM_117799	NM_117799	NP458531///TC359163	At.51236
A_84_P203728,A_84_P867993|834926	-0.314151	-0.0381756	-0.0120177	0.0201671	0.0352714	0.0161054	0.0850785	0.0241659	0.0288875	-0.121706	0.00386238	0.0533261	-0.00444675	0.0190406	-0.109911	-0.0140616	AT5G48680	AT5G48680	Sterile alpha motif (SAM) domain-containing protein	Sterile alpha motif (SAM) domain-containing protein	GO:0008150|GO:0003674|GO:0005737	834926	NM_124245	NM_124245	TC379322	At.29833
A_84_P828262,A_84_P241813|819227	0.272323	-0.240265	0.0893347	0.0818396	0.102239	-0.0581875	-0.37608	0.1789	0.0152886	0.678089	0.0377934	-0.0288308	0.102285	-0.177991	0.0599735	0.109405	AT2G46200	AT2G46200	hypothetical protein	unknown protein; Has 2968 Blast hits to 2381 proteins in 310 species: Archae - 16; Bacteria - 188; Metazoa - 1070; Fungi - 227; Plants - 145; Viruses - 4; Other Eukaryotes - 1318 (source: NCBI BLink).	GO:0008150|GO:0003674|GO:0005737	819227	NM_201967	NM_201967	TC392420	At.36540
A_84_P754845|6241070	0.845453	0.318342	0.559594	0.404531	0.365183	0.176576	0.671601	0.530107	0.309703	0.351401	0.553958	0.418745	0.427558	0.398912	0.259914	0.344412	AT1G15772	AT1G15772	hypothetical protein	unknown protein; FUNCTIONS IN: molecular_function unknown; INVOLVED IN: biological_process unknown; LOCATED IN: cellular_component unknown; BEST Arabidopsis thaliana protein match is: unknown protein (TAIR:AT1G15780.1); Has 30201 Blast hits to 17322 proteins in 780 species: Archae - 12; Bacteria - 1396; Metazoa - 17338; Fungi - 3422; Plants - 5037; Viruses - 0; Other Eukaryotes - 2996 (source: NC…	GO:0005739|GO:0008150|GO:0003674	6241070	NM_001123823	NM_001123823	TC390140	At.74163
A_84_P768816	-0.48766	-0.4492	-0.145908	-0.0754334	0.056487	-0.176624	-0.579496	0.186033	-0.1241	-0.808902	-0.104695	0.109126	-0.0881307	0.0487589	-0.0510268	0.0639356		AT5G05435		other RNA			BX818750			At.49784
A_84_P22836,A_84_P817947|842961	-0.60629	-0.00547004	-0.128073	-0.032903	-0.0935934	0.0660541	0.391226	-0.0301859	0.459912	-1.66254	-0.0826426	0.051497	-0.242035	0.0554137	-0.22455	0.0612437	AT1G66430	AT1G66430///no_match	fructokinase	pfkB-like carbohydrate kinase family protein///no_match	GO:0019344|GO:0016301|GO:0009570|GO:0016773|GO:0004747|GO:0006014|GO:0009507	842961	NM_105314	NM_105314	TC372463	At.21279
A_84_P89389,A_84_P869165|827255	1.39821	0.375828	0.47715	0.58372	0.688665	0.0342772	-0.171039	0.506667	2.74171	1.5309	0.190963	0.180798	0.166725	0.0502343	1.14698	0.681778	MO1	AT4G15760	monooxygenase 1	monooxygenase 1	GO:0005739|GO:0009617|GO:0005783|GO:0008152|GO:0016491	827255	NM_001203809	NM_001203809	TC369461	At.21307
A_84_P68474,A_84_P503880|817432	0.2717	-0.0148082	0.130512	0.121163	0.0535517	0.127385	-0.0489557	0.102397	0.62471	-0.00497198	0.19665	0.264257	0.126659	-0.147861	0.58968	0.216949	PUB12	no_match///AT2G28830	plant U-box 24 protein	no_match///PLANT U-BOX 12	GO:0004842|GO:0005871|GO:0003735|GO:0006354|GO:0016567|GO:0000151|GO:0005634|GO:0019843|GO:0006412|GO:0005622|GO:0010200|GO:0005840|GO:0019894|GO:0042742	817432	AK226821///NM_128442	NM_128442	TC361652///TC381599	At.13230
A_84_P19296|820688	-0.507126	-0.00393367	0.236283	0.183736	0.184298	-0.00285554	-0.107407	0.24977	0.237051	-0.345981	0.178564	0.117883	0.149398	0.00730777	0.236847	0.0247335	AT3G14600	AT3G14600	60S ribosomal protein L18a-3	Ribosomal protein L18ae/LX family protein	GO:0005622|GO:0005737|GO:0003735|GO:0022626|GO:0016020|GO:0042254|GO:0005840|GO:0022625|GO:0006412|GO:0009506|GO:0005829	820688	NM_112321	NM_112321	TC389919	At.22267
A_84_P805060,A_84_P800241,A_84_P12202|836223	-0.678349	0.0266526	0.115721	0.167855	0.171667	-0.0601728	0.28995	0.0643456	0.220201	-0.4832	0.191907	0.163374	0.266249	0.110797	-0.160305	-0.0917934	ECT3	AT5G61020///no_match	evolutionarily conserved C-terminal region 3 protein	evolutionarily conserved C-terminal region 3///no_match	GO:0008150|GO:0003674|GO:0005634|GO:0005829	836223	NM_180905///EG472756	NM_180905	TC405203///TC365098///TC363825	At.21835///At.70904
A_84_P750567|842392	-0.150423	0.267266	0.335818	0.289362	0.229138	0.236019	0.59591	0.233917	0.0733922	-0.241875	0.289399	0.468836	0.331419	0.201303	-0.103129	0.277777	AT1G61000	AT1G61000	kinetochore protein Nuf2	FUNCTIONS IN: molecular_function unknown; INVOLVED IN: mitosis; LOCATED IN: plasma membrane; EXPRESSED IN: cultured cell; CONTAINS InterPro DOMAIN/s: Kinetochore protein Nuf2 (InterPro:IPR005549); Has 50972 Blast hits to 29793 proteins in 2070 species: Archae - 902; Bacteria - 7404; Metazoa - 23628; Fungi - 4156; Plants - 2312; Viruses - 158; Other Eukaryotes - 12412 (source: NCBI BLink).	GO:0005774|GO:0003674|GO:0007067|GO:0005886|GO:0005634|GO:0000775	842392	NM_104781	NM_104781	NP305719	At.71184
A_84_P824410,A_84_P13357|842382	-0.0432255	0.0833571	0.00962687	-0.0329905	-0.0160673	0.103267	0.233346	-0.0450723	0.191308	0.390845	0.086838	0.284475	0.0308084	0.158559	0.154261	0.133119	AT1G60900	AT1G60900	Splicing factor U2af large subunit B	U2 snRNP auxilliary factor, large subunit, splicing factor	GO:0006397|GO:0000166|GO:0003723|GO:0005634|GO:0003676	842382	NM_104771	NM_104771	TC362377///NP305724	At.17780
A_84_P21392|828252	-0.525818	-0.278794	-0.851488	-0.603697	-0.600329	-0.780283	1.01788	-0.724222	-0.445943	-1.68036	-0.444607	-0.471392	-0.556869	-0.285114	-1.81873	-1.31018	AT4G21650	AT4G21650	Subtilase family protein	Subtilase family protein	GO:0004252|GO:0009505|GO:0008152|GO:0006508|GO:0005576|GO:0043086|GO:0042802	828252	NM_118285	NM_118285	TC361886	At.25453
A_84_P175431,A_84_P797955|830942	0.329561	0.0232062	0.00944352	-0.0190344	0.0565081	-0.0731058	0.103177	0.0483806	0.398652	0.449283	-0.0151167	0.038866	0.141369	-0.0688155	0.8636	0.103255	AT5G10750	AT5G10750///no_match	hypothetical protein	Protein of unknown function (DUF1336)///no_match	GO:0008150|GO:0003674|GO:0005634	830942	NM_121113///EG477924	NM_121113	TC372333	At.43940///At.69170
A_84_P20810|841557	0.849479	-0.184804	-0.148256	-0.142422	-0.172996	-0.193106	0.421247	0.0496652	0.105664	2.41055	-0.113944	0.0094552	-0.0529115	-0.0476775	0.0875344	0.182429	AT1G51340	AT1G51340	MATE efflux family protein	MATE efflux family protein	GO:0015297|GO:0016020|GO:0005886|GO:0006855|GO:0055085|GO:0019761|GO:0015238	841557	NM_202271	NM_202271	TC364000	At.26628
A_84_P266950|839389	-0.152696	-0.276511	-0.315788	-0.442496	-0.181702	-0.371895	-0.88325	-0.13329	-1.16709	-1.10607	-0.316462	-0.357062	-0.121827	0.0500584	-0.102193	-0.255466	RALF1	AT1G02900	rapid alkalinization factor 1	rapid alkalinization factor 1	GO:0019722|GO:0007267|GO:0005576|GO:0004871|GO:0048046	839389	NM_100171	NM_100171	TC386309	At.42574
A_84_P856720,A_84_P610533|821242	0.840278	-0.704343	-0.40305	-0.409018	-0.437189	-1.06515	-0.663981	-0.186874	-0.993557	0.564714	-0.627857	-0.515878	-0.630701	-0.481075	-1.15618	-0.483794	AT3G02030	AT3G02030	transferase	transferases, transferring acyl groups other than amino-acyl groups;acyltransferases	GO:0016747|GO:0016746|GO:0008152|GO:0009507	821242	NM_111069	NM_111069	TC401406	At.20730
A_84_P810116,A_84_P810121,A_84_P11515|842205	1.29436	0.22168	0.0217164	-0.118063	-0.21607	-0.0675805	1.26387	-0.293881	0.498939	1.4783	-0.0757494	-0.0887804	-0.151292	-0.149012	0.766481	-0.110829	AAP1	AT1G58360	amino acid permease 1	amino acid permease 1	GO:0043090|GO:0015804|GO:0015171|GO:0005886|GO:0015175|GO:0006865|GO:0009624	842205	NM_104616	NM_104616	TC365732	At.101
A_84_P22607|836281	1.65508	0.281823	0.293103	0.677229	0.191212	-0.64646	0.157004	0.450292	1.62464	1.85205	0.587613	0.472442	1.64496	0.822128	1.51646	0.613346	ERF104	AT5G61600	ethylene-responsive transcription factor ERF104	ethylene response factor 104	GO:0005515|GO:0006355|GO:0010200|GO:0003700|GO:0050832|GO:0009693|GO:0009611|GO:0005634|GO:0045893|GO:0003677|GO:0009612	836281	NM_125553	NM_125553		At.47568
A_84_P794973,A_84_P141109|829164	-1.3566	-0.0636942	0.0125177	0.11755	0.0868013	-0.135085	-0.489221	0.067786	-0.235211	-2.21386	-0.0333045	-0.144115	0.139838	-0.0620043	-0.386204	-0.529622	AT4G30410	no_match///AT4G30410	sequence-specific DNA binding transcription factor	no_match///sequence-specific DNA binding transcription factors	GO:0003700|GO:0005634	829164	BP603107///NM_202911	NM_202911	TC373775	At.67756///At.31836
A_84_P530643,A_84_P803042|822405	-0.837825	0.0135605	-0.0933723	0.0319028	0.011508	-0.0469732	0.0672476	0.0061245	-0.316887	-1.52636	-0.00486326	0.0762651	-0.143826	-0.015425	-0.119702	0.0146052	RPL12-C	AT3G27850	50S ribosomal protein L12-3	ribosomal protein L12-C	GO:0009535|GO:0005622|GO:0000311|GO:0003735|GO:0009570|GO:0015934|GO:0009579|GO:0005840|GO:0006412|GO:0042742|GO:0009507	822405	NM_113701	NM_113701	TC378638///TC396235	At.251
A_84_P10987|827833	0.893117	-0.0187392	0.0387089	-0.0597978	-0.0550706	0.178643	-0.0213423	0.00572896	0.294463	1.05585	-0.0190327	0.0454152	-0.036684	0.0446994	0.287963	0.247849	TPP2	AT4G20850	tripeptidyl peptidase ii	tripeptidyl peptidase ii	GO:0005773|GO:0005774|GO:0005737|GO:0022626|GO:0016020|GO:0004252|GO:0008152|GO:0006508|GO:0008240|GO:0009630|GO:0009507|GO:0005829	827833	NM_118203	NM_118203	TC358410	At.44849
A_84_P13177|831418	0.212252	0.159707	0.00174856	0.0498996	-0.0258698	-0.325811	0.14182	-0.197675	0.0167544	0.000607967	0.11388	0.120708	0.11225	0.0718551	0.169406	-0.384782	AT5G15640	AT5G15640	Mitochondrial substrate carrier family protein	Mitochondrial substrate carrier family protein	GO:0005739|GO:0006810|GO:0005743|GO:0055085|GO:0006839	831418	NM_121568	NM_121568	TC404963	At.10150
A_84_P820476,A_84_P210748,A_84_P868722,A_84_P820462|839241	0.0442286	0.101443	-0.0864263	-0.0811548	-0.00565886	-0.187037	0.154511	-0.0959048	-0.28549	0.020566	0.0232189	-0.0276451	0.0425153	0.0867236	0.0370824	-0.177643	FUS5	AT1G02090	COP9 signalosome complex subunit 7	Proteasome component (PCI) domain protein	GO:0005515|GO:0009640|GO:0016579|GO:0016567|GO:0010387|GO:0016571|GO:0010388|GO:0005634|GO:0005829|GO:0000085|GO:0005737|GO:0008180|GO:0045893|GO:0004708	839241	NM_202010///NM_179245	NM_202010///NM_179245	TC376027///TC374715	At.10718
A_84_P195794,A_84_P825252,A_84_P825260|827680	0.243627	-0.306045	-0.14703	-0.0397272	-0.0163386	-0.0787454	0.351707	0.164581	0.401736	1.39643	-0.149969	-0.133231	-0.275891	-0.329858	0.153654	0.401836	AT4G19390	AT4G19390	hypothetical protein	Uncharacterised protein family (UPF0114)	GO:0008150|GO:0003674|GO:0005886|GO:0009941	827680	NM_118059	NM_118059	TC376046///TC378114	At.19094
A_84_P765962,A_84_P11112|830719	0.402562	0.0958263	0.0927506	0.159934	0.25353	0.232779	0.0865856	0.304758	-0.166027	0.704607	0.204671	0.302468	0.138609	0.169076	-0.392616	0.253688	AT5G08230	AT5G08230;AT5G08210///AT5G08230	Tudor/PWWP/MBT domain-containing protein	[AT5G08230, Tudor/PWWP/MBT domain-containing protein];[AT5G08210, MIR834a; miRNA]///Tudor/PWWP/MBT domain-containing protein	GO:0008150|GO:0003674|GO:0005634|GO:0009506	830719	NM_120906	NM_120906	TC376560///TC358357	At.22840
A_84_P806384,A_84_P293424|815100	0.829964	-0.528331	-1.17618	-1.51637	-1.17897	-1.05537	0.705043	-0.670093	0.754062	0.833064	-0.871784	-0.670753	-0.659018	-0.504339	-0.841752	0.0894365	AT2G05510	no_match///AT2G05510	glycine-rich protein	no_match///Glycine-rich protein family	GO:0008150|GO:0003674	815100	NM_001036257	NM_001036257	NP1656534	At.48425
A_84_P867277,A_84_P572868|839993	-0.818024	0.114802	0.0633888	0.0172298	-0.0551553	0.0655382	0.233901	-0.180268	-0.122215	-0.590012	0.0191126	0.112569	0.00787473	-0.0405679	-0.130735	-0.0455592	GlcNA.1UT1	AT1G31070	N-acetylglucosamine-1-phosphate uridylyltransferase 1	N-acetylglucosamine-1-phosphate uridylyltransferase 1	GO:0005737|GO:0003977|GO:0005886|GO:0052630|GO:0008152|GO:0019276|GO:0016779|GO:0006047|GO:0005829	839993	NM_102846	NM_102846	TC363538///TC378267	At.15935
A_84_P21827,A_84_P816965|838216	-0.491439	-0.106873	-0.306913	-0.260461	-0.24626	-0.210094	-0.0690577	-0.176126	-0.345672	-0.693481	-0.254644	-0.12729	-0.258744	-0.00218344	-0.455793	-0.121712	RDH2	AT1G16460	rhodanese homologue 2	rhodanese homologue 2	GO:0005739|GO:0005737|GO:0016784|GO:0007568|GO:0004792|GO:0009793|GO:0005829	838216	NM_179344	NM_179344	NP183896	At.1390
A_84_P182704|834805	0.0692712	0.0867609	0.0527384	0.325558	0.27781	-0.125228	-0.150005	0.552834	-1.22097	0.904812	0.292024	0.448317	0.146377	0.258905	-0.817647	0.17313	AT5G47550	AT5G47550	cysteine proteinase inhibitor 5	Cystatin/monellin superfamily protein	GO:0004869|GO:0005618|GO:0005576	834805	NM_124128	NM_124128	TC386480	At.43346
A_84_P795619,A_84_P810630,A_84_P850621,A_84_P19621|830708	-0.533209	0.0346265	-0.069164	-0.108031	-0.114612	0.232977	0.12794	-0.147918	0.0662196	0.320998	-0.0485313	-0.0660584	0.00773716	-0.159894	1.23754	-0.0622797	BIM1	no_match///AT5G08130	transcription factor BIM1	no_match///basic helix-loop-helix (bHLH) DNA-binding superfamily protein	GO:0005515|GO:0006355|GO:0009742|GO:0003700|GO:0005634|GO:0003677|GO:0009855|GO:0010072|GO:0009944	830708	BP792669///NM_001203329	NM_001203329	TC385478///TC371299	At.67940///At.20960
A_84_P11905|826609	0.0308568	-0.0338402	0.273861	0.29253	0.240872	0.319893	0.0206273	0.240043	0.297696	-0.179205	0.312622	0.266749	0.220043	-0.0251818	0.0169275	0.385037	DET1	AT4G10180	Light-mediated development protein DET1	light-mediated development protein 1 / deetiolated1 (DET1)	GO:0048608|GO:0006281|GO:0005634|GO:0003824|GO:0010100	826609	NM_117086	NM_117086	TC366089	At.33647
A_84_P817369,A_84_P287730,A_84_P790886|843266	0.621761	-0.0681012	0.0566661	0.0315363	-0.0142512	0.148116	-0.139392	0.0116699	0.264719	0.289699	0.121049	0.087682	-0.0372679	-0.0259032	-0.0721972	0.18009	AT1G69340	AT1G69340	appr-1-p processing enzyme-like protein	appr-1-p processing enzyme family protein	GO:0008150|GO:0003674|GO:0005634	843266	NM_105601	NM_105601	TC383973///TC362709	At.20434
A_84_P568212|835294	-0.403125	0.137504	-0.0637634	-0.0497527	-0.0375757	0.131399	0.127903	-0.0657241	0.0233619	-1.1057	0.0133493	0.0510917	-0.0924795	0.111796	-0.27369	0.0137008	AT5G52180	AT5G52180	hypothetical protein	LOCATED IN: endomembrane system; EXPRESSED IN: 22 plant structures; EXPRESSED DURING: 13 growth stages; CONTAINS InterPro DOMAIN/s: Transmembrane protein 161AB, predicted (InterPro:IPR019395); Has 82 Blast hits to 82 proteins in 35 species: Archae - 0; Bacteria - 0; Metazoa - 47; Fungi - 0; Plants - 33; Viruses - 0; Other Eukaryotes - 2 (source: NCBI BLink).	GO:0005576	835294	NM_124597	NM_124597	TC367476	At.29630
A_84_P751359,A_84_P822597,A_84_P850940|3766682	0.333074	0.0268714	0.0445981	0.23474	0.106514	0.221871	-0.098062	0.175112	0.0942109	0.181541	0.181034	0.135362	0.0120113	-0.107819	-0.211554	0.277925	YAB2	AT1G08465	putative axial regulator YABBY 2	Plant-specific transcription factor YABBY family protein	GO:0003700|GO:0010158|GO:0005634	3766682	NM_001084021	NM_001084021	TC396307///NP173603	At.11866
A_84_P301530|834894	-0.363588	0.0800591	0.313062	0.0112441	0.209817	-0.0779464	0.0128901	-0.0190792	1.19438	-0.121677	0.191365	0.185448	0.31926	0.322068	1.74975	0.307414	ATZIP4	AT5G48390	ZIP4-like protein	Tetratricopeptide repeat (TPR)-like superfamily protein	GO:0000712|GO:0007143|GO:0009507|GO:0007140	834894	NM_124214	NM_124214	NP225847	At.55431
A_84_P15470,A_84_P161233|821281	0.288123	-0.0846236	-0.0824738	-0.186109	-0.0549223	-0.0849626	-0.243851	-0.0436425	-0.325423	0.181518	-0.113738	-0.0860863	-0.209877	-0.0994959	-0.20353	-0.0392119	AT3G03330	AT3G03330///no_match	Rossmann-fold NAD(P)-binding domain-containing protein	NAD(P)-binding Rossmann-fold superfamily protein///no_match	GO:0006635|GO:0005886|GO:0000166|GO:0005783|GO:0008152|GO:0016491|GO:0005576|GO:0016558	821281	NM_111204///BX824587	NM_111204	TC386060///TC391320	At.43920
A_84_P14306,A_84_P860280|843282	3.43419	-1.21378	-0.557383	-0.48713	-0.618166	-0.517891	1.16879	-0.317443	2.25655	3.76075	-0.260007	-0.739664	-0.326323	-0.0128473	2.96368	0.445008	NAP	AT1G69490	NAC domain-containing protein 29	NAC-like, activated by AP3/PI	GO:0009617|GO:0006355|GO:0003700|GO:0045087|GO:0007275|GO:0005634|GO:0009908|GO:0003677|GO:0010150|GO:0009825	843282	NM_105616	NM_105616	TC380066///TC400176	At.24919
A_84_P16317|818438	0.0977697	0.103837	0.313288	0.337636	0.357446	-0.0161278	0.037993	0.459939	0.0708933	0.626776	0.269538	0.263497	0.276926	0.112118	0.161786	0.25722	TFIIS	AT2G38560	transcript elongation factor IIS	transcript elongation factor IIS	GO:0009640|GO:0016567|GO:0003700|GO:0006366|GO:0019915|GO:0010182|GO:0010162|GO:0005634|GO:0009739|GO:0009909|GO:0010564|GO:0003746|GO:0009933|GO:0009793|GO:0005829|GO:0009880|GO:0003674|GO:0009910|GO:0048825|GO:0009845|GO:0032784|GO:0034243|GO:0010431|GO:0006355|GO:0006354|GO:0006357|GO:0003676|GO:0050826|GO:0003677|GO:0006351|GO:0010072|GO:0048366|GO:0010228|GO:0000394|GO:0007062|GO:0045595|GO:…	818438	NM_129413	NM_129413	TC365793	At.13130
A_84_P831862,A_84_P290714|821982	0.299502	-0.0160618	-0.0639105	-0.064039	-0.15428	0.221742	0.0346117	-0.191329	0.355469	0.368957	0.0221188	0.0745151	0.0793295	-0.0228219	0.177007	0.131577	BLI	AT3G23980	protein BLISTER	BLISTER	GO:0048826|GO:0006355|GO:0005794|GO:0048316|GO:0009965|GO:0010091|GO:0051781|GO:0005634|GO:0009908|GO:0005829	821982	NM_113303	NM_113303	TC361942	At.27950
A_84_P216298|833885	1.22356	-2.16708	-1.77538	-1.13559	-1.13727	-2.38434	-0.864086	-0.102804	-0.114385	-0.257003	-0.78688	-0.601001	-0.951819	-0.590382	0.0232211	0.410061	AT5G38930	AT5G38930	germin-like protein subfamily 1 member 10	RmlC-like cupins superfamily protein	GO:0008150|GO:0030145|GO:0045735|GO:0005618|GO:0005576|GO:0048046	833885	NM_123255	NM_123255		At.55234
A_84_P787226,A_84_P98256|834038	-0.356916	-0.115517	-0.240321	-0.14161	-0.169719	0.072995	0.02897	-0.280733	-0.0609173	-0.500496	0.0424613	0.174251	0.0603247	-0.0381244	0.209334	0.015348	AT5G40400	AT5G40400	pentatricopeptide repeat-containing protein	Pentatricopeptide repeat (PPR) superfamily protein	GO:0005739|GO:0008150|GO:0003674	834038	NM_123404	NM_123404	TC360836	At.30286
A_84_P17428|820897	-0.262035	0.532057	0.356603	0.367442	0.327165	-0.0500679	0.0561472	0.309868	0.29326	0.422418	0.267833	0.395496	0.299641	0.21672	0.489849	-0.115916	IQD26	AT3G16490	protein IQ-domain 26	IQ-domain 26	GO:0008150|GO:0005516|GO:0005794	820897	NM_112520	NM_112520	TC369405	At.38890
A_84_P260540,A_84_P810299|833497	-0.366564	0.0668609	0.21886	0.237358	0.109669	0.318373	-0.0221505	0.199288	0.26326	-0.937396	0.124392	0.266053	0.0717959	-0.0221481	0.295922	0.257181	CAC2	AT5G35360	biotin carboxylase	acetyl Co-enzyme a carboxylase biotin carboxylase subunit	GO:0016874|GO:0009611|GO:0009805|GO:0009941|GO:0003824|GO:0010817|GO:0005524|GO:0006084|GO:0046872|GO:0009932|GO:0009825|GO:0005829|GO:0009570|GO:0008152|GO:0016126|GO:0043481|GO:0004075|GO:0071555|GO:0006633|GO:0048767|GO:0016132|GO:0003989|GO:0000271|GO:0009507	833497	NM_001036891///NM_001203493	NM_001036891///NM_001203493	TC402517///NP043067	At.70066
A_84_P165273,A_84_P827807|836669	-0.165073	0.0641797	0.194558	0.122844	0.125426	0.181315	-0.0472047	0.145834	0.222957	-0.630741	0.193214	0.209128	0.192354	-0.00509381	-0.0396216	0.190957	AT5G65440	AT5G65440	hypothetical protein	unknown protein; INVOLVED IN: biological_process unknown; LOCATED IN: plasma membrane; EXPRESSED IN: 22 plant structures; EXPRESSED DURING: 13 growth stages; BEST Arabidopsis thaliana protein match is: unknown protein (TAIR:AT4G24610.1); Has 30201 Blast hits to 17322 proteins in 780 species: Archae - 12; Bacteria - 1396; Metazoa - 17338; Fungi - 3422; Plants - 5037; Viruses - 0; Other Eukaryotes …	GO:0005739|GO:0008150|GO:0005886|GO:0005634	836669	NM_001203693	NM_001203693	TC378407///NP231076	At.43476
A_84_P257760|822134	3.89276	-0.539785	-0.599143	-0.437757	-0.683651	-0.478988	-0.0120574	-0.552079	-0.315004	0.0880818	-0.43591	-0.147663	-0.437219	-0.167868	-0.692362	-0.514555	AT3G25490	AT3G25490	putative wall-associated receptor kinase-like 16	Protein kinase family protein	GO:0004672|GO:0016301|GO:0004674|GO:0006468|GO:0005576|GO:0005524|GO:0016772	822134	NM_113445	NM_113445	TC370247	At.53490
A_84_P18350,A_84_P860851,A_84_P810617|821939	0.922346	-0.0424199	-0.208563	-0.375602	-0.229878	-0.0984447	0.039422	-0.248728	0.175317	0.736793	-0.231027	-0.324568	-0.299992	-0.101362	-0.148823	0.0657584	AT3G23600	AT3G23600	dienelactone hydrolase family protein	alpha/beta-Hydrolases superfamily protein	GO:0009651|GO:0005886|GO:0005634|GO:0006972|GO:0006096|GO:0005829|GO:0009266|GO:0005737|GO:0016787|GO:0007030|GO:0006833|GO:0048046|GO:0046686	821939	NM_113263	NM_113263	TC387909///TC400750	At.24463
A_84_P784727,A_84_P17895|836727	-0.853132	0.0724218	0.281713	0.133379	0.23069	0.186192	-0.39038	0.146586	-0.621993	-0.757754	0.124274	0.118665	0.169433	0.172435	-0.144352	0.167795	MLO10	AT5G65970	MLO-like protein 10	Seven transmembrane MLO family protein	GO:0005739|GO:0008219|GO:0005516|GO:0005886|GO:0006952|GO:0016021	836727	NM_125994	NM_125994	TC364034	At.9206
A_84_P16255,A_84_P807980,A_84_P803652,A_84_P807972|840630	1.48946	-0.548342	-0.256397	-0.213619	-0.0865281	-0.0944655	-0.831007	-0.0470345	0.143462	1.11796	-0.356785	-0.302461	-0.398606	-0.458482	0.425491	0.226706	NIA2	AT1G37130///no_match	Nitrate reductase (NADH)	nitrate reductase 2///no_match	GO:0005773|GO:0005506|GO:0005886|GO:0044242|GO:0050660|GO:0008940|GO:0009055|GO:0009610|GO:0046872|GO:0005829|GO:0006809|GO:0005739|GO:0043546|GO:0046857|GO:0042128|GO:0016491|GO:0009416|GO:0048767|GO:0055114|GO:0030151|GO:0009703|GO:0020037	840630	NM_103364///AV797782	NM_103364	TC389244///TC403256///TC393156	At.23731///At.72953
A_84_P765100	-0.29854	-1.1054	-1.18924	-0.958479	-0.855551	-0.826702	-1.17971	-0.54095	-0.172956	-1.4206	-0.925266	-0.741593	-0.949107	-1.08292	1.04184	-0.693185		AT4G17098		other RNA
A_84_P818310	0.535758	0.145217	0.188213	0.102306	-0.00410128	0.392089	-0.132324	-0.0573552	0.57832	0.511053	0.100837	0.271475	-0.174804	0.252497	0.752165	0.315694		AT5G65910		BSD domain-containing protein
A_84_P17754|831926	0.486407	0.0261772	-0.132394	-0.247542	-0.196	-0.159753	0.0518532	-0.197899	-0.0757248	-0.248257	-0.124383	-0.077405	-0.17476	-0.0910425	-0.179323	-0.171104	DRT101	AT5G18070	phosphoacetylglucosamine mutase	phosphoglucosamine mutase-related	GO:0005739|GO:0019255|GO:0005975|GO:0004614|GO:0016868|GO:0006048|GO:0004610|GO:0009411|GO:0000719|GO:0009506|GO:0009507|GO:0005829	831926	NM_121812	NM_121812	TC363321	At.466
A_84_P170233|818378	0.596176	-0.113499	0.0247347	-0.0331516	0.0800114	0.104097	-0.293249	0.173203	0.382036	1.13359	-0.00437927	-0.0599048	-0.078613	-0.24715	0.325898	0.0169865	AT2G38000	AT2G38000	chaperone protein dnaJ-like protein	chaperone protein dnaJ-related	GO:0005737	818378	NM_129357	NM_129357		At.14638
A_84_P579341,A_84_P846906|818918	0.820646	-0.0207837	-0.0197277	-0.122847	-0.030355	0.147718	-0.162474	0.0304751	0.0832884	0.607084	-0.0608349	-0.0446231	-0.156013	0.0189991	0.148081	0.21339	AT2G43160	AT2G43160	clathrin interactor EPSIN 2	ENTH/VHS family protein	GO:0005515|GO:0005774|GO:0005794|GO:0005543|GO:0005886|GO:0030276|GO:0005634	818918	NM_180055	NM_180055	TC358849///TC386385	At.21654
A_84_P12417|841518	-0.648563	-0.525074	-0.286731	-0.434951	-0.304859	-0.526931	0.942147	0.0311868	2.18174	-0.0333781	0.0173473	-0.317888	0.0489593	0.40663	1.89308	-0.355303	GA2OX7	AT1G50960	gibberellin 2-beta-dioxygenase 7	gibberellin 2-oxidase 7	GO:0009651|GO:0052635|GO:0016706|GO:0016491|GO:0052634|GO:0009685|GO:0009686|GO:0055114|GO:0009507	841518	NM_103976	NM_103976	TC374591	At.52121
A_84_P750282,A_84_P816686,A_84_P853141,A_84_P14261|838193	0.357711	-0.151407	-0.108672	-0.175952	-0.0754094	-0.103219	-0.290626	0.0162678	-0.201326	0.617875	-0.19422	-0.261029	-0.244068	-0.0618041	0.160997	-0.106057	SYP51	AT1G16240	syntaxin-51	syntaxin of plants 51	GO:0005515|GO:0005773|GO:0005794|GO:0006891|GO:0006886|GO:0000902|GO:0005484|GO:0006944|GO:0006623|GO:0016049|GO:0048193|GO:0016192|GO:0010008	838193	NM_101490///NM_001084077	NM_101490///NM_001084077	TC373544///TC376984	At.22503
A_84_P845559,A_84_P828786,A_84_P828134,A_84_P591238,A_84_P828128|829635	-1.05827	-0.236139	0.0917056	0.176655	0.11976	-0.025331	-0.0853622	0.184641	-0.38632	-1.50391	0.143602	0.322669	0.191137	-0.0993574	-0.0808985	0.144203	MRL1	AT4G34830	pentatricopeptide repeat-containing protein	Pentatricopeptide repeat (PPR) superfamily protein	GO:0042793|GO:0019288|GO:0016556|GO:0010027|GO:0048255|GO:0034660|GO:0010103|GO:0009902|GO:0009507	829635	NM_119649	NM_119649	TC377556///TC358653///TC361452	At.31467
A_84_P763045,A_84_P835332|829396	-0.360374	-0.212158	-0.0610433	-0.0774658	-0.0580604	-0.0902283	-0.390351	0.0344269	-0.0384309	0.1765	-0.0308375	0.0106232	-0.0569839	-0.195217	0.141428	-0.111861	AT4G32610	AT4G32610	copper ion binding protein	copper ion binding	GO:0005507|GO:0005759|GO:0005634	829396	NM_119413	NM_119413	TC366581	At.71187
A_84_P796086,A_84_P828124,A_84_P20910|843568	-1.04221	-2.08234	-0.433733	-0.55127	-0.127604	0.648433	-3.00752	0.619879	-0.450618	0.385382	-1.26831	-1.42269	-0.831216	-1.36865	-0.919502	1.25432	HRE1	no_match///AT1G72360	ethylene-responsive transcription factor ERF073	no_match///Integrase-type DNA-binding superfamily protein	GO:0006355|GO:0003700|GO:0034059|GO:0071456|GO:0071369|GO:0005634|GO:0003677|GO:0009873	843568	DR376987///NM_001124115///NM_105895	NM_001124115///NM_105895	TC379006///TC374536	At.68119///At.35111
A_84_P810958,A_84_P810970,A_84_P810966,A_84_P17364|820076	-0.335124	0.00283527	0.165523	0.130851	0.128541	0.201498	0.0249174	0.133244	0.70381	-0.671434	0.104628	0.138931	0.163094	0.145167	0.177134	0.117762	AT3G09200	AT3G09200///no_match	60S acidic ribosomal protein P0-2	Ribosomal protein L10 family protein///no_match	GO:0009651|GO:0003735|GO:0005794|GO:0042545|GO:0005886|GO:0005507|GO:0042254|GO:0009409|GO:0005730|GO:0005634|GO:0010043|GO:0006412|GO:0009664|GO:0005829|GO:0006414|GO:0001510|GO:0005737|GO:0022626|GO:0005840|GO:0048046|GO:0046686|GO:0009506|GO:0009507	820076	NM_001084656///NM_111754	NM_001084656///NM_111754	TC387314///TC395490///TC406688///TC371851	At.21866
A_84_P830318,A_84_P246405|825340	0.187688	0.0318317	-0.0516396	-0.106252	-0.123854	0.0415204	-0.0576847	-0.159518	-0.0210145	-0.135267	-0.137713	-0.0401161	-0.0267868	-0.0792866	0.302116	-0.0327549	AT3G61670	AT3G61670	hypothetical protein	Protein of unknown function (DUF3133)	GO:0009616|GO:0008150|GO:0003674|GO:0016246|GO:0005886|GO:0035196|GO:0006346|GO:0007267|GO:0005634|GO:0010050|GO:0010267	825340	NM_116032	NM_116032	TC359547	At.27984
A_84_P20001|837373	-0.68141	0.288773	0.449574	0.561824	0.456545	0.0362529	-0.0104669	0.234431	-0.201093	-0.10795	0.445382	0.463791	0.283774	0.109719	0.182933	0.11975	AT1G01880	AT1G01880	5'-3' exonuclease-like protein	5'-3' exonuclease family protein	GO:0004518|GO:0006281|GO:0005634|GO:0003824|GO:0003677	837373	NM_100069	NM_100069	NP302922	At.51453
A_84_P16889,A_84_P870208|835101	-0.159354	-0.0650543	-0.298658	-0.162605	-0.129213	-0.280284	0.280991	-0.0141015	-0.215858	-0.34493	-0.107357	-0.00394154	-0.0434272	0.0546576	-0.513403	-0.241861	AT5G50340	AT5G50340	ATP binding / damaged DNA binding / nucleoside-triphosphatase/ nucleotide binding protein	ATP-dependent peptidases;nucleotide binding;serine-type endopeptidases;DNA helicases;ATP binding;damaged DNA binding;nucleoside-triphosphatases	GO:0006260|GO:0003684|GO:0017111|GO:0005737|GO:0006281|GO:0004252|GO:0000166|GO:0004176|GO:0006508|GO:0005524|GO:0003678|GO:0009295	835101	NM_124415	NM_124415	NP230858	At.50521
A_84_P753401	-0.228707	0.0523951	-0.00974727	-0.0906649	0.041043	-0.0365274	0.128796	0.0580702	-0.578561	-0.259264	-0.0455489	-0.0583463	-0.0769441	0.0525749	-0.257501	-0.151377		AT1G11592		other RNA			BX841821		TC388439	At.47859
A_84_P555790,A_84_P785549|2746202	3.19401	0.17478	-0.142956	-1.10153	-0.110768	-0.283321	-0.0157511	-0.127525	0.654248	1.6788	-0.192475	-0.482276	-0.283404	0.25327	0.917424	-0.230975	AT5G48657	AT5G48657	defense protein-like protein	defense protein-related	GO:0008150|GO:0003674|GO:0005634	2746202	NM_203180///NM_203181	NM_203180///NM_203181	NP1659235	At.21081
A_84_P756924|814703	0.466669	-0.176425	-0.0872114	-0.115153	-0.122776	0.0246568	-0.30522	-0.0679302	-0.187302	0.0112112	-0.088285	-0.202676	-0.207083	-0.178027	-0.0451856	0.0946697	RIE1	AT2G01735	E3 ubiquitin protein ligase RIE1	RING-finger protein for embryogenesis	GO:0008270|GO:0009790	814703	NM_179593	NM_179593	TC391172	At.47033
A_84_P24066|821391	-0.770773	0.179492	0.116017	0.140177	0.116934	0.0317895	0.328108	0.00991273	0.340912	-0.495356	0.238592	0.2438	0.219388	0.222713	-0.0549726	0.0505063	AT3G18600	AT3G18600	DEAD-box ATP-dependent RNA helicase 51	P-loop containing nucleoside triphosphate hydrolases superfamily protein	GO:0008026|GO:0001510|GO:0005730|GO:0004386|GO:0034968|GO:0009220|GO:0009909|GO:0005634|GO:0003676|GO:0005524|GO:0005829	821391	NM_112746	NM_112746	TC363098	At.28418
A_84_P16367,A_84_P853863,A_84_P785629|816946	-0.644956	-0.00700855	0.189163	0.308469	0.188499	0.326297	0.24305	0.141687	0.811276	-0.563387	0.425817	0.598922	0.292785	0.329861	0.136753	0.522603	SCA3	AT2G24120///no_match	DNA-directed RNA polymerase 3	DNA/RNA polymerases superfamily protein///no_match	GO:0005739|GO:0005515|GO:0003899|GO:0003677|GO:0006351|GO:0009507	816946	NM_201796///AK230127	NM_201796	TC358795///TC381582	At.21683
A_84_P840517	0.846935	0.00894129	0.249846	0.0713712	-0.135668	-0.0506082	-0.032245	-0.228858	0.375054	2.00414	0.555781	0.215682	-0.330098	-0.487903	2.44711	1.48758		AT3G27331		Plant self-incompatibility protein S1 family					NP221488
A_84_P202428,A_84_P853238,A_84_P786678|836611	0.0739057	-0.124242	-0.168407	-0.124623	-0.0181322	-0.277475	-0.532109	0.120211	-0.287378	0.743625	-0.211837	-0.172929	-0.0796182	-0.136152	-0.10154	-0.171872	AT5G64880	AT5G64880///no_match	hypothetical protein	unknown protein; Has 30201 Blast hits to 17322 proteins in 780 species: Archae - 12; Bacteria - 1396; Metazoa - 17338; Fungi - 3422; Plants - 5037; Viruses - 0; Other Eukaryotes - 2996 (source: NCBI BLink).///no_match	GO:0008150|GO:0003674|GO:0006914	836611	NM_125886	NM_125886	TC377458	At.27520
A_84_P822038,A_84_P86019,A_84_P869509|842797	-0.745996	0.457551	0.237431	0.168272	0.0789938	0.334318	0.566417	-0.074194	-0.00633431	0.206497	0.103451	0.0385029	0.0743411	0.0270884	0.241381	-0.220219	AT1G64890	AT1G64890	integral membrane transporter family protein	Major facilitator superfamily protein	GO:0005215|GO:0016020|GO:0009409|GO:0009737|GO:0009414|GO:0006810|GO:0007623|GO:0009507	842797	NM_105163	NM_105163	TC398939///TC366761	At.14815
A_84_P88159|819144	2.46483	-0.701814	-0.289732	-0.277756	-0.221606	-0.610567	0.122168	-0.0816591	1.56291	0.459049	0.40839	0.136896	-0.194651	-0.293166	1.08986	1.83404	AT2G45360	AT2G45360	hypothetical protein	Protein of unknown function (DUF1442)	GO:0008150|GO:0003674|GO:0005634	819144	NM_130099	NM_130099	TC395595	At.36643
A_84_P758964|819924	-0.350327	0.107143	-0.182115	-0.151256	-0.228057	-0.172703	0.134124	-0.182282	0.037204	0.00472975	-0.154717	-0.138037	-0.0247767	-0.0890338	0.64966	-0.218998	PUB9	AT3G07360	U-box domain-containing protein 9	plant U-box 9	GO:0070696|GO:0005737|GO:0004842|GO:0046777|GO:0016567|GO:0005886|GO:0071215|GO:0000151|GO:0005634	819924	NM_001035579	NM_001035579	TC365374	At.21635
A_84_P10093|5008179	-0.668132	0.145662	0.0405324	0.0707705	0.0638607	-0.0501883	0.203619	0.116064	0.152054	-0.809148	0.093118	0.11538	0.108068	0.104623	-0.242962	-0.00657495	AT4G32605	AT4G32605	Mitochondrial glycoprotein family protein	Mitochondrial glycoprotein family protein	GO:0005739|GO:0005759	5008179	NM_001085012	NM_001085012	TC365592	At.31653
A_84_P832362,A_84_P18608,A_84_P827605|829556	0.166145	-0.0991955	-0.0455461	-0.025635	0.0133748	-0.0523767	-0.232482	0.0109084	0.00988054	0.388191	0.00217867	-0.0918405	-0.046577	-0.134299	0.180954	-0.0879218	AT4G34100	AT4G34100	RING/U-box domain-containing protein	RING/U-box superfamily protein	GO:0010143|GO:0008270|GO:0010345|GO:0010025	829556	NM_001125641///NM_119571	NM_001125641///NM_119571	TC359128///TC358635	At.28193
A_84_P824985,A_84_P22983,A_84_P799189,A_84_P560583|816382	2.79744	-0.0809666	0.685718	0.813765	0.901706	0.19213	-0.307234	1.5676	1.40007	2.54826	0.209673	0.342027	0.589693	-0.0801103	1.11788	1.0223	AT2G18670	AT2G18680;AT2G18670///AT2G18670	RING-H2 finger protein ATL56	[AT2G18680, unknown protein; FUNCTIONS IN: molecular_function unknown; INVOLVED IN: biological_process unknown; LOCATED IN: endomembrane system; EXPRESSED IN: male gametophyte, pollen tube; EXPRESSED DURING: L mature pollen stage, M germinated pollen stage; BEST Arabidopsis thaliana protein match is: unknown protein (TAIR:AT2G18690.1); Has 30201 Blast hits to 17322 proteins in 780 species: Archae…	GO:0008270|GO:0005634	816382	NM_127423	NM_127423	TC372758///TC386102	At.13211
A_84_P18108|844341	-0.112146	-0.0540478	-0.0706143	-0.145717	-0.0561006	-0.162045	-0.0409796	-0.0972838	-0.326192	-0.216632	-0.00659513	-0.0531645	-0.112505	-0.0764887	-0.371661	-0.145573	FRS8	AT1G80010	FAR1-related sequence 8	FAR1-related sequence 8	GO:0010228|GO:0016926|GO:0009639|GO:0008270|GO:0005634|GO:0050665	844341	NM_106650	NM_106650	TC362242	At.52575
A_84_P18373|820736	0.500289	-0.040287	0.161781	0.0637906	0.15627	0.0532937	-0.294256	0.198272	0.0628912	1.10507	0.0381918	0.00462794	0.00860119	0.0390644	0.225621	0.37697	AT3G15070	AT3G15070	C3HC4-type RING finger protein	RING/U-box superfamily protein	GO:0005737|GO:0008270	820736	NM_001202968	NM_001202968	TC363567	At.24446
A_84_P823733,A_84_P554567|822462	3.20783	0.0680532	0.247657	0.565893	0.216123	-0.1451	-0.261105	0.256537	2.11277	2.41449	0.60705	0.282095	1.36597	0.392863	2.13078	0.295785	GATL10	AT3G28340	putative galacturonosyltransferase-like 10	galacturonosyltransferase-like 10	GO:0035556|GO:0016051|GO:0047262|GO:0005794|GO:0016758|GO:0016757|GO:0009738|GO:0006979|GO:0030968	822462	NM_113753	NM_113753	TC370631///TC381202	At.42818
A_84_P540904,A_84_P812434|838894	-0.23842	-0.105083	0.0465069	0.0713279	0.0560248	-0.110124	-0.100171	-0.0697806	0.161035	-0.668646	0.167601	-0.0144043	0.117003	-0.134761	-0.406474	-0.103127	AT1G22882	AT1G22882	Galactose-binding protein	Galactose-binding protein	GO:0008150|GO:0003674|GO:0005634	838894	NM_148482	NM_148482	TC362354///TC396251	At.45268
A_84_P763873	-2.20614	0.229994	-0.367836	-0.833252	-0.644881	-0.26838	-0.410918	-0.61103	-2.27644	-5.44119	-0.208878	-0.66824	-0.744974	-0.1917	-2.23958	-1.0148		AT4G04293		transposable element gene			DR383845		TC388578	At.50612
A_84_P15730|828602	0.800344	-0.0353837	0.284981	0.0624077	0.119492	0.208601	-0.282188	0.161516	0.164564	1.57281	0.220258	0.000356674	0.109359	-0.00319648	0.507952	0.323974	ATGP4	AT4G24990	membrane-anchored ubiquitin-fold protein 3	Ubiquitin family protein	GO:0003674|GO:0005886|GO:0010286	828602	NM_118631	NM_118631	TC405152	At.2645
A_84_P838385,A_84_P14609|821781	0.169692	0.0238314	-0.0564501	-0.010607	-0.0698855	0.127792	-0.00124359	-0.158251	0.0617316	0.464597	0.0332229	0.0756214	-0.0160708	0.0625367	0.117902	0.15846	FHY3	AT3G22170	far-red elongated hypocotyls 3 protein	far-red elongated hypocotyls 3	GO:0008284|GO:0003700|GO:0005975|GO:0000956|GO:0005634|GO:0004553|GO:0009630|GO:0009585|GO:0009639|GO:0042753|GO:0007623|GO:0008270|GO:0010017|GO:0006487|GO:0045893|GO:0010218	821781	NM_001125201	NM_001125201	TC360416	At.27725
A_84_P16305,A_84_P860360|816224	0.397847	-0.0264349	-0.0671995	-0.134407	-0.0903981	-0.0231938	0.00049448	-0.0810528	0.00551248	0.159901	-0.0933976	-0.0534132	-0.109959	0.0288537	-0.0639446	-0.0510705	AT2G17190	AT2G17190	ubiquilin	ubiquitin family protein	GO:0003674	816224	NM_127273	NM_127273	TC362584	At.21851
A_84_P813705,A_84_P852088,A_84_P19622|830752	0.169856	-0.000360727	0.0642574	0.0229652	-0.0625892	0.187345	0.0847595	-0.0371437	0.140684	0.215619	-0.0131896	0.0122461	0.0115469	-0.00742888	-0.0181298	0.156844	CI51	AT5G08530	NADH dehydrogenase (ubiquinone) flavoprotein 1	51 kDa subunit of complex I	GO:0006511|GO:0051539|GO:0010181|GO:0005739|GO:0051788|GO:0000902|GO:0080129|GO:0005747|GO:0051287|GO:0016651|GO:0006120|GO:0009853|GO:0016049|GO:0048193|GO:0008137|GO:0006499|GO:0055114	830752	NM_120938	NM_120938	TC363703///TC394368	At.8763
A_84_P14519,A_84_P845960|821190	-0.630697	0.308564	0.0783234	0.0323405	0.0335603	0.0471051	0.137727	-0.024235	-0.253123	-1.54892	-0.21155	-0.0516252	-0.0807684	-0.059943	-0.159465	-0.213311	AT3G03680	AT3G03680///no_match	C2 and plant phosphoribosyltransferase domain-containing protein	C2 calcium/lipid-binding plant phosphoribosyltransferase family protein///no_match	GO:0008150|GO:0003674|GO:0005575	821190	NM_111239	NM_111239	TC359256	At.74089
A_84_P13835|828506	0.373724	0.162743	0.334679	0.327357	0.373364	0.243323	-0.0432842	0.528919	-0.0396965	0.363428	0.0207107	0.28312	0.188319	0.174883	0.277658	0.366649	AT4G24060	AT4G24060	Dof zinc finger protein DOF4.6	Dof-type zinc finger DNA-binding family protein	GO:0006355|GO:0003700|GO:0008270|GO:0005634|GO:0003677	828506	NM_118538	NM_118538	TC378426	At.3662
A_84_P823905,A_84_P172221|828899	-0.14375	0.286361	0.139938	-0.266767	-0.0783181	-0.0786772	-0.245802	-0.44026	-0.158131	1.90885	-0.250653	-0.371644	-0.282523	-0.0174272	-0.399184	0.0789286	AT4G27860	AT4G27860	vacuolar iron transporter-like protein	vacuolar iron transporter (VIT) family protein	GO:0008150|GO:0005783|GO:0005634|GO:0016021	828899	NM_118924	NM_118924	TC363541///TC362974	At.3419
A_84_P19592|829830	-2.37755	-0.580431	-0.736541	-0.416825	-0.30742	-0.977941	-0.561152	-0.297679	-2.34638	-1.59674	-0.199425	-0.394097	-0.49544	-0.373605	-0.510065	-0.605341	AT4G36770	AT4G36770	UDP-glycosyltransferase-like protein	UDP-Glycosyltransferase superfamily protein	GO:0016758|GO:0016757|GO:0008152|GO:0008194|GO:0005575	829830	NM_119841	NM_119841		At.74896
A_84_P805641,A_84_P23193|824816	0.458027	-0.121425	-0.0284142	-0.0650973	0.0172627	-0.142092	0.0496428	0.0532331	0.353825	0.220549	-0.0307674	-0.0830133	0.00953698	-0.0600846	-0.166159	-0.016058	HIT3	AT3G56490	HIS triad family protein 3	HIS triad family protein 3	GO:0006790|GO:0005886|GO:0005080|GO:0009150|GO:0008270|GO:0047627|GO:0003824|GO:0005829|GO:0005777	824816	NM_115507	NM_115507	TC389093///TC383387	At.21173
A_84_P23583,A_84_P827866,A_84_P768810|831483	-0.259653	0.0606384	0.0322764	-0.162472	-0.0542545	-0.0517812	-0.16002	-0.0499177	-0.277509	-0.933286	-0.0132473	-0.120024	0.0089364	-0.0621362	0.0732222	-0.356748	AT5G16230	AT5G16230///AT5G16235	acyl-[acyl-carrier-protein] desaturase	Plant stearoyl-acyl-carrier-protein desaturase family protein///other RNA	GO:0046914|GO:0016491|GO:0006631|GO:0006633|GO:0055114|GO:0045300|GO:0009507	831483	NM_121628///DQ108736	NM_121628	TC371675	At.31698///At.68049
A_84_P22165|821496	-0.526317	0.416011	0.314941	0.276615	0.291544	0.174625	0.374409	0.213675	0.100547	-0.615056	0.33554	0.451162	0.324637	0.243663	0.0823023	0.0713342	BUB3.1	AT3G19590	cell cycle arrest protein BUB3	Transducin/WD40 repeat-like superfamily protein	GO:0005515|GO:0007094|GO:0009524|GO:0051322|GO:0051510|GO:0008283|GO:0000226|GO:0005634|GO:0080008|GO:0000911|GO:0043248|GO:0051788|GO:0000166|GO:0042023|GO:0000776|GO:0043161	821496	NM_112849	NM_112849	TC370027	At.8134
A_84_P825359,A_84_P301940|842854	0.498559	0.00859642	-0.0928354	-0.178812	-0.161005	0.10039	0.0414784	-0.070509	0.350468	0.792101	-0.0921023	-0.0332043	-0.163384	-0.0352199	0.103696	0.176325	ARI8	AT1G65430	putative E3 ubiquitin-protein ligase ARI8	IBR domain-containing protein	GO:0005622|GO:0004842|GO:0008270|GO:0005634|GO:0003676	842854	NM_105217	NM_105217	TC396381	At.27225
A_84_P602497|818369	-0.871433	0.201491	0.182628	0.0631315	0.25985	-0.0101019	0.0370393	-0.0220641	-0.159051	-0.105654	0.133514	0.0752448	0.05286	0.099846	0.227617	0.0230227	COPT4	AT2G37925	copper transporter 4	copper transporter 4	GO:0015089|GO:0005375|GO:0035434|GO:0016021|GO:0006825	818369	NM_179958	NM_179958	TC389417	At.37003
A_84_P132585|818297	-0.225167	-0.31793	-0.40104	-0.462685	-0.329243	-0.406245	0.046699	-0.246349	-0.0447323	0.17564	-0.306496	-0.250886	-0.342786	-0.208652	-0.378002	-0.320999	AT2G37200	AT2G37200	hypothetical protein	Uncharacterised protein family (UPF0497)	GO:0008150|GO:0003674|GO:0016020	818297	NM_129276	NM_129276	TC403213	At.37457
A_84_P840693,A_84_P249565|841236	0.218089	0.0661643	0.0761149	0.087836	0.190413	0.0126121	-0.0513678	0.2259	0.0469956	-0.0644002	0.106522	0.072351	0.0999372	0.0432861	-0.208429	0.053937	AT1G48170	AT1G48170	hypothetical protein	unknown protein; Has 78 Blast hits to 78 proteins in 34 species: Archae - 0; Bacteria - 0; Metazoa - 30; Fungi - 0; Plants - 48; Viruses - 0; Other Eukaryotes - 0 (source: NCBI BLink).	GO:0008150|GO:0003674|GO:0005575	841236	NM_103713	NM_103713	NP221695///TC375711	At.15219
A_84_P224829,A_84_P825864|819127	-0.537066	0.084407	-0.188986	0.0171213	0.0416913	-0.0669129	-0.0231261	0.0943229	-0.472236	-1.04899	-0.0255761	0.143715	-0.110487	0.0292118	-0.0672727	-0.176334	AFO	AT2G45190	axial regulator YABBY 1	Plant-specific transcription factor YABBY family protein	GO:0005515|GO:0048481|GO:0003700|GO:0016226|GO:0010162|GO:0009737|GO:0005634|GO:0009909|GO:0010154|GO:0009933|GO:0010103|GO:0009793|GO:0006333|GO:0009944|GO:0010228|GO:0009845|GO:0045165|GO:0010093|GO:0010158|GO:0010027|GO:0010450|GO:0010159	819127	NM_130082	NM_130082	TC380518	At.10852
A_84_P23006,A_84_P837601,A_84_P835850|818130	-0.682867	0.0907524	-0.197494	-0.168023	-0.0414619	-0.265972	0.226662	-0.0945029	-0.431339	-0.973366	0.0141461	0.0704012	0.0867975	-0.0124133	-0.683433	-0.371435	FEI2	AT2G35620	LRR receptor-like serine/threonine-protein kinase FEI 2	Leucine-rich repeat protein kinase family protein	GO:0005886|GO:0010817|GO:0005524|GO:0009826|GO:0009932|GO:0009664|GO:0009825|GO:0009832|GO:0004672|GO:0016301|GO:0004674|GO:0005982|GO:0043481|GO:0071555|GO:0006468|GO:0048767|GO:0000272|GO:0016772|GO:0000271	818130	NM_001202755	NM_001202755	NP454864	At.37644
A_84_P167863,A_84_P810875,A_84_P810869,A_84_P810878|820665	-0.506844	-0.168765	-0.42302	-0.34767	-0.335469	-0.0769491	0.0577688	-0.248205	-0.829247	-1.46578	-0.446355	-0.298848	-0.40373	-0.249678	-0.203637	-0.120103	AT3G14420	AT3G14420	putative peroxisomal (S)-2-hydroxy-acid oxidase 2	Aldolase-type TIM barrel family protein	GO:0010181|GO:0005634|GO:0050665|GO:0003824|GO:0005829|GO:0016020|GO:0022626|GO:0008891|GO:0009570|GO:0016491|GO:0048046|GO:0009506|GO:0042742|GO:0005777|GO:0009507	820665	NM_001084686///NM_180253///NM_180254	NM_001084686///NM_180253///NM_180254	TC399641///TC401567///TC397467///TC392263	At.21768
A_84_P854609,A_84_P560889|827437	1.34713	0.0329196	0.202302	0.32592	0.469064	-0.309389	-0.0653286	0.469685	0.194735	0.310257	0.247173	0.263946	0.250133	0.356184	0.704324	0.168096	AT4G17245	AT4G17245	RING/U-box domain-containing protein	RING/U-box superfamily protein	GO:0008270	827437	NM_117830	NM_117830	TC394634	At.26389
A_84_P78679,A_84_P786520|831235	0.337844	0.0321858	0.0939962	-0.0875584	0.127712	0.110074	0.342089	0.111146	0.386428	0.643893	-0.0889907	-0.120527	-0.0606225	-0.0479387	1.34739	-0.0429212	AT5G13880	AT5G13880	hypothetical protein	unknown protein; BEST Arabidopsis thaliana protein match is: unknown protein (TAIR:AT5G47920.1); Has 30201 Blast hits to 17322 proteins in 780 species: Archae - 12; Bacteria - 1396; Metazoa - 17338; Fungi - 3422; Plants - 5037; Viruses - 0; Other Eukaryotes - 2996 (source: NCBI BLink).	GO:0008150|GO:0003674|GO:0005634	831235	NM_121391	NM_121391	TC379815///NP236498	At.26592
A_84_P296164,A_84_P852311|827259	-0.760452	0.175613	0.0230265	0.0688546	0.137038	-0.0804443	0.287147	0.125963	0.00868034	-0.859156	0.0403345	0.122479	0.123855	0.0865951	-0.150156	-0.201943	AT4G15790	AT4G15790	hypothetical protein	unknown protein; INVOLVED IN: biological_process unknown; LOCATED IN: chloroplast; EXPRESSED IN: 21 plant structures; EXPRESSED DURING: 13 growth stages; Has 411 Blast hits to 380 proteins in 121 species: Archae - 4; Bacteria - 107; Metazoa - 85; Fungi - 29; Plants - 59; Viruses - 0; Other Eukaryotes - 127 (source: NCBI BLink).	GO:0008150|GO:0005634	827259	NM_117670	NM_117670	TC380867///TC394557	At.33141
A_84_P23551|836245	0.0314803	0.29347	-0.0220859	-0.0889304	-0.0364707	0.161467	0.484354	-0.0680349	0.313067	-0.383904	0.0797901	0.151638	0.0155978	0.211324	-0.0282319	0.0399748	AT5G61240	AT5G61240	leucine-rich repeat-containing protein	Leucine-rich repeat (LRR) family protein	GO:0005802|GO:0048443|GO:0007165|GO:0005794|GO:0005886|GO:0002237|GO:0010103|GO:0005768	836245	NM_001203657	NM_001203657	TC371200	At.49202
A_84_P22136|820883	2.57116	0.300195	-0.551731	-0.0450591	-0.38886	-0.217718	0.638295	-0.781968	1.33409	-0.187319	-0.841521	-0.488379	-0.805098	-1.23787	-0.962061	0.202351	AHP4	AT3G16360	histidine-containing phosphotransfer protein 4	HPT phosphotransmitter 4	GO:0080036|GO:0009927|GO:0005737|GO:0000160|GO:0009736|GO:0005634|GO:0004871|GO:0016772	820883	NM_112507	NM_112507	NP226519	At.1206
A_84_P586644|2745963	1.83365	0.714462	0.487559	0.546419	0.899652	0.0798556	0.215219	0.707887	1.22738	3.0115	0.579148	0.310696	0.539529	-0.156238	0.503615	0.593484	RTFL1	AT3G53232	protein rotundifolia like 1	ROTUNDIFOLIA like 1	GO:0003674|GO:0048367|GO:0005575	2745963	NM_202692	NM_202692	TC391032	At.64155
A_84_P16698|829091	0.641089	0.250117	-0.187578	-0.574971	-0.438687	-0.308361	0.0964706	-0.920945	-0.443978	2.08911	-0.543438	-0.493811	-0.503891	-0.489625	-0.226986	-0.139721	AT4G29700	AT4G29700	alkaline-phosphatase-like protein	Alkaline-phosphatase-like family protein	GO:0005773|GO:0016787|GO:0008152|GO:0005576|GO:0003824|GO:0009117	829091	NM_119115	NM_119115	TC368679	At.19020
A_84_P21150|821086	-1.89219	0.00377119	-0.486233	-0.800195	-0.600592	-0.609726	-1.54566	-0.541851	-1.21862	-1.92455	-0.720166	-0.755073	-0.883973	-0.14176	-0.433431	-0.929122	AT3G01760	AT3G01760	Lysine histidine transporter-like 4	Transmembrane amino acid transporter family protein	GO:0016020|GO:0015171|GO:0005886|GO:0006865|GO:0005275	821086	NM_111042	NM_111042	NP332342	At.53153
A_84_P20409|826411	-0.158219	0.145353	-0.180402	-0.184471	-0.0503588	0.0302887	0.0682888	-0.0589292	0.121945	-0.757315	-0.250206	-0.108006	-0.226626	0.132056	-0.055073	0.0809015	AT4G08520	AT4G08520	coatomer subunit zeta-3	SNARE-like superfamily protein	GO:0030125|GO:0005886|GO:0006810|GO:0006886	826411	NM_116921	NM_116921	TC390128	At.28793
A_84_P11446|838122	8.26751	-0.740382	-0.377732	-1.84004	-0.373376	0.409318	1.43077	-1.70637	4.02934	6.85095	0.614088	-1.6972	-1.36985	-2.12164	0.281384	-1.7202	PDR12	AT1G15520	ABC transporter G family member 40	pleiotropic drug resistance 12	GO:0009697|GO:0005886|GO:0050832|GO:0009737|GO:0042626|GO:0009738|GO:0080168|GO:0043069|GO:0046865|GO:0000166|GO:0000165|GO:0006855|GO:0006612|GO:0009595|GO:0009414|GO:0009862|GO:0009723|GO:0010310|GO:0016887|GO:0010363|GO:0042742|GO:0009867|GO:0015692|GO:0017111|GO:0010193|GO:0042538|GO:0043900|GO:0005524|GO:0009607|GO:0007165|GO:0010200|GO:0009753|GO:0031348|GO:0009733|GO:0009751|GO:0002831	838122	NM_101421	NM_101421	TC358382	At.49303
A_84_P87569,A_84_P230319|844016	-0.0675881	-0.0559647	-0.217322	-0.310577	-0.191527	-0.176571	0.0757521	-0.260246	-0.0107489	0.973431	-0.0715345	-0.12125	-0.116047	0.0869006	-0.443431	-0.136105	AT1G76820	AT1G76820	translation initiation factor eIF-5B	eukaryotic translation initiation factor 2 (eIF-2) family protein	GO:0005737|GO:0003924|GO:0005525	844016	NM_106332	NM_106332	NP168408///TC358514	At.19105
A_84_P252955|843895	-0.914535	0.158854	0.100459	0.164442	0.146532	-0.167488	0.367417	0.207452	0.210487	-1.20491	0.0904183	0.280075	0.117844	-0.00190854	-0.346439	-0.111202	AT1G75600	AT1G75600	histone H3	Histone superfamily protein	GO:0006334|GO:0005634|GO:0000786|GO:0003677	843895	NM_106212	NM_106212	NP227902	At.52525
A_84_P13200|841609	4.82935	-0.670678	-0.700414	-0.664521	-0.514585	-0.231634	-0.0356658	-1.11425	3.76238	3.13601	-0.0867344	-0.941896	-1.34809	-0.0754668	2.40942	0.581709	AT1G51820	AT1G51820	putative LRR receptor-like serine/threonine-protein kinase	Leucine-rich repeat protein kinase family protein	GO:0002679|GO:0010200|GO:0004672|GO:0005886|GO:0016301|GO:0004674|GO:0015824|GO:0006468|GO:0005524|GO:0016772	841609	NM_104062	NM_104062	NP232362	At.52141
A_84_P859502,A_84_P801329,A_84_P813341,A_84_P813335,A_84_P17588|826885	-1.32805	0.427052	0.199573	0.161748	0.178954	-0.102525	-0.108139	-0.069591	-0.524632	-1.78392	0.293393	0.157251	0.0802982	0.0114613	-1.0511	-0.409428	FLA2	AT4G12730///no_match	fasciclin-like arabinogalactan protein 2	FASCICLIN-like arabinogalactan 2///no_match	GO:0005774|GO:0009651|GO:0016020|GO:0005886|GO:0016126|GO:0007030|GO:0006816|GO:0048767|GO:0031225|GO:0046658|GO:0016132|GO:0006084	826885	NM_117342	NM_117342	TC399486///TC389016///TC371568	At.3092
A_84_P15403	0.619975	-0.000349522	0.198994	0.240624	0.457777	-0.172596	-0.0346143	0.588944	-0.133663	0.585143	0.57831	0.205156	0.5917	0.155103	-0.0183235	0.0375978		AT2G05290		transposable element gene					NP453501
A_84_P17756,A_84_P856161|841383	-0.0899012	-0.0158963	-0.0736091	-0.0459244	-0.04813	-0.112404	-0.0459886	-0.0232494	0.101641	6.96182e-05	-0.0801632	-0.075176	-0.119694	-0.0280914	0.0415263	-0.00704161	AT1G49590	AT1G49590	C2H2 and C2HC zinc finger protein	C2H2 and C2HC zinc fingers superfamily protein	GO:0008150|GO:0008270|GO:0005634|GO:0003676	841383	NM_001160940	NM_001160940	TC380484///TC397112	At.28747
A_84_P587219|843287	-0.164112	0.0479604	0.156613	-0.117999	0.00602376	-0.161365	0.333639	0.174239	0.0468626	1.37695	-0.0617703	0.203193	0.207255	0.180749	0.409321	0.209051	AT1G69526	AT1G69526	S-adenosylmethionine-dependent methyltransferase domain-containing protein	S-adenosyl-L-methionine-dependent methyltransferases superfamily protein	GO:0005739|GO:0008168|GO:0008152	843287	NM_105621	NM_105621	TC384619	At.35409
A_84_P524463|823940	-0.50345	-0.472596	-0.11316	0.0869557	0.0847707	0.0154575	-0.169762	0.190817	0.476539	-0.339753	0.120384	0.264107	-0.104949	-0.135977	-0.148051	0.124011	AT3G47840	AT3G47840	pentatricopeptide repeat-containing protein	Tetratricopeptide repeat (TPR)-like superfamily protein	GO:0005739|GO:0008150	823940	NM_114654	NM_114654	TC362076	At.53826
A_84_P242765|832259	0.309612	-0.0905647	-0.213559	-0.235899	-0.18566	-0.112144	-0.0658438	-0.180687	-0.0107162	0.469297	-0.27816	-0.190326	-0.227064	-0.124098	0.248663	-0.0673647	AT5G21990	AT5G21990	tetratricopeptide repeat domain-containing protein	Tetratricopeptide repeat (TPR)-like superfamily protein	GO:0000413|GO:0046967|GO:0016020|GO:0009707|GO:0018208|GO:0005789|GO:0003755|GO:0005528|GO:0005829	832259	NM_147882	NM_147882	TC362221	At.20053
A_84_P16616|7922540	0.660686	0.134254	0.359967	0.438765	0.461357	0.0366646	0.218609	0.632192	0.211612	0.296369	0.649237	0.40216	0.664332	0.603438	0.259287	0.0573926	AT4G03728	AT4G03728	hypothetical protein	unknown protein; FUNCTIONS IN: molecular_function unknown; INVOLVED IN: biological_process unknown; LOCATED IN: cellular_component unknown; Has 6 Blast hits to 6 proteins in 2 species: Archae - 0; Bacteria - 0; Metazoa - 0; Fungi - 0; Plants - 6; Viruses - 0; Other Eukaryotes - 0 (source: NCBI BLink).	GO:0008150|GO:0003674|GO:0005575	7922540	NM_001160733	NM_001160733	TC362246	At.74650
A_84_P828734,A_84_P828737,A_84_P20452|828425	2.75251	0.441545	-0.159429	-0.28581	-0.0454611	-0.105627	0.00128174	0.124116	0.710241	2.29591	-0.0672963	-0.263767	-0.386231	0.0681723	0.305115	0.615033	CRK18	AT4G23260	cysteine-rich receptor-like protein kinase 18	cysteine-rich RLK (RECEPTOR-like protein kinase) 18	GO:0004672|GO:0004674|GO:0000023|GO:0009737|GO:0006468|GO:0005576|GO:0004713|GO:0005524|GO:0019252|GO:0016772	828425	NM_001203880	NM_001203880	TC393321///TC363719	At.32453
A_84_P808363,A_84_P99906,A_84_P795479|821133	-0.0861726	0.00101042	-0.029125	-0.0820465	0.0472345	-0.0822351	0.0737627	0.0603578	-0.221114	-0.299471	-0.00908351	-0.0577335	0.0163968	0.0594637	-0.151341	-0.12841	AT3G03070	AT3G03070	NADH dehydrogenase (ubiquinone) Fe-S protein 6	NADH-ubiquinone oxidoreductase-related	GO:0005739|GO:0006661	821133	NM_111177	NM_111177	TC382980	At.47523
A_84_P20245|821482	-0.537327	-0.158614	0.0486054	0.0590119	-0.0165265	-0.0343292	-0.351278	0.185715	-0.398744	-1.08719	0.00758457	0.0701628	-0.0522795	-0.347853	-0.427983	0.203061	AT3G19480	AT3G19480	D-3-phosphoglycerate dehydrogenase	D-3-phosphoglycerate dehydrogenase	GO:0005739|GO:0048037|GO:0004617|GO:0051287|GO:0000166|GO:0009570|GO:0008152|GO:0006564|GO:0016597|GO:0055114|GO:0016616|GO:0009507	821482	NM_112835	NM_112835	TC364648	At.68436
A_84_P126561|829088	0.0193586	0.149194	0.328255	0.385214	0.364249	0.251335	0.294288	0.349633	0.0991912	-0.204277	0.372086	0.338293	0.326085	0.0345325	0.527096	0.315207	ACHT2	AT4G29670	thioredoxin-like 2-2	atypical CYS HIS rich thioredoxin 2	GO:0006662|GO:0016671|GO:0015035|GO:0009055|GO:0045454|GO:0009507	829088	NM_179138	NM_179138	TC374992	At.3488
A_84_P24044|822078	-0.0619378	0.0912342	-0.010854	-0.0248826	-0.101256	0.07459	0.0812151	-0.0618203	0.135885	0.259689	-0.0143318	0.067765	-0.064774	0.0591335	0.227426	0.0758699	PRT1	AT3G24800	E3 ubiquitin-protein ligase PRT1	proteolysis 1	GO:0006511|GO:0005737|GO:0004842|GO:0000151|GO:0008270	822078	NM_113392	NM_113392	TC366883	At.77
A_84_P15518|822132	-0.709097	0.113488	0.0556471	0.135669	0.124939	0.000750303	0.0886409	0.115309	0.187067	-1.3408	0.117905	0.358484	0.0429585	0.170206	-0.163123	0.185039	AT3G25480	AT3G25480	rhodanese-like domain-containing protein	Rhodanese/Cell cycle control phosphatase superfamily protein	GO:0009535|GO:0008150|GO:0003674|GO:0009507	822132	NM_113444	NM_113444	TC384430	At.63571
A_84_P88989,A_84_P823036|824949	-0.34765	0.0937719	-0.0265608	-0.0278392	0.0415473	-0.197259	0.0167563	0.00684571	-0.393742	-0.999965	0.0428567	-0.0377259	-0.0411985	0.0450511	-0.422834	-0.229863	AT3G57790	AT3G57790	glycoside hydrolase family 28 protein / polygalacturonase (pectinase) family protein	Pectin lyase-like superfamily protein	GO:0005774|GO:0005975|GO:0004650|GO:0005576	824949	NM_115640	NM_115640	TC369838	At.28595
A_84_P769702	-0.211618	-0.279453	-0.0891869	-0.108083	-0.0335653	-0.250986	-0.439336	-0.0263693	-0.277008	-0.21277	0.00896168	-0.0440323	0.0218348	-0.241549	-0.00502872	-0.201627		ATCG00360		Tetratricopeptide repeat (TPR)-like superfamily protein	GO:0009536				TC390198
A_84_P825374,A_84_P528334,A_84_P784157|835164	-1.01591	0.554832	0.350823	0.359263	0.0343792	0.100022	0.228423	-0.111629	1.39438	-2.40216	0.513341	0.472223	0.555108	0.549856	0.821862	-0.606778	AT5G50915	AT5G50915	transcription factor bHLH137	basic helix-loop-helix (bHLH) DNA-binding superfamily protein	GO:0003700|GO:0009739|GO:0005634|GO:0003677	835164	NM_124470///NM_180832	NM_124470///NM_180832	TC371521///TC370042	At.23601
A_84_P292924,A_84_P827533|819736	0.1802	0.1118	0.269154	0.205341	0.252348	0.0553803	0.0520587	0.246342	-0.0580573	-0.016185	0.361835	0.266801	0.252276	0.146771	0.120047	0.083677	EMB2016	AT3G05680	embryo defective 2016 protein	embryo defective 2016	GO:0003674|GO:0005634|GO:0009793	819736	NM_111442	NM_111442	TC383699///NP502524	At.47490
A_84_P20232,A_84_P838448,A_84_P793924|820651	0.386808	-0.213898	-0.245261	-0.318322	-0.265679	-0.354598	-0.433876	-0.410333	-0.211961	-0.306226	-0.120181	-0.399972	-0.260693	-0.187166	-0.880447	-0.143931	PME3	AT3G14310///no_match	pectinesterase 3	pectin methylesterase 3///no_match	GO:0004857|GO:0030599|GO:0006569|GO:0005737|GO:0042545|GO:0005886|GO:0009684|GO:0005618|GO:0006546|GO:0009624|GO:0048046	820651	NM_112289///AV803215	NM_112289	TC373242///NP031238	At.6066///At.67322
A_84_P786152,A_84_P525958,A_84_P826283|844098	-0.898747	0.351639	0.134623	0.257131	0.282245	-0.0864425	0.35562	0.0988891	-0.142464	-1.4072	0.292176	0.330298	0.184025	0.272262	-0.347526	-0.218713	AT1G77630	AT1G77630	LysM domain-containing GPI-anchored protein 2	Peptidoglycan-binding LysM domain-containing protein	GO:0006955|GO:0042545|GO:0005886|GO:0016998|GO:0042834|GO:0031225|GO:0046658|GO:0009664	844098	NM_106411	NM_106411	NP305694///TC366188	At.24354
A_84_P833485,A_84_P17050|842523	-0.46945	-0.312306	0.0235448	0.266574	0.140136	0.00681722	-0.0182738	0.000583649	0.0773304	0.0576073	0.205293	0.433384	0.141144	-0.201981	-0.456577	0.304532	MEF9	AT1G62260	mitochondrial editing factor 9	mitochondrial editing factor 9	GO:0005739|GO:0003674|GO:0016554	842523	NM_104906	NM_104906	TC363011	At.66076
A_84_P787419,A_84_P175871|828944	2.28574	0.337316	0.430579	0.523609	0.523054	-0.7884	0.0694561	0.440298	0.0851383	3.54174	0.424008	0.427265	0.465504	0.362914	1.74437	0.298964	AT4G28290	no_match///AT4G28290	hypothetical protein	no_match///unknown protein; FUNCTIONS IN: molecular_function unknown; INVOLVED IN: biological_process unknown; LOCATED IN: chloroplast; EXPRESSED IN: 23 plant structures; EXPRESSED DURING: 15 growth stages; Has 45 Blast hits to 45 proteins in 11 species: Archae - 0; Bacteria - 0; Metazoa - 0; Fungi - 0; Plants - 45; Viruses - 0; Other Eukaryotes - 0 (source: NCBI BLink).	GO:0008150|GO:0003674|GO:0009507	828944	AA712483///NM_118969	NM_118969	TC387394	At.32029
A_84_P825371,A_84_P95876|833996	0.0399578	0.27566	-0.0027442	0.0154152	-0.0262716	0.138576	0.285044	-0.160084	0.176513	-0.368054	0.0751774	0.203733	0.0531003	0.206718	-0.0827649	0.0140279	AT5G39990	AT5G39990	Core-2/I-branching beta-1,6-N-acetylglucosaminyltransferase family protein	Core-2/I-branching beta-1,6-N-acetylglucosaminyltransferase family protein	GO:0016051|GO:0008375|GO:0005794|GO:0016020|GO:0006857|GO:0005886	833996	NM_123362	NM_123362	TC390362///TC364171	At.24142
A_84_P785024,A_84_P219238|817959	-0.214179	-0.198203	0.10887	0.117825	0.169988	-0.128912	-0.0750713	0.0113512	-0.104718	0.226666	0.100141	0.204661	0.0602486	-0.0494364	0.170356	-0.0867845	NUDT22	AT2G33980	nudix hydrolase 22	nudix hydrolase homolog 22	GO:0005739|GO:0016787|GO:0009688	817959	NM_128949	NM_128949	TC363857	At.12268
A_84_P115272,A_84_P826231,A_84_P826226,A_84_P854044|827060	-0.386221	0.163416	0.264774	0.305073	0.236882	0.149759	0.0524108	0.251966	-0.121807	-0.586187	0.280572	0.167032	0.267443	-0.0761982	0.140734	0.0308852	AT4G14200	AT4G14200///no_match	pentatricopeptide repeat-containing protein-like protein	Pentatricopeptide repeat (PPR) superfamily protein///no_match	GO:0048453|GO:0016246|GO:0048451|GO:0006346|GO:0010389|GO:0009965|GO:0005634|GO:0010051|GO:0031048|GO:0010073|GO:0009944|GO:0008150|GO:0010014|GO:0006275|GO:0009855|GO:0051567	827060	NM_117497	NM_117497	TC374114///TC361834///TC395665	At.27317
A_84_P752505,A_84_P87089|839778	0.358717	0.0739133	0.131975	0.0998747	0.187201	0.125334	0.213724	0.254154	0.408683	-0.107047	0.103796	0.0342746	0.15799	0.11663	0.0174837	0.157485	AT1G29040	AT1G29040;AT1G29041///AT1G29040	hypothetical protein	[AT1G29040, unknown protein; LOCATED IN: chloroplast, vacuole; EXPRESSED IN: 22 plant structures; EXPRESSED DURING: 13 growth stages; CONTAINS InterPro DOMAIN/s: Conserved hypothetical protein CHP02058 (InterPro:IPR011719); Has 344 Blast hits to 344 proteins in 122 species: Archae - 2; Bacteria - 227; Metazoa - 0; Fungi - 0; Plants - 32; Viruses - 0; Other Eukaryotes - 83 (source: NCBI BLink).];[…	GO:0005773|GO:0009507	839778	NM_001160908///NM_001036028	NM_001160908///NM_001036028	TC398253///TC384245	At.20772
A_84_P19468|826579	0.245309	0.124118	-0.257228	-0.0262258	-0.0640214	-0.0661948	0.0316954	-0.0709231	-1.06582	-0.707255	-0.1898	-0.215132	-0.304064	-0.124118	-0.409577	-0.488708	AT4G09890	AT4G09890	hypothetical protein	Protein of unknown function (DUF3511)	GO:0008150|GO:0003674|GO:0005634	826579	NM_117057	NM_117057	TC386812	At.48838
A_84_P521977|829745	-0.0729163	0.0884452	0.282303	0.267597	0.237884	0.21436	0.0590014	0.337558	0.102452	-0.20806	0.234763	0.13804	0.207743	0.07465	0.0458066	0.166239	AT4G35905	AT4G35905	hypothetical protein	unknown protein; CONTAINS InterPro DOMAIN/s: Protein of unknown function DUF343 (InterPro:IPR005651); Has 30201 Blast hits to 17322 proteins in 780 species: Archae - 12; Bacteria - 1396; Metazoa - 17338; Fungi - 3422; Plants - 5037; Viruses - 0; Other Eukaryotes - 2996 (source: NCBI BLink).	GO:0005739|GO:0008150|GO:0003674	829745	NM_119757	NM_119757	TC366592	At.31373
A_84_P821989,A_84_P142939|821110	-0.0380716	-0.195487	-0.163609	-0.140249	-0.0384715	-0.0443814	-0.17676	-0.0630538	0.0361769	0.612366	-0.21243	-0.104794	-0.13537	-0.149575	0.1485	-0.058472	AT3G01560	AT3G01560	hypothetical protein	Protein of unknown function (DUF1421)	GO:0008150|GO:0003674|GO:0005634	821110	NM_111022	NM_111022	NP332300	At.27559
A_84_P762101|6240504	-0.560182	-0.0817361	-0.10919	-0.109641	-0.126853	-0.133491	-0.155173	0.0357593	-0.472549	0.0293825	-0.161019	0.182251	-0.144767	0.0044539	0.0562923	-0.19008	AT3G04184	AT3G04184	hypothetical protein	unknown protein; Has 30201 Blast hits to 17322 proteins in 780 species: Archae - 12; Bacteria - 1396; Metazoa - 17338; Fungi - 3422; Plants - 5037; Viruses - 0; Other Eukaryotes - 2996 (source: NCBI BLink).	GO:0005739	6240504	NM_001125098	NM_001125098	NP13349210	At.73694
A_84_P19523|828794	0.0294604	0.176849	0.10764	0.0853589	0.0896578	0.107871	0.234283	0.0561309	0.0887437	-0.154904	0.0852387	0.127274	0.0449431	0.211567	0.0572236	0.0958223	AT4G26870	AT4G26870	aspartyl-tRNA synthetase	Class II aminoacyl-tRNA and biotin synthetases superfamily protein	GO:0016246|GO:0006346|GO:0010075|GO:0010050|GO:0004815|GO:0003676|GO:0005524|GO:0004812|GO:0009944|GO:0005829|GO:0006418|GO:0009616|GO:0006422|GO:0005737|GO:0000166|GO:0010014|GO:0046686|GO:0009506|GO:0009855	828794	NM_118821	NM_118821	TC367420	At.27451
A_84_P822632,A_84_P258780|819012	-0.176095	0.0351901	0.0209997	0.0740583	0.133471	0.0916235	0.0531907	0.197531	0.169641	-0.100463	-0.0248003	0.0838602	0.158927	0.128384	0.0419767	0.0905514	AT2G44065	AT2G44065	ribosomal protein L2-like protein	Ribosomal protein L2 family	GO:0006511|GO:0003735|GO:0006354|GO:0003723|GO:0015934|GO:0006412|GO:0005622|GO:0051788|GO:0080129|GO:0009853|GO:0005840|GO:0016740|GO:0009507	819012	NM_129969	NM_129969	TC375501	At.175
A_84_P550701|841423	-1.32475	-0.317409	-0.338431	-0.191811	-0.152868	-0.129223	-0.0794252	-0.0594108	-0.903398	-0.908189	-0.285933	-0.118007	-0.3301	-0.294657	-0.651556	-0.0555242	AT1G49990	AT1G49990	F-box protein	F-box family protein	GO:0008150|GO:0003674|GO:0005575	841423	NM_103887	NM_103887	TC367981	At.50946
A_84_P136665,A_84_P786590|827214	0.822745	-0.0180163	-0.390718	-0.558827	-0.351385	-0.154628	-0.7524	-0.25044	0.297759	-0.413625	-0.341314	-0.502817	-0.336408	0.330064	0.324671	-0.198834	AT4G15430	AT4G15430	ERD (early-responsive to dehydration stress) family protein	ERD (early-responsive to dehydration stress) family protein	GO:0006355|GO:0009651|GO:0005886|GO:0009737|GO:0048574|GO:0009739|GO:0003674|GO:0008150|GO:0016020|GO:0009753|GO:0009733|GO:0009751|GO:0007623|GO:0009723	827214	NM_117632	NM_117632	TC360236///TC362542	At.27104
A_84_P787273,A_84_P578834|832531	2.80975	-0.293662	-0.527865	-0.559229	-0.404214	-0.331878	0.249686	-0.03211	1.57544	2.83678	-0.556495	-0.415462	-0.361759	-0.200605	0.857435	-0.0416878	AT5G24600	AT5G24600	hypothetical protein	Protein of unknown function, DUF599	GO:0005739|GO:0008150|GO:0005886	832531	NM_001203455///NM_122368	NM_001203455///NM_122368	TC363762	At.30952
A_84_P834134,A_84_P785399,A_84_P11863,A_84_P529817|825272	0.374407	-0.124775	-0.214813	-0.155706	-0.107104	0.15629	-0.0945265	-0.0587475	-0.291741	0.502107	-0.233396	0.0929232	-0.152261	-0.0184038	-0.172534	0.210576	AT3G61010	AT3G61010///no_match	Ferritin/ribonucleotide reductase-like family protein	Ferritin/ribonucleotide reductase-like family protein///no_match	GO:0006879|GO:0005737|GO:0016798|GO:0046914|GO:0016491|GO:0006826|GO:0055114|GO:0009507|GO:0008199	825272	NM_115965///BX842416///NM_001203218	NM_115965///NM_001203218	TC393790///TC392371///NP281378	At.19990
A_84_P207608	0.855764	-0.0897844	-0.00371265	-0.269782	0.00798529	-0.137561	-0.117731	0.003847	0.0444596	1.81224	-0.166259	-0.302871	0.494004	0.229997	-0.94931	-0.0871348		AT3G43433		transposable element gene
A_84_P302240|844344	0.12405	0.277936	0.214376	0.178877	0.217183	0.113848	0.276232	0.285589	0.0222666	0.484273	0.230026	0.153011	0.208747	0.162161	0.218662	-0.0350952	AT1G80040	AT1G80040	hypothetical protein	FUNCTIONS IN: molecular_function unknown; INVOLVED IN: biological_process unknown; LOCATED IN: chloroplast; EXPRESSED IN: 24 plant structures; EXPRESSED DURING: 15 growth stages; CONTAINS InterPro DOMAIN/s: Ubiquitin system component Cue (InterPro:IPR003892); BEST Arabidopsis thaliana protein match is: Ubiquitin system component Cue protein (TAIR:AT5G32440.1); Has 30201 Blast hits to 17322 protei…	GO:0008150|GO:0003674|GO:0005634	844344	NM_202459	NM_202459	TC392748	At.43276
A_84_P13589|819812	0.144202	-0.0341735	0.0492134	-0.00983953	0.0752413	-0.396348	-0.39394	0.0486503	-0.331742	0.266962	0.144014	0.15909	0.0820189	0.0408738	-0.311361	-0.0997616	TLP9	AT3G06380	tubby-like F-box protein 9	tubby-like protein 9	GO:0005515|GO:0008081|GO:0006355|GO:0003700|GO:0009620|GO:0005634	819812	NM_111513	NM_111513	TC372638	At.46725
A_84_P822593,A_84_P613653|835875	-1.4556	0.278579	0.189058	0.128412	0.0870872	-0.458167	-0.0559626	-0.161184	-0.94446	-1.34017	0.202007	0.0274923	0.191843	0.180182	-0.905961	-0.967706	GDU3	AT5G57685	glutamine dumper 3	glutamine dumper 3	GO:0003674|GO:0019048|GO:0005634|GO:0016021|GO:0009615|GO:0032940|GO:0080143	835875	NM_148146	NM_148146	TC380037	At.22616
A_84_P19458|825833	-0.754799	0.213786	0.329942	0.295742	0.274265	0.108744	0.367208	0.139976	0.539426	-0.634138	0.55665	0.557274	0.466092	0.310648	-0.145481	0.0284297	AT4G04940	AT4G04940	transducin/WD40 domain-containing protein	transducin family protein / WD-40 repeat family protein	GO:0000166|GO:0000398|GO:0006364|GO:0009220|GO:0005634|GO:0080008|GO:0006606	825833	NM_116732	NM_116732	TC359695	At.4052
A_84_P819904,A_84_P279680|835333	0.098742	-0.0570023	-0.000344276	-0.0279121	-0.0973408	0.150877	-0.173967	-0.101832	0.0980954	0.12864	0.0233471	0.12129	-0.0839703	-0.0148852	0.200779	0.0563943	USP	AT5G52560	UDP-sugar pyrophosphorylase	UDP-sugar pyrophosphorylase	GO:0010491|GO:0033356|GO:0016779|GO:0017103|GO:0003983|GO:0052573|GO:0005829|GO:0009555|GO:0090406|GO:0008152|GO:0046398|GO:0051748|GO:0047350|GO:0006011|GO:0046686|GO:0047338|GO:0009507	835333	NM_124635	NM_124635	NP223998///TC361363	At.49163
A_84_P22365|828893	-0.216558	-0.0287793	-0.0754316	0.00178409	-0.0315828	-0.0465043	-0.0621314	-0.0280557	-0.64365	-0.256517	-0.0118685	0.0856068	-0.0718646	-0.143105	0.127464	-0.0038023	TAP38	AT4G27800	protein phosphatase 2C 57	thylakoid-associated phosphatase 38	GO:0008287|GO:0005730|GO:0005634|GO:0003824|GO:0080005|GO:0009767|GO:0016791|GO:0005737|GO:0006470|GO:0009570|GO:0016311|GO:0009579|GO:0004722|GO:0009507	828893	NM_179128	NM_179128	TC387070	At.23824
A_84_P11405|837359	-0.668028	0.247829	0.0804443	0.142133	0.166427	-0.070323	0.0387731	0.184875	-0.131393	-0.987955	0.144279	0.191453	0.13074	0.136634	-0.198191	-0.0631688	AT1G08390	AT1G08390	hypothetical protein	unknown protein; Has 62 Blast hits to 62 proteins in 27 species: Archae - 0; Bacteria - 0; Metazoa - 34; Fungi - 0; Plants - 28; Viruses - 0; Other Eukaryotes - 0 (source: NCBI BLink).	GO:0008150|GO:0005634	837359	NM_100712	NM_100712	TC387320	At.42263
A_84_P147398|816399	-0.248924	0.0648212	0.106794	-0.974947	0.0992885	0.137026	0.0434592	0.186974	0.0134125	-0.220242	0.043633	-0.00222659	0.0534892	0.01719	-0.0617335	0.183367	AT2G18840	AT2G18840	Integral membrane Yip1-like protein	Integral membrane Yip1 family protein	GO:0008150|GO:0003674|GO:0005794|GO:0016020|GO:0005634	816399	NM_127440	NM_127440	TC377692	At.74811
A_84_P11839,A_84_P830247|824680	0.211112	0.0152614	-0.0305204	-0.0238311	0.0572107	0.0749104	-0.141348	0.071743	-0.0376489	0.0635216	-0.0676236	0.0159078	-0.0894249	-0.0337808	0.022855	0.116608	AT3G55140	AT3G55140	pectate lyase	Pectin lyase-like superfamily protein	GO:0005886|GO:0030570|GO:0016829	824680	NM_202710	NM_202710	NP180336	At.35049
A_84_P62490,A_84_P855667,A_84_P850472|817118	0.548535	0.129951	0.292233	0.268361	0.276046	0.430326	0.0655138	0.319521	0.738075	0.297455	0.372957	0.382014	0.231132	0.111593	0.274667	0.429508	AT2G25760	AT2G25760///no_match	casein kinase I-like protein	Protein kinase family protein///no_match	GO:0004672|GO:0005886|GO:0016301|GO:0004674|GO:0006468|GO:0005634|GO:0005524|GO:0016772	817118	NM_201803///NM_128136///DR374786	NM_201803///NM_128136	TC387667///TC392965	At.27916///At.67762
A_84_P851436,A_84_P66074|844225	-0.241587	0.0338802	0.104813	0.161551	0.128306	0.190557	-0.0585802	0.144806	0.0764773	-0.00155902	0.118965	0.18037	0.145092	-0.0247517	0.0005548	0.0389557	AT1G78880	no_match///AT1G78880;AT1G78882	Ubiquitin-specific protease family C19-related protein	no_match///[AT1G78880, Ubiquitin-specific protease family C19-related protein];[AT1G78882, conserved peptide upstream open reading frame 56]	GO:0008150|GO:0003674|GO:0005886	844225	NM_106536	NM_106536	TC361471	At.21193
A_84_P129556|827391	0.574326	-0.245724	-0.151955	-0.0771532	0.0588977	-0.112508	-0.573834	0.104244	0.237158	-0.0862675	-0.0167139	-0.00926566	-0.0703478	-0.0201387	-0.0686717	0.097784	AT4G16840	AT4G16840	hypothetical protein	unknown protein; BEST Arabidopsis thaliana protein match is: unknown protein (TAIR:AT2G35658.3); Has 30201 Blast hits to 17322 proteins in 780 species: Archae - 12; Bacteria - 1396; Metazoa - 17338; Fungi - 3422; Plants - 5037; Viruses - 0; Other Eukaryotes - 2996 (source: NCBI BLink).	GO:0008150|GO:0003674	827391	NM_117786	NM_117786	TC387017	At.48866
A_84_P12614|814856	0.604495	0.136847	0.138515	0.163558	0.192264	0.152936	0.142252	0.252457	0.207825	1.52968	0.149104	0.1702	0.101201	0.102239	0.349575	0.332495	AT2G03270	AT2G03270	putative DNA-binding protein	DNA-binding protein, putative	GO:0017111|GO:0016787|GO:0000166|GO:0005634|GO:0005524|GO:0003677	814856	NM_126378	NM_126378	TC366180	At.10455
A_84_P565723|839854	0.940618	0.0368724	0.153532	0.157453	0.171122	-3.88622e-05	-0.137832	0.221716	0.22646	1.44446	0.226964	0.0667579	0.157408	0.102169	0.399232	0.197692	AT1G29760	AT1G29760	Putative adipose-regulatory protein (Seipin)	Putative adipose-regulatory protein (Seipin)	GO:0008150|GO:0003674|GO:0005634	839854	NM_102716	NM_102716	TC383697	At.42984
A_84_P860187,A_84_P806047,A_84_P806024,A_84_P806080,A_84_P766447,A_84_P855030,A_84_P806012,A_84_P806091|831020	0.201516	-0.193196	-0.277191	-0.339104	-0.383717	-0.205848	-0.0865495	-0.456261	0.227378	0.405935	-0.335402	-0.247692	-0.367123	-0.058073	-0.131547	-0.30919	HSC70-1	AT5G02500	heat shock 70kDa protein 1/8	heat shock cognate protein 70-1	GO:0005515|GO:0010187|GO:0009651|GO:0005886|GO:0009408|GO:0050832|GO:0009409|GO:0006094|GO:0005618|GO:0005634|GO:0002020|GO:0006096|GO:0005829|GO:0005737|GO:0006457|GO:0048046|GO:0042742|GO:0005774|GO:0005794|GO:0005730|GO:0090332|GO:0009615|GO:0005524|GO:0016020|GO:0022626|GO:0009506|GO:0046686|GO:0009507	831020	NM_001125684///NM_120328	NM_001125684///NM_120328	TC400075///TC405774///TC396538///TC394574///TC403466///TC400377///TC399836	At.23663
A_84_P86609,A_84_P823215,A_84_P786163|838881	0.108071	-0.0404	-0.246489	-0.195926	-0.101231	0.0140398	-0.2794	0.0384817	-0.264802	0.212375	-0.186194	-0.127264	-0.22331	0.0922649	-0.252495	-0.080869	AT1G22750	AT1G22750	hypothetical protein	unknown protein; FUNCTIONS IN: molecular_function unknown; INVOLVED IN: biological_process unknown; LOCATED IN: vacuole; EXPRESSED IN: 23 plant structures; EXPRESSED DURING: 15 growth stages; CONTAINS InterPro DOMAIN/s: Protein of unknown function DUF1475 (InterPro:IPR009943); Has 185 Blast hits to 155 proteins in 21 species: Archae - 0; Bacteria - 8; Metazoa - 3; Fungi - 0; Plants - 64; Viruses …	GO:0005773|GO:0005739|GO:0008150|GO:0003674|GO:0005576	838881	NM_102122///NM_001084112	NM_102122///NM_001084112	TC392697///NP302869	At.24405
A_84_P761741,A_84_P23149|823819	3.31986	-0.0992932	-0.197555	-0.145053	-0.00175524	0.134763	1.6637	-0.0650638	1.87088	4.89994	0.304209	-0.00080049	-0.0735714	-0.0792241	1.96097	0.14209	UGT76E12	AT3G46658///AT3G46660	UDP-glucosyl transferase 76E12	other RNA///UDP-glucosyl transferase 76E12	GO:0006635|GO:0016758|GO:0016757|GO:0008152|GO:0008194|GO:0005575|GO:0080044|GO:0080043|GO:0009062	823819	AK117305///NM_114533	NM_114533	TC366736	At.600
A_84_P187444|834906	-0.244116	-0.132618	-0.314298	-0.241883	-0.243378	-0.26843	0.389151	-0.204905	-0.414101	-0.403923	-0.240643	-0.270059	-0.295718	-0.323054	-0.190351	-0.286767	AT5G48500	AT5G48500	hypothetical protein	unknown protein; BEST Arabidopsis thaliana protein match is: unknown protein (TAIR:AT2G10930.1); Has 30201 Blast hits to 17322 proteins in 780 species: Archae - 12; Bacteria - 1396; Metazoa - 17338; Fungi - 3422; Plants - 5037; Viruses - 0; Other Eukaryotes - 2996 (source: NCBI BLink).	GO:0003674|GO:0080167|GO:0005575	834906	NM_124226	NM_124226	TC375202	At.43948
A_84_P810275,A_84_P269350,A_84_P810281|842207	-0.272469	0.131842	0.0812683	0.139107	0.0867474	0.222149	0.17705	0.0723805	0.4959	-0.786351	0.0632069	-0.0125999	-0.0446885	0.210223	0.141865	0.121372	XW6	AT1G58380;AT1G58684;AT1G58983;AT1G59359///AT1G58380///no_match	40S ribosomal protein S2-1	[AT1G58380, Ribosomal protein S5 family protein];[AT1G58684, Ribosomal protein S5 family protein];[AT1G58983, Ribosomal protein S5 family protein];[AT1G59359, Ribosomal protein S5 family protein]///Ribosomal protein S5 family protein///no_match	GO:0005622|GO:0005794|GO:0003735|GO:0016020|GO:0005886|GO:0022627|GO:0003723|GO:0015935|GO:0005840|GO:0006412|GO:0009506|GO:0009507	842207	NM_104618	NM_104618	TC403353///TC389495	At.70116
A_84_P823491,A_84_P853012,A_84_P191324,A_84_P787098|835896	0.4896	-0.0948462	-0.119433	-0.0695016	0.0681005	-0.134192	-0.0101566	0.0290117	0.107234	0.0490534	-0.0513494	-0.133193	-0.0377231	-0.0333042	-0.0921321	-0.0692031	AT5G57860	AT5G57860///no_match	ubiquitin family protein	Ubiquitin-like superfamily protein///no_match	GO:0003674|GO:0005634|GO:0006289	835896	NM_180875///NM_001125984///BX833338	NM_180875///NM_001125984	TC385352///TC387795	At.29307
A_84_P845914,A_84_P813883,A_84_P11756|837840	0.148141	-0.0465267	-0.144828	-0.134767	-0.141075	0.234814	-0.0451744	-0.125207	0.223187	-0.375829	-0.21069	-0.0373313	-0.248885	0.0230038	0.0329802	0.204191	DET3	AT1G12840	V-type proton ATPase subunit C	vacuolar ATP synthase subunit C (VATC) / V-ATPase C subunit / vacuolar proton pump C subunit (DET3)	GO:0006511|GO:0009651|GO:0005886|GO:0009932|GO:0005829|GO:0016051|GO:0051788|GO:0000221|GO:0046961|GO:0007030|GO:0006007|GO:0048765|GO:0006816|GO:0016820|GO:0007033|GO:0005773|GO:0005774|GO:0005794|GO:0000325|GO:0009809|GO:0009826|GO:0000902|GO:0080129|GO:0043255|GO:0009853|GO:0015991|GO:0016049|GO:0048193|GO:0030243|GO:0009507	837840	NM_101154	NM_101154	TC381341///TC403148	At.21380
A_84_P20796|838479	2.69527	0.033726	-0.61522	-0.935111	-0.56503	-0.490161	-0.0821688	-0.379592	-0.509119	-0.468235	-0.665719	-0.856302	-0.718321	0.034256	-0.515493	-0.727564	AT1G18980	AT1G18980	germin-like protein subfamily T member 2	RmlC-like cupins superfamily protein	GO:0008150|GO:0030145|GO:0045735|GO:0010106|GO:0000041|GO:0010167|GO:0006826|GO:0005576|GO:0015706|GO:0048046	838479	NM_101755	NM_101755	TC380988	At.41769
A_84_P20686,A_84_P823379|835525	-4.39005	0.464542	0.322429	-0.0212233	0.102979	0.372246	-0.420603	0.206239	-0.0611379	-4.98531	-0.195061	-0.581925	-0.342339	0.178275	0.759584	-0.134206	AT5G54370	AT5G54370	late embryogenesis abundant protein-like protein	Late embryogenesis abundant (LEA) protein-related	GO:0008150|GO:0003674|GO:0005576	835525	NM_124817	NM_124817	TC372626///TC387824	At.27765
A_84_P17435|821508	-1.3577	0.390897	-0.188983	-0.22793	-0.154499	-0.322333	0.131721	-0.32885	-1.08354	-0.82406	-0.182892	-0.196741	-0.202036	-0.0862675	-0.775072	0.137893	BCAT4	AT3G19710	putative branched-chain-amino-acid aminotransferase 4	branched-chain aminotransferase4	GO:0019344|GO:0005737|GO:0009684|GO:0009407|GO:0004084|GO:0009611|GO:0009416|GO:0010326|GO:0003824|GO:0019761|GO:0005829	821508	NM_112861	NM_112861	TC359356	At.25237
A_84_P23706|839938	-0.172961	0.120221	-0.0374413	0.00728464	0.0146294	0.220031	0.204624	-0.010798	0.305138	-0.505363	-0.0333521	0.188503	0.0152667	0.163904	0.0869327	0.159607	AT1G30580	AT1G30580	GTP-binding protein	GTP binding	GO:0009651|GO:0006094|GO:0006623|GO:0005525|GO:0046686|GO:0009506|GO:0006096|GO:0005829	839938	NM_102795	NM_102795	TC367691	At.40522
A_84_P757473,A_84_P788302|817404	-0.889765	0.0684271	0.0467412	0.345559	0.488338	0.130913	0.553872	0.199727	-0.322563	-1.06879	0.235221	0.279533	0.0349801	0.263567	-0.481489	0.349699	RAD51B	AT2G28560	DNA repair protein RAD51-like 2	DNA repair (Rad51) family protein	GO:0017111|GO:0005737|GO:0006281|GO:0000166|GO:0000150|GO:0006310|GO:0005634|GO:0006259|GO:0005524|GO:0003677|GO:0008094	817404	NM_128416	NM_128416	TC373054///NP453884	At.38605
A_84_P11674|817443	1.35965	-0.152412	-0.0725856	-0.16861	-0.120359	-0.0894349	-0.644219	-0.145022	-0.266462	0.440628	-0.0844421	-0.158158	-0.255686	-0.15135	0.147327	0.032423	AT2G28940	AT2G28940	protein kinase family protein	Protein kinase superfamily protein	GO:0004672|GO:0005886|GO:0016301|GO:0006468|GO:0005524|GO:0016772	817443	NM_179797	NM_179797	NP1646386	At.69839
A_84_P793013,A_84_P126431|839405	-1.11057	-0.088129	-0.01209	-0.00524735	-0.0882797	0.0291481	0.151241	-0.138112	-0.280378	-1.29656	-0.118198	-0.196129	-0.154593	-0.135095	-0.0903485	-0.182573	TUA4	no_match///AT1G04820	tubulin alpha-2/alpha-4 chain	no_match///tubulin alpha-4 chain	GO:0045298|GO:0005774|GO:0051258|GO:0005886|GO:0005874|GO:0003924|GO:0005618|GO:0006094|GO:0005525|GO:0006084|GO:0005829|GO:0006184|GO:0043234|GO:0005737|GO:0071258|GO:0005198|GO:0009570|GO:0007010|GO:0005200|GO:0007017|GO:0046686|GO:0010498|GO:0009507|GO:0007018	839405	AV524886///NM_100360	NM_100360	TC386310	At.67026///At.48153
A_84_P277680|821165	3.41922	0.494852	0.212896	0.369805	0.283028	0.272565	0.411629	0.532867	0.0496758	1.05951	0.344139	0.131247	0.451683	0.466938	0.142464	0.329569	LBD20	AT3G03760	LOB domain-containing protein 20	LOB domain-containing protein 20	GO:1900150|GO:0009753|GO:0005634|GO:0009867	821165	NM_111247	NM_111247	TC373905	At.40935
A_84_P801021,A_84_P20759,A_84_P853567|832943	-1.33433	0.14306	0.178274	0.25384	0.156647	-0.222657	-0.00841188	0.222189	-0.562987	-1.99963	0.267847	0.340427	0.296179	0.101828	-0.363365	-0.186682	AT5G28500	AT5G28500	hypothetical protein	unknown protein; FUNCTIONS IN: molecular_function unknown; INVOLVED IN: biological_process unknown; LOCATED IN: chloroplast stroma, chloroplast; EXPRESSED IN: 23 plant structures; EXPRESSED DURING: 13 growth stages; BEST Arabidopsis thaliana protein match is: unknown protein (TAIR:AT3G04550.1); Has 109 Blast hits to 109 proteins in 49 species: Archae - 0; Bacteria - 67; Metazoa - 0; Fungi - 0; Pl…	GO:0008150|GO:0003674|GO:0016556|GO:0009570|GO:0000023|GO:0043085|GO:0010103|GO:0019252|GO:0009507	832943	NM_001203487///NM_122733	NM_001203487///NM_122733	TC370212	At.25591
A_84_P812497	-1.30516	0.00123	-0.0879879	0.041925	0.000766039	0.274299	0.0755079	-0.0182896	-0.134961	-1.60544	-0.04441	0.134167	-0.206066	0.174841	0.0417001	0.19257		AT2G28000		chaperonin-60alpha					TC388351
A_84_P790043,A_84_P804807,A_84_P803220,A_84_P155785,A_84_P804827|819927	1.45322	0.509917	0.243532	0.211615	0.227682	-0.324119	0.983069	-0.164667	-0.156435	1.36314	0.254244	0.0843954	0.210311	0.0248463	0.215286	-0.755452	AIR12	no_match///AT3G07390	auxin-responsive-like protein	no_match///auxin-responsive family protein	GO:0005886|GO:0030198|GO:0009733|GO:0006007|GO:0005576|GO:0031225|GO:0010102|GO:0046658|GO:0005201	819927	BX822613///NM_111618	NM_111618	TC387277///TC381729///TC402736	At.48629
A_84_P222086,A_84_P827240|827374	0.161591	-0.0619364	-0.0477085	-0.0744088	-0.0883634	0.134315	-0.107826	0.0122647	0.115449	0.0549829	-0.157232	-0.0363941	-0.198086	-0.0493982	-0.137299	0.151486	AT4G16710	AT4G16710	beta-1,4-N-acetylglucosaminyltransferase	glycosyltransferase family protein 28	GO:0016758|GO:0009058|GO:0005886|GO:0016757|GO:0005975|GO:0030246|GO:0030259	827374	NM_117772	NM_117772	TC385194	At.33054
A_84_P273130|830311	-0.310559	0.0953748	0.0465996	0.0469034	0.015209	0.10269	0.014529	-0.0108109	-0.0576596	-0.485265	0.0721538	0.238868	0.0551119	0.134753	0.118932	0.180283	AT5G04320	AT5G04320	HAP1 N-terminal conserved region and shugoshin C terminus domain-containing protein	Shugoshin C terminus	GO:0006396|GO:0005634|GO:0006310|GO:0022402|GO:0009165|GO:0010638|GO:0043247|GO:0003674|GO:0007126|GO:0045132|GO:0009888|GO:0009887|GO:0032204|GO:0010332|GO:0000775|GO:0033044	830311	NM_120514	NM_120514	TC363430	At.23065
A_84_P241673|834227	0.169434	0.00177073	0.0118341	-0.0502129	-0.107557	-0.0481648	0.00447679	-0.0940752	-0.0266407	0.363987	-0.00661421	-0.0172436	-0.11627	-0.0126431	-0.0338852	-0.0371313	AT5G42220	AT5G42220	ubiquitin family protein	Ubiquitin-like superfamily protein	GO:0000956|GO:0005634|GO:0048573|GO:0009630|GO:0005829	834227	NM_123587	NM_123587	NP236761	At.20011
A_84_P12886|828412	0.945511	0.614182	0.154499	-0.0711609	-0.0740801	0.0453564	0.641144	-0.180354	0.0751762	-0.542032	0.207933	0.0776137	0.0518255	0.53779	-0.412379	-0.126805	CRK5	AT4G23130	cysteine-rich receptor-like protein kinase 5	cysteine-rich RLK (RECEPTOR-like protein kinase) 5	GO:0004672|GO:0016301|GO:0004674|GO:0009751|GO:0006468|GO:0012501|GO:0004713|GO:0005524|GO:0042742|GO:0016772	828412	NM_179094	NM_179094	TC363143	At.2193
A_84_P13926|831907	-0.774114	-0.0761414	0.0866024	0.111474	0.0952704	-0.082984	-0.137967	0.0942662	0.0114968	-0.836267	0.106705	0.144835	0.0961874	-0.0142121	0.0380054	-0.139387	AT5G02450	AT5G02450	60S ribosomal protein L36-3	Ribosomal protein L36e family protein	GO:0005622|GO:0005774|GO:0005737|GO:0003735|GO:0005840|GO:0022625|GO:0006412|GO:0009506	831907	NM_120323	NM_120323	TC397638	At.23015
A_84_P22583,A_84_P853485,A_84_P818959|840207	2.65546	0.044795	-0.135608	-0.180219	-0.21442	-0.0132759	0.181709	-0.0706971	0.897678	3.31304	-0.133855	-0.147492	-0.152417	-0.258657	0.811581	0.239233	AT1G33110	AT1G33110///no_match	MATE efflux family protein	MATE efflux family protein///no_match	GO:0019344|GO:0005215|GO:0015297|GO:0016020|GO:0005886|GO:0006855|GO:0009610|GO:0055085|GO:0015238	840207	NM_103045///NM_001036056	NM_103045///NM_001036056	NP228608///TC383876	At.15880
A_84_P788026,A_84_P554465|819156	-0.982371	0.11079	0.230809	0.407391	0.194225	-0.393739	-0.319839	-0.021053	-0.66736	-1.12069	0.282653	0.479253	0.337656	-0.0284653	0.777841	-0.579192	GRF9	AT2G45480	growth-regulating factor 9	growth-regulating factor 9	GO:0048366|GO:0006355|GO:0005634|GO:0016818|GO:0005524	819156	NM_180107	NM_180107	TC370099	At.37017
A_84_P287050,A_84_P796935|817079	1.1955	1.29163	0.331047	0.766059	0.434103	0.320957	-0.774571	0.621159	-0.346275	-0.323724	0.804301	0.227887	0.176801	0.845838	0.748136	0.40481	AT2G25410	AT2G25410///AT3G61723;AT2G25410	RING-H2 finger protein ATL22	RING/U-box superfamily protein///[AT3G61723, PHD finger protein];[AT2G25410, RING/U-box superfamily protein]	GO:0008150|GO:0008270|GO:0005576	817079	NM_128098	NM_128098	TC372774	At.39022
A_84_P20058|817593	-1.62532	0.14968	0.103987	0.422256	0.340006	-0.172551	0.482435	0.376689	-0.305208	-2.18785	0.362151	0.50344	0.334914	0.0847977	-0.14586	-0.112026	ETC2	AT2G30420	DNA binding / transcription factor	Homeodomain-like superfamily protein	GO:0006355|GO:0003700|GO:0005634|GO:0048629|GO:0003677	817593	NM_179814	NM_179814	TC393785	At.38362
A_84_P16801,A_84_P598436,A_84_P816867,A_84_P784179,A_84_P783379|831276	-0.765578	0.40826	0.206823	0.25467	0.219833	0.07776	0.258816	0.137319	-0.382682	-1.1326	0.303851	0.396285	0.280052	0.278904	0.0565908	0.0328789	AT5G14260	AT5G14260	Rubisco methyltransferase family protein	Rubisco methyltransferase family protein	GO:0008150|GO:0003674|GO:0009570|GO:0009507	831276	NM_203049///NM_121430	NM_203049///NM_121430	NP207783///TC362944///TC377650	At.28593
A_84_P19878|842772	-1.54806	0.322371	-0.0522521	-0.0871279	0.124008	0.0616276	0.0898616	0.0367103	-0.70528	-2.36786	0.196186	0.142733	0.0189354	0.0843532	-1.23316	-0.503619	ENODL8	AT1G64640	early nodulin-like protein 8	early nodulin-like protein 8	GO:0005886|GO:0005507|GO:0009055|GO:0031225	842772	NM_105139	NM_105139	TC378672	At.43626
A_84_P24073|822506	0.850165	1.10403	0.61744	0.337594	0.504415	-0.151544	1.26625	0.253844	1.67412	3.49637	0.502714	0.289544	0.271728	0.492304	1.11997	1.21896	CYP81D1	AT3G28740	cytochrome P450 CYP81D11	Cytochrome P450 superfamily protein	GO:0010583|GO:0019825|GO:0005506|GO:0009407|GO:0009055|GO:0016705|GO:0002213|GO:0055114|GO:0020037	822506	NM_113795	NM_113795	TC366474	At.48716
A_84_P755951	0.384029	-0.231025	-0.293487	-0.309543	-0.0869647	-0.310609	-0.251444	-0.0291399	-0.05072	0.453862	-0.223857	0.0786083	-0.0196534	0.0750884	0.0197663	-0.0810788		AT2G07736;ATMG00300		[AT2G07736, transposable element gene];[ATMG00300, Gag-Pol-related retrotransposon family protein]					TC391294
A_84_P18051,A_84_P867879|841170	-2.24715	-0.872798	-0.479642	-0.951953	-0.856094	-0.604292	1.21079	-1.10884	-1.62378	-1.82012	-0.134781	-0.612936	-0.470303	0.102006	0.450835	-1.81457	AT1G47610	AT1G47610	WD40 domain-containing protein	Transducin/WD40 repeat-like superfamily protein	GO:0008150|GO:0005737|GO:0000166|GO:0005834	841170	NM_103654	NM_103654	TC373929	At.47680
A_84_P291084,A_84_P861791|820212	0.253299	-0.00961566	-0.0334384	-0.0393591	0.0606189	-0.0950336	0.0189536	0.00981092	-0.214364	0.301629	0.39048	0.0551155	0.0939686	-0.034492	-0.214243	-0.119633	NAC050	AT3G10480	NAC domain containing protein 50	NAC domain containing protein 50	GO:0006355|GO:0003700|GO:0007275|GO:0005634|GO:0003677	820212	NM_202543	NM_202543	TC365515///TC385504	At.20114
A_84_P20227|821060	0.921804	0.123988	-0.142737	-0.19538	0.0330896	-0.239943	0.203138	0.0448034	-0.129209	0.513222	-0.111485	-0.157759	-0.256252	0.115911	-0.135843	-0.189755	GRF7	AT3G02520	14-3-3-like protein GF14 nu	general regulatory factor 7	GO:0043090|GO:0005794|GO:0005886|GO:0009407|GO:0045309|GO:0019904|GO:0005635|GO:0005829|GO:0006888|GO:0005737|GO:0009570|GO:0006486|GO:0009506|GO:0009507	821060	NM_111119	NM_111119	TC372514	At.21863
A_84_P606327|828258	0.0760241	0.229369	0.338415	0.321329	0.235236	0.018484	0.226121	0.14997	-0.230646	-0.668186	0.596334	0.509231	0.484431	0.283623	-0.0909287	-0.0326157	AT4G21705	AT4G21705	pentatricopeptide repeat-containing protein	Tetratricopeptide repeat (TPR)-like superfamily protein	GO:0005739|GO:0008150|GO:0003674	828258	NM_148369	NM_148369	TC364408	At.45334
A_84_P596261|818256	-0.55085	-0.443142	-0.368371	-0.258141	-0.145683	-0.35864	-0.265069	-0.00290513	-0.529006	-0.644097	-0.293431	-0.122844	-0.253944	-0.229106	-0.300027	-0.0925741	AT2G36835	AT2G36835	hypothetical protein	unknown protein; FUNCTIONS IN: molecular_function unknown; INVOLVED IN: biological_process unknown; LOCATED IN: chloroplast envelope; EXPRESSED IN: 22 plant structures; EXPRESSED DURING: 13 growth stages; Has 26 Blast hits to 26 proteins in 11 species: Archae - 0; Bacteria - 0; Metazoa - 0; Fungi - 0; Plants - 26; Viruses - 0; Other Eukaryotes - 0 (source: NCBI BLink).	GO:0008150|GO:0003674|GO:0009941	818256	NM_129239	NM_129239	TC380940	At.27211
A_84_P813613,A_84_P857154,A_84_P849716,A_84_P13875|829431	0.580367	0.201879	0.0507307	-0.244992	-0.156326	-0.0147395	-0.0150537	-0.163488	-0.32665	0.823414	-0.1727	-0.413389	-0.381765	0.0533674	-0.36019	-0.235801	GAMMA-VPE	AT4G32940///no_match	vacuolar-processing enzyme gamma-isozyme	gamma vacuolar processing enzyme///no_match	GO:0004197|GO:0000323|GO:0006944|GO:0006624|GO:0006508|GO:0048193|GO:0005576	829431	NM_119448	NM_119448	TC400087///TC364727///TC405245	At.21567
A_84_P16109|844427	-0.541683	0.0770114	-0.103498	-0.121202	-0.22029	0.0535724	-0.0237272	-0.273213	-0.197214	-1.13841	-0.0119574	0.0248349	-0.139247	-0.0402203	-0.334507	-0.0142145	AT1G80870	AT1G80870	protein kinase-like protein	Protein kinase superfamily protein	GO:0004672|GO:0005886|GO:0016301|GO:0004674|GO:0006468|GO:0005524|GO:0016772	844427	NM_106735	NM_106735	TC362316	At.11775
A_84_P17140,A_84_P796568|840158	0.343216	0.127143	-0.146232	-0.232183	-0.362125	-0.324087	0.461427	-0.46193	2.03233	3.35696	-0.157284	-0.288723	0.222755	-0.142984	2.09328	0.197875	MYC2	AT1G32640///no_match	transcription factor MYC2	Basic helix-loop-helix (bHLH) DNA-binding family protein///no_match	GO:0005515|GO:0003700|GO:0009611|GO:0009620|GO:0009737|GO:2000068|GO:0009738|GO:0043619|GO:0005634|GO:0009695|GO:0009694|GO:0003677|GO:0009963|GO:0051090|GO:0043069|GO:0010200|GO:0009753|GO:0006612|GO:0009863|GO:0045893|GO:0010363|GO:0009269|GO:0009867	840158	NM_102998///AK229206	NM_102998	TC381412	At.22648
A_84_P513614,A_84_P10658|817245	-0.0262899	-0.00329566	0.00553155	-4.33922e-05	0.0252886	0.0135269	-0.196662	-0.0275433	-0.162318	-0.781278	-0.0410879	0.0737309	-0.0569387	0.0431051	-0.0813868	-0.056783	CAM5	AT2G27030	calmodulin 5	calmodulin 5	GO:0005774|GO:0005737|GO:0005886|GO:0005509|GO:0005634|GO:0005829	817245	NM_179765///NM_128261	NM_179765///NM_128261	TC389192///TC391191	At.23711
A_84_P720051	0.306021	-0.295957	-0.214417	-0.230189	-0.127877	-0.0613444	-0.668643	-0.0618174	0.162806	0.0805609	-0.119124	-0.0377076	-0.148274	-0.0910645	0.194889	0.0987597		AT3G07280		pseudogene of unknown protein			AK221658		TC369022	At.75393
A_84_P61980,A_84_P825434,A_84_P800034|827359	-0.0657763	0.0189176	0.00526404	0.0266032	-0.0342064	-0.058068	-0.0181754	-0.0978727	-0.168039	0.0004673	0.0597816	0.0222132	0.00781512	0.0841737	0.360156	-0.124089	AT4G16580	AT4G16580///no_match	putative protein phosphatase 2C 55	Protein phosphatase 2C family protein///no_match	GO:0005739|GO:0003824	827359	NM_117759	NM_117759	TC372504	At.33067
A_84_P18388,A_84_P851659|822237	-0.938642	0.0254331	-0.038143	-0.355298	-0.235698	0.439072	-0.900238	-0.277323	-0.54329	0.803417	-0.404448	-0.350427	-0.45089	-0.0544842	-0.66274	-0.291883	CYP71B37	AT3G26330	cytochrome P450 71B37	cytochrome P450, family 71, subfamily B, polypeptide 37	GO:0019825|GO:0005506|GO:0009055|GO:0005576|GO:0016705|GO:0055114|GO:0020037	822237	NM_113540	NM_113540	NP226950	At.37228
A_84_P514782|826976	-4.2109	0.747304	0.324802	0.0260929	0.120393	-0.0465498	-0.154378	-0.0863812	-0.485851	-2.9878	-0.0336959	-0.0974163	-0.168986	0.183281	0.0832953	-0.178127	AT4G13440	AT4G13440	EF-hand, calcium binding motif-containing protein	Calcium-binding EF-hand family protein	GO:0008150|GO:0005509|GO:0005575	826976	NM_117418	NM_117418	TC389955	At.54305
A_84_P17973|839985	-0.31984	0.23237	-0.16779	-0.473986	-0.132492	-0.01687	-0.850485	-0.312905	-0.859406	-0.862753	-0.438151	-0.470686	-0.398712	0.059306	-0.315783	-0.29268	AT1G30990	AT1G30990	ligand-binding bet-v-1 domain-containing protein	Polyketide cyclase/dehydrase and lipid transport superfamily protein	GO:0009607|GO:0003674|GO:0006952|GO:0005634	839985	NM_102837	NM_102837	TC390271	At.51846
A_84_P820904,A_84_P132155|828174	-1.3431	0.137965	0.282871	0.393543	0.246769	0.0259779	0.206552	0.224351	-0.0690138	-1.64478	0.432158	0.450638	0.31745	0.233573	-0.0299721	0.0867793	AT4G02790	AT4G02790	GTP-binding protein	GTP-binding family protein	GO:0008150|GO:0019288|GO:0000023|GO:0010027|GO:0034660|GO:0005525|GO:0009902|GO:0019252|GO:0006655	828174	NM_116513	NM_116513	TC369457	At.24892
A_84_P20574|830950	-0.750851	0.324347	0.125816	-0.133416	-0.00060606	-0.0578845	-0.22244	-0.174066	-0.259227	-0.627284	-0.208715	-0.285979	0.0156915	0.0310514	0.211209	-0.0911509	AT5G10830	AT5G10830	S-adenosyl-L-methionine-dependent methyltransferase domain-containing protein	S-adenosyl-L-methionine-dependent methyltransferases superfamily protein	GO:0008168|GO:0008152|GO:0005575	830950	NM_121121	NM_121121	TC376627	At.27558
A_84_P789949,A_84_P850272,A_84_P307730|837422	-0.0220423	-0.0408123	-0.0944042	-0.0427616	0.0590692	0.0516529	-0.06163	0.0244665	-0.17012	-0.0321472	-0.0232525	0.112035	-0.0377586	-0.0144782	-0.0188417	0.0726792	AT1G09010	AT1G09010	mannosylglycoprotein endo-beta-mannosidase subunit	glycoside hydrolase family 2 protein	GO:0005773|GO:0043169|GO:0005975|GO:0005576|GO:0003824|GO:0004553|GO:0005829	837422	NM_100772	NM_100772	NP043396///TC359610	At.48170
A_84_P567310,A_84_P554896,A_84_P579788,A_84_P820994|834795	-1.1873	0.258642	0.283757	0.364668	0.378345	0.191928	0.395548	0.283971	0.143662	-0.642417	0.436737	0.532655	0.491293	0.324423	-0.192075	0.0428155	AT5G47455	AT5G47455	hypothetical protein	unknown protein; BEST Arabidopsis thaliana protein match is: unknown protein (TAIR:AT4G17310.2); Has 132 Blast hits to 132 proteins in 13 species: Archae - 0; Bacteria - 0; Metazoa - 0; Fungi - 0; Plants - 132; Viruses - 0; Other Eukaryotes - 0 (source: NCBI BLink).///unknown protein; FUNCTIONS IN: molecular_function unknown; INVOLVED IN: biological_process unknown; LOCATED IN: chloroplast; EXPRE…	GO:0005739|GO:0008150|GO:0003674|GO:0005886	834795	NM_180816///NM_203169///NM_180815	NM_180816///NM_203169///NM_180815	TC381102///TC386820///TC383936	At.66689
A_84_P16531|823900	-0.141805	0.0908269	0.155555	0.065365	0.0154778	-0.112419	0.290385	-0.0180548	0.0135713	-0.307124	0.280894	0.0555106	-0.0423012	0.123839	-0.240179	0.0769025	ATSMC2	AT3G47460	structural maintenance of chromosomes protein 2-2	Structural maintenance of chromosomes (SMC) family protein	GO:0005215|GO:0051607|GO:0051276|GO:0035196|GO:0005694|GO:0005634|GO:0005524|GO:0010267	823900	NM_114614	NM_114614	TC358734	At.71101
A_84_P18050|838778	-0.408583	-0.0495751	0.175561	0.129394	0.0315802	0.0638092	-0.300363	0.0884202	-0.00366044	0.163714	0.0790832	0.0930796	0.100838	-0.174418	0.227175	-0.145764	AT1G21740	AT1G21740	hypothetical protein	Protein of unknown function (DUF630 and DUF632)	GO:0005634	838778	NM_102023	NM_102023	TC359551	At.41643
A_84_P793091,A_84_P303770|837106	0.41466	-0.13248	-0.0855041	-0.076592	-0.063859	-0.133555	-0.351968	-0.0309811	-0.34137	0.337073	-0.0120606	-0.0840692	0.00675344	-0.0786138	-0.0198689	-0.0937433	AT1G05960	no_match///AT1G05960	ARM repeat superfamily protein	no_match///ARM repeat superfamily protein	GO:0008150|GO:0005886	837106	AV535948///NM_001160836	NM_001160836	TC358994	At.67052///At.15457
A_84_P10696	2.05346	0.408849	-0.145698	-0.0859145	-0.277273	0.210897	0.206363	-0.188426	0.809208	0.867648	-0.214474	-0.294653	-0.35214	-0.0843776	2.64568	0.00248543		AT2G24160		pseudogene, leucine rich repeat protein family, contains leucine rich-repeat domains Pfam:PF00560, INTERPRO:IPR001611; contains some similarity to Cf-4 (Lycopersicon hirsutum) gi|2808683|emb|CAA05268; blastp match of 37% identity and 8.4e-98 P-value to GP|2808683|emb|CAA05268.1||AJ002235 Cf-4 {Lycopersicon hirsutum}			AY099820		TC393894	At.39198
A_84_P13092|834688	0.572802	-0.205271	-0.137991	-0.001719	-0.029345	0.158186	-0.350712	0.0327451	-0.053407	-0.418173	-0.0495689	0.0124552	-0.130602	-0.00880003	0.0921743	0.593195	AT5G46450	AT5G46450	TIR-NBS-LRR class disease resistance protein	Disease resistance protein (TIR-NBS-LRR class) family	GO:0005622|GO:0007165|GO:0017111|GO:0043531|GO:0000166|GO:0006952	834688	NM_124015	NM_124015	TC358867	At.29956
A_84_P738263,A_84_P14463|819124	-0.10782	-0.335653	-0.201563	-0.161693	-0.251689	0.126749	-0.0793297	-0.167152	-0.036366	-0.515688	-0.17171	-0.12498	-0.171056	-0.0715752	-0.231642	0.161531	HAM1	AT2G45160	scarecrow-like protein 27	GRAS family transcription factor	GO:0006355|GO:0003700|GO:0010492|GO:0048768|GO:0005634|GO:0030154|GO:0051301	819124	NM_130079	NM_130079	TC362993	At.27046
A_84_P11459|842665	-2.21375	-0.457979	-0.738839	-0.804049	-0.456665	-0.157145	-1.38684	-0.783582	-2.14602	-1.7334	-1.24256	-1.08713	-1.08357	0.00271285	-1.31634	-0.924341	AT1G63600	AT1G63600	cysteine-rich repeat secretory protein 4	Receptor-like protein kinase-related family protein	GO:0008150|GO:0003674|GO:0005576	842665	NM_105038	NM_105038	TC376247	At.36103
A_84_P209748,A_84_P786674,A_84_P804678|839440	0.876783	0.0603497	-0.063555	-0.0470109	0.0616302	-0.28393	0.211938	0.0840108	-0.154874	0.708362	0.0115864	-0.0659266	-0.0138438	0.147264	-0.373131	0.0593131	AT1G01490	AT1G01490	heavy-metal-associated domain-containing protein	Heavy metal transport/detoxification superfamily protein	GO:0005634|GO:0046872|GO:0030001	839440	NM_100031	NM_100031	TC399038///NP222403	At.27454
A_84_P19403|824689	-2.92949	0.16867	0.300333	-0.0183692	0.187102	0.0222523	-0.304053	-0.367676	-1.15455	-2.63329	-0.0745053	-0.316157	-0.0945735	0.177385	-0.0321248	-0.498847	AT3G55230	AT3G55230	disease resistance-responsive, dirigent domain-containing protein	Disease resistance-responsive (dirigent-like protein) family protein	GO:0003674|GO:0006952|GO:0005576	824689	NM_115381	NM_115381	TC373776	At.35041
A_84_P13518,A_84_P823530,A_84_P842252|838551	1.11755	1.8423	0.00722456	-0.468277	-0.470789	0.360466	3.46292	-0.106105	2.2776	6.19841	0.0627012	-0.618677	-0.255856	0.0364473	1.53839	0.0975242	JMT	AT1G19640	jasmonic acid carboxyl methyltransferase	jasmonic acid carboxyl methyltransferase	GO:0030795|GO:0008168|GO:0009611|GO:0009620|GO:0009738|GO:0042538|GO:0005634|GO:0009695|GO:0009694|GO:0007165|GO:0005737|GO:0009753|GO:0006612|GO:0009733|GO:0009414|GO:0009723|GO:0009863|GO:0010363|GO:0009867	838551	NM_101820	NM_101820	TC388635///TC368568	At.19036
A_84_P869955,A_84_P83309|819885	-0.234949	0.477122	0.139493	0.166854	0.263139	0.142038	-0.689351	0.39675	0.524811	0.896499	0.152662	-0.210917	0.0331892	0.153304	0.0568314	0.617707	AT3G07000	AT3G07000	cysteine/histidine-rich C1 domain-containing protein	Cysteine/Histidine-rich C1 domain family protein	GO:0035556|GO:0008270|GO:0005634|GO:0047134|GO:0055114	819885	NM_111580	NM_111580	TC365059	At.40421
A_84_P257710,A_84_P822125|833821	0.147943	0.161308	0.294129	0.289652	0.387625	0.208283	0.0860698	0.38476	0.0932629	0.235662	0.286491	0.251512	0.266936	0.169292	0.247629	0.24315	AT5G38380	AT5G38380///no_match	hypothetical protein	FUNCTIONS IN: molecular_function unknown; INVOLVED IN: biological_process unknown; LOCATED IN: membrane; EXPRESSED IN: 22 plant structures; EXPRESSED DURING: 14 growth stages; CONTAINS InterPro DOMAIN/s: Protein of unknown function DUF6, transmembrane (InterPro:IPR000620); BEST Arabidopsis thaliana protein match is: Cation efflux family protein (TAIR:AT2G04620.1); Has 123 Blast hits to 121 protei…	GO:0008150|GO:0003674|GO:0005794|GO:0016020	833821	NM_180773	NM_180773	NP231699	At.30411
A_84_P822887,A_84_P93039|819382	-0.291213	0.0841007	-0.0288351	-0.145251	0.00701213	0.0337205	-0.00266194	-0.0128894	-0.081903	-0.318872	-0.12751	-0.0885622	-0.0874927	0.100328	-0.17272	0.031408	AT2G47690	AT2G47690	NADH dehydrogenase (ubiquinone) Fe-S protein 5	NADH-ubiquinone oxidoreductase-related	GO:0005739|GO:0003674|GO:0031966|GO:0005747|GO:0009853|GO:0005634|GO:0045271	819382	NM_001125070///NM_130337	NM_001125070///NM_130337		At.36327
A_84_P21812|839570	-1.95558	-0.00343704	-0.111259	-0.0648665	0.0270689	0.217382	-0.613101	0.076858	-0.957396	-1.69971	-0.174682	-0.152643	-0.311166	-0.255664	0.206285	-0.396477	SHY2	AT1G04240	auxin-responsive protein IAA3	AUX/IAA transcriptional regulator family protein	GO:0009741|GO:0005515|GO:0006355|GO:0003700|GO:0009733|GO:0046983|GO:0005634|GO:0048527	839570	NM_100305	NM_100305	TC374611	At.20801
A_84_P22443|842578	0.610206	0.207774	-0.0661228	-0.179753	-0.163377	0.0853007	0.0658114	-0.28483	0.563877	-0.377951	-0.226681	-0.394241	-0.353818	0.113463	-0.363072	-0.00709152	AT1G62790	AT1G62790	bifunctional inhibitor/lipid-transfer protein/seed storage 2S albumin-like protein	Bifunctional inhibitor/lipid-transfer protein/seed storage 2S albumin superfamily protein	GO:0006869|GO:0031225|GO:0008289	842578	NM_179506	NM_179506	NP173282	At.48335
A_84_P543484|829464	-1.31672	-0.135694	0.499234	0.530828	0.511187	-0.581352	0.113439	0.0379589	1.62399	-1.2133	-0.25693	0.371101	-0.252528	0.267548	-0.652409	0.156994	AT4G33280	AT4G33280	B3 domain-containing protein REM16	AP2/B3-like transcriptional factor family protein	GO:0005773|GO:0006355|GO:0003700|GO:0005634|GO:0003677	829464	NM_119482	NM_119482	TC369092	At.31598
A_84_P12888,A_84_P820724,A_84_P869434|828460	-0.00932217	0.808578	-0.381922	-0.991736	-0.991881	0.54918	2.89625	-0.856045	1.83572	4.06971	-0.959714	-1.26348	-1.05004	-0.591816	-0.084223	1.15057	CORI3	AT4G23600	cystine lyase	Tyrosine transaminase family protein	GO:0019288|GO:0008483|GO:0009737|GO:0009695|GO:0003824|GO:0030154|GO:0005737|GO:0004021|GO:0050362|GO:0009106|GO:0009108|GO:0004121|GO:0048046|GO:0019761|GO:0006733|GO:0004069|GO:0005773|GO:0006520|GO:0006636|GO:0009058|GO:0044272|GO:0016847|GO:0042218|GO:0019748|GO:0004838|GO:0009072|GO:0009611|GO:0009965|GO:0008652|GO:0042538|GO:0000096|GO:0006766|GO:0009753|GO:0030170|GO:0006546|GO:0045893|GO:…	828460	NM_179099	NM_179099	TC370317///TC395010	At.2559
A_84_P249405|841511	-0.276579	-0.0313213	-0.0492885	-0.0971475	-0.126424	0.0255058	-0.27499	-0.108946	-0.0899577	-0.571391	0.00130892	-0.107357	-0.0324595	-0.058986	0.252539	-0.0485512	AT1G50890	AT1G50890	armadillo/beta-catenin-like repeat-containing protein	ARM repeat superfamily protein	GO:0008150|GO:0009507	841511	NM_103969	NM_103969	TC360972	At.37931
A_84_P16670|828466	0.53142	0.0203252	0.0922812	0.111717	-0.00209773	0.181301	-0.0516379	0.0718611	0.350488	0.54491	-0.0160713	0.0367833	-0.0323234	0.128821	0.210747	0.370481	PPT1	AT4G23660	polyprenyltransferase 1	polyprenyltransferase 1	GO:0006744|GO:0019243|GO:0009058|GO:0005886|GO:0047293|GO:0016021|GO:0009790|GO:0004659	828466	NM_179100	NM_179100	TC373099	At.2563
A_84_P575328|834810	-0.942989	0.0842736	-0.00143588	0.467298	0.550317	-0.289404	1.16517	0.152006	1.08591	-1.1101	0.599358	0.152694	0.614933	0.282552	0.428297	-0.550046	AT5G47600	AT5G47600	heat shock protein 14.7	HSP20-like chaperones superfamily protein	GO:0042542|GO:0008150|GO:0003674|GO:0005737|GO:0009408|GO:0009644	834810	NM_124133	NM_124133	TC384594	At.22233
A_84_P19965|843298	-0.36505	0.0681889	0.0962665	0.0449254	0.0432796	0.0456018	-0.144166	0.0436563	-0.000149488	-0.724838	0.0216291	0.132945	0.022037	-0.00171518	0.12376	0.0195265	RPL34	AT1G69620	60S ribosomal protein L34-2	ribosomal protein L34	GO:0005622|GO:0005774|GO:0005737|GO:0003735|GO:0016020|GO:0042254|GO:0015934|GO:0005840|GO:0022625|GO:0006412	843298	NM_105630	NM_105630	TC387834	At.25156
A_84_P21188|820690	2.42952	-0.167043	-0.403425	-0.548552	-0.376178	-0.435838	0.256519	-0.41653	0.473394	0.739025	-0.345021	-0.470338	-0.585289	-0.300694	-0.112933	0.0550254	CYP72A8	AT3G14620	cytochrome P450, family 72, subfamily A, polypeptide 8	cytochrome P450, family 72, subfamily A, polypeptide 8	GO:0019825|GO:0005506|GO:0009055|GO:0007623|GO:0016705|GO:0055114|GO:0020037	820690	NM_112323	NM_112323	TC364494	At.8063
A_84_P859203,A_84_P19983,A_84_P822062|842616	-0.0401609	0.263807	-0.356921	-0.262809	-0.219869	0.051424	0.042248	-0.220069	0.160233	-0.411052	-0.51601	-0.60952	-0.724417	0.171361	-0.208712	-0.100985	RBL2	AT1G63120	rhomboid -like 2	RHOMBOID-like 2	GO:0005794|GO:0004252|GO:0006508|GO:0016021|GO:0009506	842616	NM_104990	NM_104990	TC371489///TC388655	At.43734
A_84_P16261|843516	0.281085	-0.124893	-0.0709383	-0.074594	-0.0981598	-0.0996501	-0.339065	-0.0208082	-0.1121	0.193159	-0.108682	-0.0642011	-0.201202	-0.101668	0.0158832	-0.117154	PTP1	AT1G71860	tyrosine phosphatase 1	protein tyrosine phosphatase 1	GO:0005515|GO:0008219|GO:0005886|GO:0005634|GO:0007243|GO:0005829|GO:0005737|GO:0033550|GO:0043407|GO:0031348|GO:0000303|GO:0009863|GO:0004725|GO:0009873	843516	NM_202398	NM_202398	TC368161	At.407
A_84_P859484,A_84_P13071,A_84_P824210|843187	0.434061	0.148628	0.276564	0.300258	0.259128	0.363039	0.239708	0.247504	0.810636	0.505879	0.311419	0.34768	0.356209	0.292621	0.869839	0.490766	AT1G68580	AT1G68580	agenet domain-containing protein / bromo-adjacent homology (BAH) domain-containing protein	agenet domain-containing protein / bromo-adjacent homology (BAH) domain-containing protein	GO:0008150|GO:0003723|GO:0005634|GO:0003677|GO:0009506|GO:0006333	843187	NM_179531///NM_105529	NM_179531///NM_105529	NP033372///TC360568	At.47248
A_84_P19456|825780	1.08533	0.0370752	0.0923182	-0.274224	0.198754	-0.276577	0.022996	0.156962	3.6431	4.10827	0.169993	-0.355739	0.0852526	0.401232	-0.785491	-0.912837	CRK37	AT4G04500	cysteine-rich receptor-like protein kinase 37	cysteine-rich RLK (RECEPTOR-like protein kinase) 37	GO:0034976|GO:0004672|GO:0009697|GO:0016301|GO:0004674|GO:0009627|GO:0006468|GO:0005524|GO:0016772	825780	NM_116688	NM_116688	TC363228	At.34007
A_84_P18928,A_84_P830829|844038	0.00206947	-0.300156	0.020376	0.00200701	-0.027025	0.102931	-0.221558	0.0925329	0.113354	-0.0312319	-0.107279	-0.0646543	-0.210664	-0.180276	-0.176795	0.322463	AT1G77020	AT1G77020	DNAJ heat shock N-terminal domain-containing protein	DNAJ heat shock N-terminal domain-containing protein	GO:0005737|GO:0006457|GO:0031072|GO:0051082	844038	NM_106353	NM_106353	NP042732	At.34560
A_84_P20984|839435	2.8706	-0.0600815	-0.63947	-0.770296	-0.633544	-0.00506496	0.947356	-0.517664	2.28098	1.52005	-0.392271	-0.75541	-0.775247	-0.276797	0.850374	0.411343	BGLU11	AT1G02850	beta glucosidase 11	beta glucosidase 11	GO:0043169|GO:0005975|GO:0005576|GO:0003824|GO:0004553	839435	NM_202017	NM_202017	NP183983	At.26199
A_84_P12777|824537	-1.26582	-0.0298905	0.0338285	0.216362	0.113998	-0.0434864	0.00461888	0.152927	-0.265317	-1.57835	0.231234	0.306141	0.115394	-0.0226126	-0.851669	-0.0499999	MEE40	AT3G53700	pentatricopeptide repeat-containing protein	Pentatricopeptide repeat (PPR) superfamily protein	GO:0005739|GO:0010228|GO:0048481|GO:0016226|GO:0010027|GO:0009793|GO:0009507	824537	NM_115230	NM_115230	TC360880	At.20241
A_84_P24153|825191	-0.890836	-0.047446	0.028898	0.0300159	0.0388172	-0.072736	-0.0126905	0.0910144	-0.700581	-1.22064	0.0302541	0.219568	0.0232966	-0.00625682	-0.178593	-0.135051	AT3G60210	AT3G60210	GroES-like family protein	GroES-like family protein	GO:0005737|GO:0006457|GO:0009507	825191	NM_115884	NM_115884	TC380462	At.43927
A_84_P22714,A_84_P858854|842372	0.0245845	-0.0821798	-0.101455	-0.162008	-0.175115	0.0311816	-0.086504	-0.0999811	0.106361	-0.449279	-0.166133	-0.0664873	-0.219092	-0.0355515	-0.12676	-0.0158491	HAP13	AT1G60780	AP-1 complex subunit mu	Clathrin adaptor complexes medium subunit family protein	GO:0030125|GO:0030131|GO:0006810|GO:0016192|GO:0006886|GO:0005829	842372	NM_104761	NM_104761	TC365457///TC391527	At.36589
A_84_P147628|838667	-0.0552981	-0.0526762	0.00751662	-0.00265026	-0.0277109	0.0381451	-0.0276747	0.00402546	0.292803	-0.213171	0.0171804	0.0216639	-0.0589871	0.0197852	-0.198924	0.0378879	AT1G20770	AT1G20770	hypothetical protein	unknown protein; Has 59 Blast hits to 59 proteins in 24 species: Archae - 0; Bacteria - 0; Metazoa - 26; Fungi - 4; Plants - 29; Viruses - 0; Other Eukaryotes - 0 (source: NCBI BLink).	GO:0008150|GO:0003674|GO:0005634	838667	NM_101929	NM_101929	TC376144	At.41689
A_84_P799422,A_84_P14580|821371	-0.507534	-0.0290382	0.247049	0.215486	0.203045	-0.0108156	0.252612	0.170717	0.184151	-0.778092	0.246135	0.240762	0.206169	0.0186422	-0.136891	0.0873108	AT3G18420	no_match///AT3G18420	tetratricopeptide repeat (TPR)-containing protein	no_match///Protein prenylyltransferase superfamily protein	GO:0009536|GO:0008150|GO:0009941|GO:0005634|GO:0009507	821371	AV440822///NM_112727	NM_112727	TC372506	At.70204///At.5474
A_84_P17853|835678	0.00840581	0.0778136	-0.137725	-0.139063	-0.169867	-0.11541	0.0482706	-0.0306772	-0.190097	-0.197963	-0.18948	0.0148263	-0.138484	0.198568	-0.838233	0.0266325	AT5G55840	AT5G55840	pentatricopeptide repeat-containing protein	Pentatricopeptide repeat (PPR) superfamily protein	GO:0005739	835678	NM_124966	NM_124966	TC358523	At.55570
A_84_P84109	-0.564233	0.496165	0.242806	-0.178229	-0.0216482	0.334701	0.058691	-0.910503	-0.500416	-0.492634	-0.336059	-0.446998	-0.376306	0.381136	-0.269907	-0.110186		AT4G33330		plant glycogenin-like starch initiation protein 3					TC377972
A_84_P829061,A_84_P17920|832189	-0.0344913	-0.0348465	-0.014873	-0.113832	-0.123994	-0.209757	0.0918341	-0.123749	0.0463085	-0.318995	0.0393894	-0.141981	-0.0121818	-0.0389185	-0.326561	-0.0977186	AT5G20660	AT5G20660	vacuolar protein / peptidase dimerization domain-containing protein	Zn-dependent exopeptidases superfamily protein	GO:0005783|GO:0006508|GO:0008233	832189	NM_122073	NM_122073	TC384498///TC388229	At.31161
A_84_P23791,A_84_P829411|844404	-0.181018	0.0738821	0.0614612	0.188935	0.138419	-0.260061	-0.129033	0.160764	-0.186135	-0.662743	0.198344	0.381924	0.120271	0.19705	-0.308635	-0.0768131	RTL1	AT1G80650	RNAse THREE-like protein 1	RNAse THREE-like protein 1	GO:0005622|GO:0003725|GO:0008150|GO:0003723|GO:0005634	844404	NM_106713	NM_106713	TC377776	At.33884
A_84_P805152,A_84_P805156,A_84_P855736,A_84_P11525|844245	-0.508597	0.263032	-0.073586	0.103133	-0.0136533	0.224278	0.087472	0.0313697	-0.134892	-0.915908	0.00354624	-0.0361948	-0.141505	0.106452	-0.0402613	0.1057	PSBR	AT1G79040	photosystem II subunit R	photosystem II subunit R	GO:0005515|GO:0019344|GO:0015979|GO:0009523|GO:0009637|GO:0042651|GO:0009644|GO:0009654|GO:0009535|GO:0010114|GO:0009744|GO:0010270|GO:0009534|GO:0009579|GO:0010155|GO:0010218|GO:0009507	844245	NM_106555	NM_106555	TC406191///TC400801///TC402484	At.23809
A_84_P854170,A_84_P559706,A_84_P826562|817127	0.318116	-0.185544	0.183395	0.066103	0.0804522	0.188686	-0.471941	0.0772738	-0.127254	-0.0614243	0.201111	0.0364335	0.14739	-0.186032	0.024965	0.10613	PAPS2	AT2G25850	poly(A) polymerase 2	poly(A) polymerase 2	GO:0006397|GO:0005515|GO:0004652|GO:0003723|GO:0016779|GO:0043631|GO:0031123|GO:0005634|GO:0006351	817127	NM_001036340///NM_128145	NM_001036340///NM_128145	TC359899///TC359635	At.14867
A_84_P820862,A_84_P867428,A_84_P198874|834578	-0.0349352	0.216395	0.244693	0.15961	0.102744	0.20992	0.225801	0.0578055	0.373485	-0.467863	0.229154	0.192841	0.230247	0.151136	-0.0295377	0.171435	AT5G45420	AT5G45420	duplicated SANT DNA-binding domain-containing protein	Duplicated homeodomain-like superfamily protein	GO:0003700|GO:0005886|GO:0005783|GO:0005634|GO:0048767|GO:0003677	834578	NM_123910	NM_123910	TC370807///TC382700	At.25208
A_84_P590126,A_84_P790373|821825	-0.675828	0.145161	0.119597	0.0076015	0.302908	0.0904317	-0.883821	0.100784	-0.261668	-3.05076	0.0308454	0.020413	0.124951	0.0586255	-0.0570254	-0.729132	AT3G22540	AT3G22540	hypothetical protein	Protein of unknown function (DUF1677)	GO:0008150|GO:0003674	821825	NM_113153	NM_113153	TC387443///TC378185	At.49621
A_84_P838169,A_84_P22408|830014	-0.495522	0.117801	0.0761278	0.0829315	0.0875385	0.0279007	0.0127237	0.0661323	-0.423736	-0.298744	0.0657945	0.15613	0.0898676	0.139129	0.0993049	-0.0955118	PIS2	AT4G38570	putative CDP-diacylglycerol--inositol 3-phosphatidyltransferase 2	probable CDP-diacylglycerol--inositol 3-phosphatidyltransferase 2	GO:0016780|GO:0005794|GO:0016020|GO:0006661|GO:0005783|GO:0008654	830014	NM_001204026	NM_001204026	TC373803	At.71025
A_84_P841627,A_84_P790663,A_84_P20239|821051	-1.21241	0.137698	0.373845	0.457628	0.278278	0.196771	0.333917	0.228908	0.530122	-0.753503	0.487018	0.572172	0.481221	0.328632	0.0829108	0.31855	AT3G17830	AT3G17830	molecular chaperone Hsp40/DnaJ family protein	Molecular chaperone Hsp40/DnaJ family protein	GO:0009408|GO:0006457|GO:0031072|GO:0051082|GO:0005524	821051	NM_112664	NM_112664	TC366941	At.50194
A_84_P754651|6240315	1.52398	0.459386	-0.83041	-0.155432	-0.608677	-0.820053	-0.930462	0.208165	-0.649413	-1.31552	-1.29726	-0.824132	-0.658957	0.344306	0.0284821	-0.417708	AT1G65484	AT1G65484	hypothetical protein	unknown protein; FUNCTIONS IN: molecular_function unknown; INVOLVED IN: biological_process unknown; LOCATED IN: endomembrane system; Has 30201 Blast hits to 17322 proteins in 780 species: Archae - 12; Bacteria - 1396; Metazoa - 17338; Fungi - 3422; Plants - 5037; Viruses - 0; Other Eukaryotes - 2996 (source: NCBI BLink).	GO:0005739|GO:0008150|GO:0003674|GO:0005576	6240315	NM_001124078	NM_001124078	NP13347811	At.69527
A_84_P50780|836872	-0.554253	-0.382958	-0.939032	-0.761957	-0.870017	-0.532255	-0.181325	-0.521939	-0.949433	-1.4475	-0.721843	-0.61879	-0.696027	-0.517711	-0.933924	-0.281146	AT5G67370	AT5G67370	hypothetical protein	Protein of unknown function (DUF1230)	GO:0008150|GO:0003674|GO:0009507	836872	NM_126137	NM_126137	TC372427	At.6496
A_84_P827514,A_84_P827510,A_84_P172163|844330	0.432664	0.365836	0.476616	0.26281	0.229998	0.464147	0.224205	0.316199	0.418823	0.93587	0.158216	0.0307373	0.143161	0.219973	0.0461057	0.437902	AT1G79910	AT1G79910	Regulator of Vps4 activity in the MVB pathway protein	Regulator of Vps4 activity in the MVB pathway protein	GO:0008150|GO:0003674|GO:0005737	844330	NM_106640///NM_001036227	NM_106640///NM_001036227	NP305146///TC368136	At.43076
A_84_P766274|834046	-1.03484	0.132351	0.11007	0.104792	0.0836484	0.0903153	0.40252	-0.0725892	0.280298	-0.851152	0.226404	0.320897	0.203259	0.255163	-0.210861	0.0179326	EMB3012	AT5G40480	protein embryo defective 3012	embryo defective 3012	GO:0005515|GO:0005783|GO:0005634|GO:0005635|GO:0009793	834046	NM_123412	NM_123412	NP230503	At.55277
A_84_P596406|823449	-0.438137	-0.0293595	-0.352948	-0.147716	0.0743847	-0.84612	-0.0904001	0.0192096	-0.906131	0.0213245	0.273812	-0.232099	0.146588	0.467184	-0.810673	-0.773178	AT3G43550	AT3G43550	GDSL esterase/lipase	GDSL-like Lipase/Acylhydrolase superfamily protein	GO:0006629|GO:0004091|GO:0016788|GO:0005576|GO:0016298	823449	NM_114223	NM_114223	NP205395	At.53698
A_84_P795100,A_84_P12866|827529	-0.393512	-0.0103948	-0.0386999	-0.0586317	-0.0237491	-0.117657	0.119659	-0.122942	0.271193	-0.77956	0.0267625	-0.0124092	-0.0276008	0.146572	-0.205058	-0.173665	EIF4E	no_match///AT4G18040	translation initiation factor eIF-4E	no_match///eukaryotic translation initiation factor 4E	GO:0005515|GO:0000339|GO:0005737|GO:0003723|GO:0006626|GO:0005730|GO:0003743|GO:0005634|GO:0009615|GO:0006413	827529	BP625456///NM_117914	NM_117914	TC402340	At.67794///At.40
A_84_P107652|818390	-0.788922	0.22049	0.00393033	0.113643	0.138292	0.278426	0.164833	0.110562	-0.592574	-0.419234	0.0853279	0.122899	0.0968542	0.106461	-0.26043	-0.12687	AUX1	AT2G38120	auxin transporter protein 1	Transmembrane amino acid transporter family protein	GO:0001736|GO:0008361|GO:0007389|GO:0005215|GO:0005886|GO:0006865|GO:0009624|GO:0010817|GO:0009932|GO:0009926|GO:0015171|GO:0010090|GO:0048765|GO:0043481|GO:0009723|GO:0071555|GO:0010311|GO:0048767|GO:0007155|GO:0010015|GO:0010218|GO:0048829|GO:0005794|GO:0009986|GO:0010011|GO:0045010|GO:0009825|GO:0010328|GO:0006949|GO:0016020|GO:0009958|GO:0009733|GO:0040007|GO:0005768|GO:0000271	818390	NM_129368	NM_129368	TC402848	At.24295
A_84_P18196,A_84_P855789|819386	0.125731	0.420049	-0.00354385	-0.142186	-0.00722194	0.0349975	-0.0237174	-0.156452	-0.245965	-0.160995	-0.303636	-0.425599	-0.239579	0.201913	0.447465	-0.169407	GSTF8	AT2G47730	glutathione S-transferase 6	glutathione S-transferase phi 8	GO:0005774|GO:0009651|GO:0009407|GO:0009409|GO:0080167|GO:0005634|GO:0006952|GO:0009941|GO:0004364|GO:0043295|GO:0010319|GO:0009570|GO:0009579|GO:0042742|GO:0009507	819386	NM_180148	NM_180148	NP044134	At.25017
A_84_P15017,A_84_P829648|835733	-0.241256	-0.103597	0.111123	-0.16947	-0.192547	0.125852	-0.0467653	-0.105516	0.190928	0.577006	-0.23656	-0.0546329	-0.179046	-0.0383944	0.0380283	0.208076	ACA8	AT5G56330	alpha carbonic anhydrase 8	alpha carbonic anhydrase 8	GO:0008270|GO:0004089|GO:0006730	835733	NM_125016	NM_125016	TC373994///TC388941	At.55579
A_84_P541342|825329	-0.897355	0.0086534	-0.325858	-0.376672	-0.251582	-0.0433292	-0.0350132	-0.207493	-0.246309	-0.788114	-0.343107	-0.333864	-0.270758	0.0744674	-0.136339	-0.166983	AT3G61560	AT3G61560	reticulon-like protein B6	Reticulon family protein	GO:0008150|GO:0005886|GO:0005783|GO:0009506	825329	NM_001035836	NM_001035836	TC378861	At.34268
A_84_P20682,A_84_P856279|835416	0.83781	-0.0440667	0.0789011	0.000757456	0.014416	0.36987	-0.00123119	0.156476	0.157321	0.707441	-0.042722	0.030623	-0.070725	-0.0784647	0.049541	0.501126	CLPX	AT5G53350	CLP protease regulatory subunit X	CLP protease regulatory subunit X	GO:0015996|GO:0005739|GO:0017111|GO:0000166|GO:0006457|GO:0005759|GO:0051082|GO:0016887|GO:0005524	835416	NM_124714	NM_124714	TC362323	At.21717
A_84_P583222|829846	-0.151562	-0.00951922	-0.00390863	0.0481703	-0.106793	0.318568	0.0749011	-0.130055	-0.162465	0.175204	-0.0108805	0.0248499	-0.119936	-0.0864624	-0.00492454	0.0398382	AT4G36925	AT4G36925	hypothetical protein	unknown protein; BEST Arabidopsis thaliana protein match is: unknown protein (TAIR:AT2G24945.1); Has 6 Blast hits to 6 proteins in 2 species: Archae - 0; Bacteria - 0; Metazoa - 0; Fungi - 0; Plants - 6; Viruses - 0; Other Eukaryotes - 0 (source: NCBI BLink).	GO:0005739|GO:0008150|GO:0003674	829846	NM_148405	NM_148405		At.54636
A_84_P198054,A_84_P794337,A_84_P830735|829429	0.578207	-0.0567722	-0.152089	-0.3337	-0.272243	0.0889333	0.387811	-0.295406	0.467689	1.10347	-0.105359	-0.155873	-0.29207	0.0334243	0.516583	0.137771	AT4G32920	AT4G32920///no_match	glycine-rich protein	glycine-rich protein///no_match	GO:0005773|GO:0008150|GO:0003674|GO:0006486|GO:0009507	829429	NM_119446///CD531211///NM_001203965	NM_119446///NM_001203965	TC360862///TC358478	At.26242///At.67561
A_84_P23760|842393	-0.31358	0.0920677	0.0709078	0.128481	0.0722671	0.0809097	0.0777285	0.0567396	0.20242	-0.281297	0.0919938	0.195556	0.0877862	0.0962935	-0.00398278	0.0687536	CPSF73-I	AT1G61010	cleavage and polyadenylation specificity factor subunit 3-I	cleavage and polyadenylation specificity factor 73-I	GO:0005515|GO:0006397|GO:0006378|GO:0006396|GO:0016246|GO:0031507|GO:0006346|GO:0005634|GO:0022402|GO:0045787|GO:0010073|GO:0016787|GO:0005847|GO:0010014|GO:0009855	842393	NM_104782	NM_104782	TC361079	At.23510
A_84_P150678|830549	-0.351203	-0.136539	-0.355802	-0.333853	-0.162307	-0.313508	-0.0219386	-0.153138	-0.413888	-0.0795336	-0.264261	-0.184685	-0.179945	-0.230165	-0.62573	-0.289143	AT5G06610	AT5G06610	hypothetical protein	Protein of unknown function (DUF620)	GO:0008150|GO:0003674|GO:0005634	830549	NM_120744	NM_120744	TC370796	At.9068
A_84_P263540,A_84_P828428|819851	-0.447785	0.048892	0.30013	0.312578	0.337668	0.047219	-0.0132785	0.276122	-0.114867	0.149064	0.328505	0.191956	0.261607	0.0727181	0.106331	0.176477	AT3G06660	AT3G06660	PAPA-1-like and zinc finger-HIT domain-containing protein	PAPA-1-like family protein / zinc finger (HIT type) family protein	GO:0005634	819851	NM_111546	NM_111546	TC365534///TC370300	At.17414
A_84_P18645,A_84_P822423|839610	-0.405884	0.00924969	0.292996	0.34345	0.355371	0.162829	-0.442038	0.442228	-0.292449	-0.693658	0.293183	0.255018	0.375758	0.0348072	-0.2903	0.263585	AT1G27210	AT1G27210	armadillo/beta-catenin-like repeat-containing protein	ARM repeat superfamily protein	GO:0009507	839610	NM_102483	NM_102483	NP221412///NP232425	At.26316
A_84_P12654|819958	-0.649268	0.00745893	-0.0530584	0.0494764	0.0494919	0.0621693	0.0911827	0.0206468	-0.46085	-1.16286	0.0726018	0.196937	0.0380051	0.125732	-0.0857718	0.180515	AT3G07670	AT3G07670	rubisco methyltransferase-like protein	Rubisco methyltransferase family protein	GO:0019288|GO:0000023|GO:0010027|GO:0030785|GO:0034660|GO:0009902|GO:0019252|GO:0009507	819958	NM_111646	NM_111646	TC364678	At.10573
A_84_P761961	0.281372	0.674457	0.464794	0.371474	0.327919	0.125809	0.440158	0.378283	-0.0680708	0.120841	0.61206	0.117459	0.925767	0.817981	0.0253342	0.272449		AT3G44470		transposable element gene			EG431983		TC394022	At.70796
A_84_P23203|825098	0.161608	-0.110087	-0.190288	-0.253979	-0.284423	-0.335123	0.067732	-0.487353	0.145572	0.316281	-0.0847936	-0.0255497	-0.103862	-0.0583709	-0.172791	-0.200443	AT3G59290	AT3G59290	clathrin interactor EPSIN 3	ENTH/VHS family protein	GO:0005634	825098	NM_115791	NM_115791	TC358652	At.1513
A_84_P760484|823473	1.59137	0.269462	0.409157	1.25149	0.0455009	0.892155	0.481114	0.298605	0.404275	0.226658	1.27936	0.0848568	0.229345	0.724003	0.624608	0.320915	AT3G43682	AT3G43682	hypothetical protein	unknown protein; FUNCTIONS IN: molecular_function unknown; INVOLVED IN: biological_process unknown; LOCATED IN: chloroplast; Has 0 Blast hits to 0 proteins in 0 species (source: NCBI BLink).	GO:0005739|GO:0008150|GO:0003674	823473	NM_148826	NM_148826	NP2703718	At.53701
A_84_P23263,A_84_P834904|826870	0.612559	-0.0950716	0.0280685	-0.0154579	0.0442493	0.142464	-0.223212	0.0737207	0.178644	1.59094	-0.0216303	-0.0183501	-0.0880883	-0.0335035	0.153969	0.28531	UPL5	AT4G12570///no_match	E3 ubiquitin-protein ligase UPL5	ubiquitin protein ligase 5///no_match	GO:0005515|GO:0042542|GO:0004842|GO:0016567|GO:0016881|GO:0005634|GO:0010150|GO:0005622|GO:0007165|GO:0005737|GO:0009755|GO:0042787|GO:0009753|GO:0006464	826870	NM_117327	NM_117327	TC359204	At.27753
A_84_P829634,A_84_P13808|838326	0.480648	-0.106766	0.0468433	0.0768096	0.08166	0.178406	-0.118506	0.167776	0.451465	0.910466	0.00225258	0.200071	0.0228896	0.0493152	0.452223	0.312133	AT1G17520	AT1G17520	Homeodomain-like/winged-helix DNA-binding protein	Homeodomain-like/winged-helix DNA-binding family protein	GO:0009651|GO:0003700|GO:0009753|GO:0009751|GO:0009733|GO:0006334|GO:0000956|GO:0009723|GO:0005634|GO:0000786|GO:0003677|GO:0046686	838326	NM_101614	NM_101614	NP221657///TC376709	At.41830
A_84_P94769,A_84_P843446|818159	-1.63388	-0.0224543	-0.134015	-0.30394	-0.171209	-0.133303	-0.0574551	-0.29127	-0.373144	-0.965299	-0.0613749	-0.247374	-0.0185101	-0.186146	-0.381564	-0.430478	FLA16	AT2G35860	fasciclin-like arabinogalactan protein 16	FASCICLIN-like arabinogalactan protein 16 precursor	GO:0005576|GO:0007155	818159	NM_179922	NM_179922	TC365383///NP453528	At.27800
A_84_P858164,A_84_P599444|2746216	0.402358	0.144907	0.21095	0.26596	0.443919	0.0459815	0.172042	0.268869	-0.0911605	0.596709	0.235327	0.336558	0.32875	0.248609	-0.131739	-0.0828986	AT5G57565	AT5G57565	protein kinase family protein	Protein kinase superfamily protein	GO:0004672|GO:0004674|GO:0006468|GO:0005524|GO:0016772|GO:0009507	2746216	NM_001203632	NM_001203632	TC375811///TC374783	At.48083
A_84_P15332|816502	-0.371945	-0.130524	-0.303482	-0.325612	-0.221106	-0.275657	-0.376201	-0.150227	-0.395705	0.0244513	-0.348173	-0.364684	-0.374263	-0.19474	-0.251801	-0.327944	SNF7.2	AT2G19830	vacuolar protein sorting-associated protein 32-1	SNF7 family protein	GO:0005515|GO:0000815|GO:0005737|GO:0005886|GO:0016192|GO:0015031	816502	NM_127541	NM_127541	TC376022	At.20997
A_84_P22451|830555	-1.04452	0.107941	0.111773	0.309181	0.237831	-0.0807748	0.0692511	0.289355	-0.711137	-1.16921	0.267235	0.360382	0.251374	0.018543	-0.0123825	-0.0573587	AT5G06670	AT5G06670	kinesin heavy chain-like protein	P-loop containing nucleoside triphosphate hydrolases superfamily protein	GO:0003777|GO:0005524|GO:0007018	830555	NM_120750	NM_120750	NP10443960	At.54750
A_84_P286620|829539	1.24639	0.180919	0.478925	0.470149	0.477148	0.140325	-0.0402493	0.504192	0.831285	1.6783	0.34986	0.30708	0.526292	0.183339	1.2215	0.34101	AT4G33940	AT4G33940	RING/U-box domain-containing protein	RING/U-box superfamily protein	GO:0035556|GO:0002679|GO:0009743|GO:0010200|GO:0009651|GO:0009733|GO:0009737|GO:0008270|GO:0005634|GO:0000303|GO:0009873	829539	NM_119554	NM_119554	TC377709	At.31536
A_84_P248505|819953	-0.0612433	0.0278481	-0.216096	-0.0237123	-0.0615615	-0.289496	-0.282146	0.0355896	-0.116314	-0.268718	-0.557355	-0.0463011	-0.167405	-0.103251	-0.577688	-0.100158	AT3G07620	AT3G07620	putative glycosyltransferase	Exostosin family protein	GO:0008150|GO:0005794|GO:0016020|GO:0003824	819953	NM_111641	NM_111641	TC368741	At.53216
A_84_P70724,A_84_P786614|820292	0.353654	-0.210545	-0.264884	-0.208671	-0.109836	-0.0948291	0.0383108	-0.0225618	0.0433245	0.303004	-0.17471	-0.0901706	-0.209234	-0.0197983	-0.0703428	-0.0387904	ELO1	AT3G11220	elongator complex protein 4	Paxneb protein-related	GO:0005515|GO:2000024|GO:0008284|GO:0006357|GO:0008283|GO:0009737|GO:0031538|GO:0043609|GO:0010928|GO:0033588|GO:0035265|GO:0071329|GO:0006979	820292	NM_001161134	NM_001161134	TC380412	At.27198
A_84_P846600,A_84_P814147,A_84_P10369,A_84_P836553|820284	0.111963	0.0206335	-0.154365	-0.228827	-0.217125	0.0474582	-0.0698879	-0.229814	-0.0346594	-0.020443	-0.0981216	-0.0724344	-0.120936	-0.0192516	0.109209	0.00106716	AT3G11130	AT3G11130	Clathrin, heavy chain	Clathrin, heavy chain	GO:0005515|GO:0005773|GO:0005774|GO:0005794|GO:0030132|GO:0005886|GO:0006886|GO:0005829|GO:0006897|GO:0005198|GO:0030130|GO:0016192|GO:0009506	820284	NM_111950	NM_111950	TC358255	At.26828
A_84_P21148,A_84_P867588|820040	-0.321198	-0.0865986	-0.211576	-0.177448	-0.15788	-0.338172	-0.17921	-0.180269	-0.340607	-0.456705	-0.117853	-0.061645	-0.0949197	-0.151374	-0.406207	-0.332774	AT3G08910	AT3G08910	DnaJ domain-containing protein	DNAJ heat shock family protein	GO:0005737|GO:0006457|GO:0031072|GO:0051082	820040	NM_111725	NM_111725	TC386164	At.40199
A_84_P257420|820132	0.301953	0.162434	0.303586	0.214161	0.193343	0.243948	-0.0926046	0.197414	0.0896947	0.195069	0.217934	-0.00467968	0.0931516	0.115946	0.282604	0.163495	SYP71	AT3G09740	syntaxin-71	syntaxin of plants 71	GO:0005484|GO:0005886|GO:0005783|GO:0006612|GO:0008565|GO:0005634|GO:0016021|GO:0006605|GO:0006886|GO:0009506	820132	NM_111809	NM_111809	TC372640	At.20899
A_84_P765082	0.31563	0.182452	-0.0987741	0.152232	0.0344392	0.00787365	-0.223551	0.211023	-0.875798	1.31419	-0.0368453	0.257195	-0.0712961	0.143062	-1.80218	-0.146207		AT4G02005		other RNA			BX827411			At.49707
A_84_P572206,A_84_P757964|2745591	0.292906	-0.087467	-0.0525925	-0.0602	0.0450664	-0.0044167	-0.0704761	0.151122	-0.0602512	0.564381	-0.0439537	-0.1117	-0.0740054	-0.0521777	-0.130794	0.0177689	AT2G41945	AT2G41945	hypothetical protein	unknown protein; BEST Arabidopsis thaliana protein match is: unknown protein (TAIR:AT3G04040.1); Has 35333 Blast hits to 34131 proteins in 2444 species: Archae - 798; Bacteria - 22429; Metazoa - 974; Fungi - 991; Plants - 531; Viruses - 0; Other Eukaryotes - 9610 (source: NCBI BLink).///unknown protein; FUNCTIONS IN: molecular_function unknown; INVOLVED IN: biological_process unknown; LOCATED IN:…	GO:0008150|GO:0003674|GO:0016020|GO:0005634	2745591	NM_201934///NM_001161097	NM_201934///NM_001161097	TC381603///TC384691	At.47776
A_84_P505629|816967	-0.611381	0.00425017	0.239111	0.114483	0.115587	0.182925	0.359616	0.147378	0.228387	-1.36415	0.23571	0.520162	0.0339702	0.106964	0.519763	0.183854	AT2G24310	AT2G24310	hypothetical protein	unknown protein; BEST Arabidopsis thaliana protein match is: unknown protein (TAIR:AT5G47170.1); Has 9168 Blast hits to 2316 proteins in 376 species: Archae - 2; Bacteria - 1905; Metazoa - 1700; Fungi - 1409; Plants - 76; Viruses - 48; Other Eukaryotes - 4028 (source: NCBI BLink).	GO:0008150|GO:0003674|GO:0005634	816967	NM_127993	NM_127993	TC385893	At.39178
A_84_P16303|838705	-0.769156	0.241167	0.244142	0.240854	0.178912	0.017144	0.500192	0.252473	-0.219087	-0.833508	0.094111	0.207539	0.139505	0.0688114	0.384387	-0.118566	AT1G21090	AT1G21090	cupredoxin-like protein	Cupredoxin superfamily protein	GO:0005886|GO:0031225	838705	NM_101963	NM_101963	TC372542	At.28141
A_84_P839890,A_84_P20762|830799	0.37077	-0.0332682	-0.0642538	-0.16861	-0.157177	0.00121427	-0.0679212	-0.132616	0.0862761	0.172427	-0.094727	-0.157659	-0.149631	0.00306034	-0.0215302	0.0167818	KUP7	AT5G09400	Potassium transporter 7	K+ uptake permease 7	GO:0005773|GO:0015079|GO:0005774|GO:0016020|GO:0005886|GO:0000325|GO:0006813|GO:0071805	830799	NM_120977	NM_120977	NP235993	At.10054
A_84_P848437,A_84_P12329|837420	-3.01864	0.132779	0.020252	-0.376035	-0.181363	-0.196852	-0.233773	-0.450343	-0.956859	-0.364146	-0.305822	-0.351927	-0.229276	-0.0747688	-0.799835	-0.779786	PGSIP5	AT1G08990	plant glycogenin-like starch initiation protein 5	plant glycogenin-like starch initiation protein 5	GO:0005794|GO:0009058|GO:0016757|GO:0010106|GO:0005982|GO:0010167|GO:0006826|GO:0015706	837420	NM_100770	NM_100770	TC393498///TC389715	At.42246
A_84_P790201	0.830359	0.0373645	0.428353	0.425272	0.448682	-0.0431414	-0.0516591	0.558292	-0.037575	0.213138	0.680773	0.404931	0.606442	0.0696354	-0.183171	0.0223293		AT2G27400		TAS1A; other RNA			EU419776			At.49282
A_84_P22808|840284	-0.860127	-0.538468	-0.495912	-0.500237	-0.124146	-1.00781	-0.59215	0.00209719	-0.858664	-0.615006	-0.643195	-0.20094	-0.407176	0.31919	-0.534496	1.68834	AT1G33870	AT1G33870	putative avirulence-responsive protein	P-loop containing nucleoside triphosphate hydrolases superfamily protein	GO:0005739|GO:0009617|GO:0045036|GO:0005525	840284	NM_103109	NM_103109	TC379701	At.70393
A_84_P14638,A_84_P838237|823849	-0.0190563	0.0725434	0.188655	0.0898516	0.124394	0.0505548	0.0881238	0.124526	0.0491812	-0.00671816	0.258584	0.174825	0.173856	0.146782	0.105836	0.167952	AT3G46960	AT3G46960	antiviral helicase SKI2	RNA helicase, ATP-dependent, SK12/DOB1 protein	GO:0005773|GO:0008026|GO:0016817|GO:0004386|GO:0005634|GO:0003676|GO:0016818|GO:0031048|GO:0005524|GO:0035864|GO:0045132|GO:0007062|GO:0006813	823849	NM_114563	NM_114563	TC362096	At.48743
A_84_P14212|838907	-0.0147994	-0.22189	-0.540484	-0.843318	-0.795051	-0.345662	0.0383859	-0.354846	-0.242508	1.40787	-0.760421	-0.929124	-0.691106	0.0682032	-0.740482	-0.226938	AT1G22990	AT1G22990	heavy-metal-associated domain-containing protein	Heavy metal transport/detoxification superfamily protein	GO:0005737|GO:0019375|GO:0045892|GO:0016036|GO:0046872|GO:0030001	838907	NM_102147	NM_102147	TC384752	At.20068
A_84_P758884	2.66585	-0.00105125	0.121314	-0.125163	-0.0948942	-0.271819	0.198154	0.332867	0.0311734	0.983062	0.498556	-0.133777	0.11701	0.894426	0.995524	-0.168291		AT3G29767		transposable element gene
A_84_P15793|830170	-1.01794	-0.488029	-0.20541	-0.258847	-0.0887344	0.511455	-0.90422	0.282189	-0.347606	-0.392377	-0.319658	-0.22529	-0.319333	-0.131841	-0.58667	0.437616	AT4G40070	AT4G40070	RING-H2 finger protein ATL32	RING/U-box superfamily protein	GO:0008270|GO:0005576	830170	NM_120172	NM_120172	TC374570	At.27385
A_84_P23156|824001	-0.548838	0.0962801	0.0201571	0.0830033	0.0539699	0.0520785	0.126059	0.0144467	-0.252203	-0.886467	0.0459878	0.195486	0.00110984	0.0919509	-0.0965846	0.0951246	AT3G48425	AT3G48425	endonuclease/exonuclease/phosphatase domain-containing protein	DNAse I-like superfamily protein	GO:0004518|GO:0006281|GO:0016787|GO:0005634|GO:0009507	824001	NM_114702	NM_114702	NP209106	At.50257
A_84_P552884,A_84_P834403|826496	-0.0124967	0.00649285	0.0752838	0.0784688	0.0496008	0.0228198	-0.0238161	0.0477204	0.0735707	0.561568	0.114949	0.144072	0.0992625	0.0161774	0.481804	0.0208464	AT4G09150	AT4G09150	T-complex protein 11	T-complex protein 11	GO:0008150|GO:0031177|GO:0005634	826496	NM_116984	NM_116984	TC358949	At.4207
A_84_P17908|831538	-0.658357	-0.0623291	0.0331438	-0.0234454	0.0205469	0.0449202	-0.0386021	0.011687	0.412218	-0.0922222	0.126797	0.190219	0.0969942	0.0473516	0.0278459	0.0362937	TOZ	AT5G16750	transducin/WD40 domain-containing protein	Transducin family protein / WD-40 repeat family protein	GO:0009640|GO:0016567|GO:0010182|GO:0019915|GO:0006364|GO:0010162|GO:0009909|GO:0005634|GO:0010564|GO:0006606|GO:0009933|GO:0009793|GO:0009880|GO:0009845|GO:0001510|GO:0048825|GO:0006406|GO:0000166|GO:0010431|GO:0005730|GO:0050826|GO:0010072|GO:0048366|GO:0010228|GO:0007062|GO:0045595|GO:0051301	831538	NM_121681	NM_121681	TC360100	At.24110
A_84_P169053|823715	1.30496	-0.253033	-0.00781155	0.0282807	0.082602	-0.116882	-0.490306	0.228787	2.42884	0.509831	0.108624	-0.0303636	-0.0114331	-0.344488	1.0256	0.000954946	AT3G45730	AT3G45730	hypothetical protein	unknown protein; Has 3 Blast hits to 3 proteins in 1 species: Archae - 0; Bacteria - 0; Metazoa - 0; Fungi - 0; Plants - 3; Viruses - 0; Other Eukaryotes - 0 (source: NCBI BLink).	GO:0005739|GO:0008150|GO:0003674	823715	NM_114442	NM_114442	TC384553	At.20289
A_84_P11513|837925	-0.643187	-0.642789	-0.229156	-0.21204	-0.208946	-0.336932	-0.645383	-0.093636	-0.752113	-0.838666	-0.253934	-0.228938	-0.333122	-0.33804	-0.303552	-0.0499732	AT1G13640	AT1G13640	phosphatidylinositol 3- and 4-kinase-like protein	Phosphatidylinositol 3- and 4-kinase family protein	GO:0016773|GO:0005575	837925	NM_101234	NM_101234	TC360810	At.27453
A_84_P228399,A_84_P813851|838781	0.350568	-0.102349	-0.0799086	-0.146246	-0.0405357	-0.0790296	0.042758	0.0271199	-0.124249	1.00088	-0.0198658	-0.124689	-0.0508735	-0.0743527	-0.122755	0.0262505	AT1G21770	AT1G21770///no_match	acyl-CoA N-acyltransferases-like protein	Acyl-CoA N-acyltransferases (NAT) superfamily protein///no_match	GO:0008150|GO:0003674|GO:0005634|GO:0005777	838781	NM_102026	NM_102026		At.71563
A_84_P10809|820727	-0.555318	-0.162966	0.0720904	0.116888	0.133504	-0.188671	0.131217	0.0414665	-0.308949	-1.25939	0.190785	0.124879	0.150824	-0.0605576	0.00404906	-0.0791464	AT3G14980	AT3G14980	Acyl-CoA N-acyltransferase with RING/FYVE/PHD-type zinc finger domain	Acyl-CoA N-acyltransferase with RING/FYVE/PHD-type zinc finger protein	GO:0080188|GO:0006355|GO:0007267|GO:0005634|GO:0003677|GO:0010267|GO:0009616|GO:0042393|GO:0035196|GO:0044030|GO:0010385|GO:0044154|GO:0043971|GO:0043972|GO:0004402|GO:0009506	820727	NM_112360	NM_112360	NP225073	At.53322
A_84_P17142|842991	-0.126665	0.0229514	-0.0120051	0.110064	0.0697639	0.212599	0.201841	0.0140245	-0.244562	0.238534	0.293241	0.380015	0.0171821	0.159049	0.118365	0.237545	LIG6	AT1G66730	DNA ligase 6	DNA LIGASE 6	GO:0006260|GO:0009845|GO:0006281|GO:0051103|GO:0003909|GO:0006310|GO:0005634|GO:0003910|GO:0005524|GO:0003677|GO:0006266	842991	NM_105343	NM_105343	TC358389	At.35739
A_84_P613090|816490	1.23653	0.0768576	0.122196	-0.0445199	0.0912065	-0.195552	0.0264993	0.0502753	0.368567	1.40113	0.147821	-0.091778	0.000467777	0.050637	0.401352	-0.182528	AT2G19710	AT2G19710	Regulator of Vps4 activity in the MVB pathway protein	Regulator of Vps4 activity in the MVB pathway protein	GO:0008150	816490	NM_127529	NM_127529	TC359165	At.48493
A_84_P798558,A_84_P597702|839528	-1.65359	-0.268329	0.0300249	0.0846294	0.333882	-0.503307	-0.139819	0.207405	-1.32588	-2.40764	0.228175	0.0994695	0.159342	-0.000403881	-0.861913	-0.0642708	AT1G03320	AT1G03320	hypothetical protein	unknown protein; Has 1038 Blast hits to 683 proteins in 112 species: Archae - 4; Bacteria - 14; Metazoa - 318; Fungi - 117; Plants - 86; Viruses - 8; Other Eukaryotes - 491 (source: NCBI BLink).	GO:0008150|GO:0003674|GO:0005634	839528	NM_100214	NM_100214	TC382102///TC382387	At.51468
A_84_P815721,A_84_P815715,A_84_P16748|838518	-0.773753	-1.194	-0.32577	-0.158763	-0.319958	-0.256575	0.00518274	-0.352859	-0.252554	-1.1629	-0.178339	-0.273842	-0.175667	-0.332602	-0.192041	-0.205376	BES1	AT1G19350	protein brassinazole-resistant 2	Brassinosteroid signalling positive regulator (BZR1) family protein	GO:0005515|GO:0006355|GO:0009742|GO:0003700|GO:0005634|GO:0003677|GO:0005829	838518	NM_202135///NM_001084093	NM_202135///NM_001084093	TC371070///TC368233	At.24276
A_84_P19771|836317	0.315792	-0.279889	-0.202004	-0.261792	-0.248981	-0.199438	-0.228547	-0.223239	0.0287464	1.45046	0.0243151	0.0568836	-0.0239408	-0.178051	0.12064	-0.0329345	ML1	AT5G61960	MEI2-like protein 1	MEI2-like protein 1	GO:0005515|GO:0045836|GO:0048507|GO:0000166|GO:0003723|GO:0005634|GO:0003676	836317	NM_125589	NM_125589	TC358698	At.340
A_84_P855885,A_84_P12115|833757	-1.15946	-0.0278814	-0.0611582	-0.0246472	-0.0920892	-0.236797	-0.198142	-0.0836499	-0.986803	-1.27695	-0.200323	-0.134905	-0.0982282	-0.294118	-0.0495625	-0.564769	AT5G37790	AT5G37790	protein kinase family protein	Protein kinase superfamily protein	GO:0004672|GO:0005886|GO:0016301|GO:0004674|GO:0006468|GO:0005524|GO:0016772	833757	NM_123138	NM_123138	TC363839///NP237114	At.30465
A_84_P110332,A_84_P757533,A_84_P811631|819145	0.186585	-0.245366	-0.0964179	-0.170523	-0.205522	0.0822308	-0.385075	-0.233766	-0.182442	0.65863	-0.118891	0.00585341	-0.190182	-0.157902	-0.0997562	0.0934191	AT2G45380	no_match///AT2G45380	hypothetical protein	no_match///FUNCTIONS IN: molecular_function unknown; INVOLVED IN: biological_process unknown; LOCATED IN: cellular_component unknown; EXPRESSED IN: inflorescence meristem, flower, cultured cell; EXPRESSED DURING: petal differentiation and expansion stage; BEST Arabidopsis thaliana protein match is: Calcium-binding EF-hand family protein (TAIR:AT4G34070.1); Has 171 Blast hits to 170 proteins in 31…	GO:0008150|GO:0003674|GO:0005634	819145	NM_180102///NM_001036465	NM_180102///NM_001036465	TC381845///TC380712	At.28771
A_84_P750003,A_84_P840654|838312	-0.212458	-1.04762	-0.651347	-0.166903	-0.410205	-0.395471	-0.202411	-0.0338434	-1.158	-0.732011	0.219139	-0.123547	-0.221325	-0.215951	-1.38253	-0.446061	AT1G17400	AT1G17400	hypothetical protein	unknown protein; BEST Arabidopsis thaliana protein match is: unknown protein (TAIR:AT1G72490.1); Has 30201 Blast hits to 17322 proteins in 780 species: Archae - 12; Bacteria - 1396; Metazoa - 17338; Fungi - 3422; Plants - 5037; Viruses - 0; Other Eukaryotes - 2996 (source: NCBI BLink).	GO:0008150|GO:0003674|GO:0005634	838312	NM_101601	NM_101601	TC376786///NP221665	At.51649
A_84_P785771,A_84_P141699|820967	-0.176753	0.0184073	0.111411	0.191356	0.206752	0.0956545	-0.319119	0.205974	-0.154222	0.32113	0.130851	0.133193	0.16159	-0.0482733	-0.202204	0.072148	AT3G17100	AT3G17100	transcription factor bHLH147	sequence-specific DNA binding transcription factors	GO:0009741|GO:0006598|GO:0006355|GO:0003700|GO:0009698|GO:0042398|GO:0005634	820967	NM_112586	NM_112586	TC376862	At.22409
A_84_P809255,A_84_P156975,A_84_P809235,A_84_P794909,A_84_P858099|824847	0.12605	0.0424962	-0.0844407	-0.100796	-0.108668	-0.0210619	-0.12905	-0.11892	-0.0885518	-0.347365	-0.19457	-0.20997	-0.158895	-0.0192318	0.199921	-0.200301	CAM3	AT3G56800///no_match	calmodulin 3	calmodulin 3///no_match	GO:0005773|GO:0005737|GO:0019722|GO:0006944|GO:0005509|GO:0048193|GO:0005829	824847	NM_115539///BP599848	NM_115539	TC403801///TC401533	At.23067///At.67742
A_84_P114902,A_84_P826736|821468	-0.582475	0.177246	0.00535822	-0.03777	-0.0738828	-0.053436	0.0987349	-0.139728	-0.601964	-0.408966	-0.0366697	-0.0893784	-0.0631073	-0.0370636	-0.132423	-0.276109	AT3G19340	AT3G19340	hypothetical protein	Protein of unknown function (DUF3754)	GO:0005886|GO:0005783	821468	NM_112821	NM_112821	TC403143///NP301631	At.43813
A_84_P21732,A_84_P814137|843498	-0.347143	-0.18083	-0.498337	-0.34649	-0.361121	-0.453985	-0.138528	-0.345038	-1.01182	-1.01811	-0.398405	-0.37725	-0.618474	-0.326908	-0.760972	-0.432094	AT1G71695	AT1G71695///no_match	peroxidase 12	Peroxidase superfamily protein///no_match	GO:0005773|GO:0004601|GO:0016020|GO:0009505|GO:0010075|GO:0005618|GO:0005576|GO:0006979|GO:0048653|GO:0009506|GO:0055114|GO:0020037	843498	NM_105826	NM_105826	TC378966	At.94
A_84_P23423|831287	-1.18398	-0.83399	-0.371565	-0.232042	-0.347692	-0.165142	-1.02682	0.00262117	0.846915	0.237271	-0.0936776	-0.0351996	-0.212014	-0.319356	0.0803784	-0.142896	AT5G14360	AT5G14360	ubiquitin family protein	Ubiquitin-like superfamily protein	GO:0005739|GO:0003674	831287	NM_121440	NM_121440	TC383381	At.50454
A_84_P132955,A_84_P814654,A_84_P766012|833910	5.25724	0.622325	0.0594642	-0.319874	-0.245556	-0.15411	-0.397145	-0.0146437	0.0734289	2.0684	-0.188574	-0.454114	-0.513604	0.230784	0.00211644	0.192482	AT5G39160	AT5G39160;AT5G39130;AT5G39190///no_match	germin-like protein subfamily 1 member 18	[AT5G39160, RmlC-like cupins superfamily protein];[AT5G39130, RmlC-like cupins superfamily protein];[AT5G39190, germin-like protein 2]///no_match	GO:0008150|GO:0030145|GO:0045735|GO:0005576|GO:0048046	833910	NM_001203509	NM_001203509	TC378023///TC376997	At.49106
A_84_P751278	-0.163306	0.292032	-0.231176	-0.412668	-0.460519	-0.434732	-0.164623	-0.265209	-1.79949	0.744502	-0.326987	-0.164669	-0.642403	0.0860108	-1.15989	-0.157433		AT1G28620		pseudogene, lipase, similar to lipase Arab-1 GB:S68410 GI:2129636 (Arabidopsis thaliana); blastp match of 44% identity and 1.2e-48 P-value to GP|7523500|dbj|BAA94228.1||AP001633 unnamed protein product {Oryza sativa (japonica cultivar-group)}			BX815895			At.49832
A_84_P853560,A_84_P815070,A_84_P288654|838859	-1.6551	-0.250953	-0.076961	-0.220479	-0.066844	-0.306002	-0.657223	-0.322445	-0.105495	-1.30992	0.0592234	-0.119791	0.152076	-0.180526	-0.622154	-0.422884	PATL2	AT1G22530	patellin-4	PATELLIN 2	GO:0005622|GO:0005215|GO:0005794|GO:0005886|GO:0006810|GO:0016021|GO:0002020|GO:0009507|GO:0005829	838859	NM_102102	NM_102102	TC360975///TC395694	At.25355
A_84_P17699|2745736	-0.161861	0.0868902	-0.203232	-0.0801282	-0.0511155	-0.159944	0.199083	-0.0702064	-0.296591	0.329466	-0.21252	-0.0471861	-0.140107	-0.0437624	0.251157	-0.10649	AT4G36515	AT4G36515	hypothetical protein	unknown protein; Has 35333 Blast hits to 34131 proteins in 2444 species: Archae - 798; Bacteria - 22429; Metazoa - 974; Fungi - 991; Plants - 531; Viruses - 0; Other Eukaryotes - 9610 (source: NCBI BLink).	GO:0008150|GO:0003674|GO:0005575	2745736	NM_202964	NM_202964	TC358371	At.74919
A_84_P14035|834636	-0.113572	1.16358	-0.0260227	0.584367	0.275388	0.164186	0.811566	-0.491712	0.414819	0.39479	0.575794	0.359953	-0.0388849	0.402728	-0.0729725	-0.149699	AT5G45960	AT5G45960	GDSL esterase/lipase	GDSL-like Lipase/Acylhydrolase superfamily protein	GO:0006629|GO:0004091|GO:0016788|GO:0005576|GO:0016298	834636	NM_123964	NM_123964	TC370133	At.29984
A_84_P804704,A_84_P804789,A_84_P233869|828181	-0.66033	0.0383575	-0.149818	-0.123911	-0.184215	-0.0345933	0.333203	-0.129738	-0.31684	-1.10639	-0.201433	-0.114351	-0.283789	-0.157345	-0.195634	-0.0439981	AT4G01150	AT4G01150	hypothetical protein	unknown protein; FUNCTIONS IN: molecular_function unknown; INVOLVED IN: biological_process unknown; LOCATED IN: thylakoid, chloroplast thylakoid membrane, chloroplast, plastoglobule, chloroplast envelope; EXPRESSED IN: 23 plant structures; EXPRESSED DURING: 14 growth stages; BEST Arabidopsis thaliana protein match is: unknown protein (TAIR:AT4G38100.1); Has 323 Blast hits to 323 proteins in 59 sp…	GO:0010287|GO:0009535|GO:0008150|GO:0003674|GO:0009534|GO:0009579|GO:0009941|GO:0009507	828181	NM_001125437///NM_116345	NM_001125437///NM_116345	TC391952	At.48817
A_84_P559432|834111	-0.0518344	0.0364358	-0.0554892	-0.0337932	-0.0429341	-0.0554637	-0.136065	0.0838387	-0.113138	-0.179033	-0.0362444	-0.0871176	-0.0381175	-0.109987	-0.493287	-0.0137852	NAC095	AT5G41090	NAC domain containing protein 95	NAC domain containing protein 95	GO:0009555|GO:0006355|GO:0003700|GO:0007275|GO:0005634|GO:0003677	834111	NM_123474	NM_123474	TC383202	At.55288
A_84_P11948|828573	-0.106619	0.282971	0.20042	0.280023	0.239825	0.189547	0.410035	0.186899	-0.128648	-0.82955	0.182471	0.400352	0.201531	0.310551	0.0198522	0.177325	AT4G24710	AT4G24710	P-loop containing nucleoside triphosphate hydrolase-like protein	P-loop containing nucleoside triphosphate hydrolases superfamily protein	GO:0017111|GO:0005886|GO:0000166|GO:0016887|GO:0005524	828573	NM_118604	NM_118604	TC371724	At.32322
A_84_P282310,A_84_P857984|831696	-0.392097	0.271807	0.348644	0.316701	0.320945	0.428338	0.0504897	0.206162	0.0165687	-0.905863	0.40997	0.28551	0.355498	0.2568	0.435233	0.138768	iqd2	AT5G03040	protein IQ-domain 2	IQ-domain 2	GO:0008150|GO:0005516|GO:0005886|GO:0006007|GO:0005634|GO:0048767	831696	NM_120382///NM_001203282	NM_120382///NM_001203282	TC387018///TC398311	At.25015
A_84_P22900|819346	0.0720134	-0.052103	-0.11324	-0.163078	-0.149481	0.0387511	0.0734291	-0.221097	0.021883	0.123188	-0.103112	-0.168044	-0.171241	-0.0271687	0.0442352	-0.00289917	AT2G47330	AT2G47330	DEAD-box ATP-dependent RNA helicase 24	P-loop containing nucleoside triphosphate hydrolases superfamily protein	GO:0008026|GO:0004386|GO:0005634|GO:0003676|GO:0005524	819346	NM_130301	NM_130301	TC398293	At.12226
A_84_P845601,A_84_P859455,A_84_P20994|841623	0.687132	-0.256176	-0.00125837	0.148713	0.128047	-0.0201337	-0.0297132	0.12067	0.270623	0.822148	0.0291939	0.178892	0.0329094	-0.128299	0.788685	0.15097	IAA18	AT1G51950	auxin-responsive protein IAA18	indole-3-acetic acid inducible 18	GO:0009741|GO:0005515|GO:0006355|GO:0003700|GO:0009753|GO:0009733|GO:0046983|GO:0005634|GO:0009694|GO:0048527	841623	NM_104076	NM_104076	TC370318	At.16067
A_84_P823395,A_84_P23110|821355	0.241114	-0.0220344	-0.0858974	-0.0509717	-0.0749188	-0.0480478	0.0779312	-0.0398469	0.211619	-0.109857	-0.0307562	0.0310152	-0.041333	0.0774577	-0.184632	-0.0398874	CYP77A5P	no_match///AT3G18270	cytochrome P450, family 77, subfamily A, polypeptide 5 pseudogene	no_match///cytochrome P450, family 77, subfamily A, polypeptide 5 pseudogene	GO:0005739|GO:0008152|GO:0003824|GO:0009507	821355	NM_112711	NM_112711	TC393404	At.22113
A_84_P764950|5008159	-1.47667	-0.951945	-0.0755727	0.487393	0.378769	-0.404249	-1.50613	0.127718	-1.10237	-0.307356	-0.163811	0.282641	0.0326095	-0.697866	0.700986	-0.616596	AT4G22517	AT4G22517	bifunctional inhibitor/lipid-transfer protein/seed storage 2S albumin-like protein	Bifunctional inhibitor/lipid-transfer protein/seed storage 2S albumin superfamily protein	GO:0006869|GO:0005576	5008159	NM_001084960	NM_001084960	TC400679	At.65415
A_84_P19237|817297	0.484775	0.0326662	-0.156909	-0.30393	-0.108533	-0.138413	-0.037677	-0.177199	0.0878143	1.00667	-0.277134	-0.221632	-0.223004	-0.107284	0.374335	-0.114463	FD3	AT2G27510	ferredoxin 3	ferredoxin 3	GO:0009536|GO:0051536|GO:0051537|GO:0009688|GO:0009055|GO:0022900|GO:0009507	817297	NM_128311	NM_128311	TC379812	At.38754
A_84_P16435|819973	0.265784	0.679135	-0.0242349	-0.0844452	0.305825	0.157377	-0.0624025	0.0603429	-0.309898	0.0157894	0.0183027	-0.191839	-0.300548	0.0565683	0.0146575	-0.0633933	AT3G07820	AT3G07820	polygalacturonase-like protein	Pectin lyase-like superfamily protein	GO:0005975|GO:0004650|GO:0005576	819973	NM_111661	NM_111661	TC369119	At.3
A_84_P19252|819665	0.42575	0.446085	-0.138327	-0.285486	-0.363913	0.0894949	1.078	-0.247284	0.445131	0.567024	-0.0277491	-0.106494	-0.0753591	0.168974	-0.359755	-0.0842164	NHX2	AT3G05030	sodium/hydrogen exchanger 2	sodium hydrogen exchanger 2	GO:0010351|GO:0015386|GO:0015385|GO:0055075|GO:0010107|GO:0090333|GO:0035725|GO:0005576|GO:0016021|GO:0015081|GO:0006814|GO:0015992	819665	NM_111375	NM_111375	TC365935	At.40740
A_84_P856954,A_84_P17951|837791	0.961716	-0.0150094	0.0795648	-0.0724351	-0.0526044	-0.0167212	-0.179548	-0.116673	0.0665159	0.778796	-0.0764391	-0.101197	-0.154222	-0.016943	0.440696	0.0149676	KEU	AT1G12360	SNARE-interacting protein KEULE	Sec1/munc18-like (SM) proteins superfamily	GO:0005515|GO:0005773|GO:0009306|GO:0005886|GO:0030968|GO:0005829|GO:0006904|GO:0000910|GO:0010200|GO:0006944|GO:0008565|GO:0006623|GO:0048193|GO:0016192|GO:0019898	837791	NM_101108	NM_101108	TC360364///NP221362	At.70097
A_84_P17558|827904	0.26809	-0.0600321	-0.113631	-0.13678	-0.171946	-0.0336375	-0.0928652	-0.155539	0.116674	0.0637526	-0.0603974	-0.0301323	-0.137278	-0.0298526	-0.0983572	-0.023289	LD	AT4G02560	homeobox protein LUMINIDEPENDENS	Homeodomain-like superfamily protein	GO:0043565|GO:0005515|GO:0010228|GO:0009911|GO:0006355|GO:0003700|GO:0005634	827904	NM_116490	NM_116490	TC359525	At.240
A_84_P19049|843764	0.112299	0.203485	0.205507	0.160503	0.196845	0.133716	0.46213	0.116487	0.417143	0.225206	0.0807519	0.265236	0.13711	0.267956	-0.000789642	0.222664	AT1G74240	AT1G74240	Mitochondrial substrate carrier family protein	Mitochondrial substrate carrier family protein	GO:0006810|GO:0005743|GO:0055085|GO:0006839	843764	NM_106084	NM_106084	NP307652	At.34903
A_84_P798318,A_84_P10599|838008	-0.387053	0.439015	0.417166	0.373495	0.242413	0.436435	0.430989	0.162311	-0.00773382	-0.625214	0.505726	0.480285	0.479201	0.0946104	-0.039495	0.0958347	AT1G14460	AT1G14460	AAA-type ATPase family protein	AAA-type ATPase family protein	GO:0006260|GO:0017111|GO:0009360|GO:0005886|GO:0000166|GO:0003887|GO:0005634|GO:0005524|GO:0003677	838008	NM_101313	NM_101313	NP186789///TC375436	At.43554
A_84_P203518,A_84_P827265,A_84_P804490,A_84_P856743|844382	1.05315	0.0760112	0.391199	0.483181	0.38395	0.411196	-0.330817	0.330991	0.623513	0.780363	0.41375	0.501077	0.388697	0.11929	0.38943	0.484917	ATXRCC1	AT1G80420	DNA-repair protein XRCC1	BRCT domain-containing DNA repair protein	GO:0005622|GO:0006281|GO:0003713|GO:0005634	844382	NM_180654	NM_180654	TC369455///TC384367	At.75584
A_84_P801019,A_84_P19162|818905	-1.23332	-0.0522289	0.0673926	0.195676	0.121193	0.00961661	-0.0854714	0.14701	-0.348714	-1.63342	0.125523	0.0228491	0.0635786	0.032923	-0.0127561	-0.0515499	AT2G43030	AT2G43030	50S ribosomal protein L3-1	Ribosomal protein L3 family protein	GO:0003735|GO:0045036|GO:0016020|GO:0019288|GO:0009570|GO:0006364|GO:0005840|GO:0010207|GO:0009941|GO:0015995|GO:0006412|GO:0009507	818905	NM_129864	NM_129864	TC375509	At.28215
A_84_P10637|818608	1.07508	0.665415	0.151536	-0.137475	0.202392	0.0768203	2.95018	-0.393153	1.69168	-1.18309	-0.500922	-0.0893556	0.0438031	0.367989	-0.687371	-1.03456	GEA6	AT2G40170	Em-like protein GEA6	Stress induced protein	GO:0009640|GO:0016567|GO:0019915|GO:0010182|GO:0048316|GO:0010162|GO:0009737|GO:0009909|GO:0050826|GO:0009933|GO:0048700|GO:0009793|GO:0003674|GO:0010228|GO:0005737|GO:0009845|GO:0016114	818608	NM_129575	NM_129575	TC397520	At.25587
A_84_P169183,A_84_P820637|842615	0.273179	0.0357978	0.00264502	0.0310016	-0.0254905	0.267552	-0.0261598	0.0192089	0.182426	0.133774	-0.0352569	-0.0220411	-0.0974619	0.0952165	0.159988	0.221058	AT1G63110	AT1G63110	GPI transamidase subunit PIG-U	GPI transamidase subunit PIG-U	GO:0005739|GO:0005886|GO:0005789|GO:0016021|GO:0006506|GO:0042732	842615	NM_202346	NM_202346	TC381430///TC394881	At.17754
A_84_P19233,A_84_P869119,A_84_P813977,A_84_P868861|817548	-0.325496	-0.155924	0.0689073	0.00113344	0.0153291	0.064909	-0.414737	0.263813	0.0874207	-0.59559	-0.0938928	-0.144826	-0.0784371	-0.182936	-0.038893	-0.0367044	FAD3	AT2G29980	omega-3 fatty acid desaturase, endoplasmic reticulum	fatty acid desaturase 3	GO:0006629|GO:0006636|GO:0005783|GO:0042389|GO:0080167|GO:0016717|GO:0055114|GO:0009507	817548	NM_179808///NM_128552	NM_179808///NM_128552	TC399253///TC368557	At.271
A_84_P13346|843258	0.769691	-0.210195	-0.0532029	-0.0400581	-0.127711	-0.0704696	0.17856	-0.0457175	0.124002	0.836192	-0.127949	-0.249539	-0.179868	-0.281776	1.1563	-0.146163	RPK1	AT1G69270	putative LRR receptor-like serine/threonine-protein kinase RPK1	receptor-like protein kinase 1	GO:0008219|GO:0009651|GO:0005886|GO:0050832|GO:0009409|GO:0009737|GO:0009738|GO:0030968|GO:0043069|GO:0009743|GO:0007154|GO:0004702|GO:0016301|GO:0000165|GO:0006612|GO:0009862|GO:0009414|GO:0009723|GO:0009863|GO:0010363|GO:0006499|GO:0016772|GO:0009867|GO:0005777|GO:0048508|GO:0009611|GO:0042538|GO:0009942|GO:0005524|GO:0009945|GO:0007165|GO:0009605|GO:0009755|GO:0004672|GO:0004674|GO:0009753|GO:…	843258	NM_105594	NM_105594	NP173997	At.66942
A_84_P611989|837578	-2.29932	-0.469006	-1.07826	-1.07994	-1.27166	0.103062	-0.0442166	-0.398326	-1.42274	-2.28201	-0.536091	-0.523491	-0.713967	0.436583	-0.74625	-1.0378	AT1G10385	AT1G10385	Vps51/Vps67 family (components of vesicular transport) protein	Vps51/Vps67 family (components of vesicular transport) protein	GO:0003674|GO:0005575	837578	NM_100913	NM_100913	NP035172	At.51553
A_84_P10607|819351	0.119336	0.0504954	-0.042623	-0.112099	0.00890827	-0.0635157	-0.0606899	0.102684	0.201658	-0.146252	-0.0359094	0.047977	-0.0429101	0.0389442	-0.265085	-0.0354573	AT2G47380	AT2G47380	putative cytochrome c oxidase subunit 5C-1	Cytochrome c oxidase subunit Vc family protein	GO:0005739|GO:0005746|GO:0004129	819351	NM_130306	NM_130306	TC358538	At.57178
A_84_P21985|818682	-1.15277	0.244635	0.0346167	-0.0858324	-0.126015	0.269032	0.860464	-0.144651	0.188223	-0.694725	0.0326655	-0.017705	-0.0473123	-0.00412798	-0.305581	0.137706	DPE2	AT2G40840	4-alpha-glucanotransferase	disproportionating enzyme 2	GO:0005976|GO:0043169|GO:0005975|GO:0000023|GO:0043085|GO:0003824|GO:0019252|GO:0005829|GO:0009664|GO:0004134|GO:0005982|GO:0030246|GO:0005983|GO:0007623|GO:0000025|GO:2001070|GO:0010297|GO:0000272|GO:0009507	818682	NM_129647	NM_129647	NP456871	At.44028
A_84_P842976,A_84_P788857,A_84_P207288|839288	0.0115106	-0.271602	-0.191393	-0.240039	-0.296186	0.0389862	-0.208623	-0.293147	-0.097921	0.0331614	-0.069101	0.00054884	-0.0891895	-0.228451	-0.0550185	0.0623598	SEC1A	AT1G02010	protein transport sec1a	secretory 1A	GO:0009306|GO:0008565|GO:0005634|GO:0016192|GO:0006904	839288	NM_001197959	NM_001197959	NP302934///TC386603	At.42623
A_84_P23500|834816	0.669895	-0.118996	-0.0719278	-0.0298471	-0.0750415	-0.17625	0.363414	0.00855398	-0.0282514	0.0969202	-0.142868	-0.223838	-0.143173	-0.178446	0.0572019	-0.306598	NUDT2	AT5G47650	nudix hydrolase 2	nudix hydrolase homolog 2	GO:0051287|GO:0047631|GO:0016787|GO:0006979|GO:0005829	834816	NM_124139	NM_124139	TC374826	At.71142
A_84_P21456,A_84_P820176,A_84_P824967|829778	0.304094	-0.268458	-0.101731	-0.15627	-0.158463	-0.037519	0.0437188	-0.108865	0.337909	0.877528	-0.110947	-0.17416	-0.145168	-0.109173	0.0752265	-0.0441338	AT4G36210	AT4G36210	hypothetical protein	Protein of unknown function (DUF726)	GO:0008150|GO:0003674|GO:0045892|GO:0009507	829778	NM_119789	NM_119789	TC366973	At.23644
A_84_P754757,A_84_P751328,A_84_P791021|839258	-0.833192	0.127026	0.1183	0.00342989	0.0884905	0.0949347	-0.318246	0.111532	-0.288996	-0.592151	-0.0241939	-0.0328317	0.0179313	0.117785	-0.166083	0.0413756	AT1G05220	AT1G05220	putative transmembrane protein 97	Transmembrane protein 97, predicted	GO:0005739|GO:0008150|GO:0003674	839258	NM_001123758///NM_100401	NM_001123758///NM_100401	TC371220///TC381119///TC391718	At.50922
A_84_P162753,A_84_P843056|842629	0.0657775	0.21535	0.321726	0.362207	0.25624	0.320894	0.817623	0.292086	0.180135	0.352534	0.30344	0.34683	0.0982432	0.0270936	0.172344	0.42201	AT1G63240	AT1G63240	hypothetical protein	unknown protein; Has 460 Blast hits to 413 proteins in 106 species: Archae - 5; Bacteria - 12; Metazoa - 152; Fungi - 46; Plants - 43; Viruses - 2; Other Eukaryotes - 200 (source: NCBI BLink).	GO:0008150|GO:0003674|GO:0005634	842629	NM_105003	NM_105003	TC363534///NP305245	At.26561
A_84_P288470,A_84_P784449|828421	3.69443	0.912977	0.344945	0.0796884	-0.119768	0.0627618	0.928057	-0.183214	3.1433	1.96387	0.06206	-0.54688	-0.0868514	0.137459	3.00273	-0.0468453	CRK14	AT4G23220	cysteine-rich receptor-like protein kinase 14	cysteine-rich RLK (RECEPTOR-like protein kinase) 14	GO:0004672|GO:0009697|GO:0016301|GO:0004674|GO:0009627|GO:0002237|GO:0006468|GO:0005575|GO:0004713|GO:0005524|GO:0016772	828421	NM_118451	NM_118451	TC362130///TC382435	At.2200
A_84_P21658|836219	-0.251887	-0.0459151	-0.128869	-0.218303	-0.175675	0.110205	-0.158462	-0.153862	0.0172164	-0.280902	-0.119542	-0.0079174	-0.134569	-0.104157	-0.16002	0.0811091	AT5G60980	AT5G60980	nuclear transport factor 2 and RNA recognition motif domain-containing protein	Nuclear transport factor 2 (NTF2) family protein with RNA binding (RRM-RBD-RNP motifs) domain	GO:0005622|GO:0000166|GO:0003723|GO:0009737|GO:0006810|GO:0003676|GO:0006913	836219	NM_125491	NM_125491	TC397178	At.27353
A_84_P811334,A_84_P860172,A_84_P10902,A_84_P861772|824882	-1.02241	0.0761409	0.183343	0.108472	0.0950947	-0.0168221	0.110267	-0.109337	0.289776	-0.9452	0.2583	0.235787	0.330633	0.144263	-0.0924633	-0.117912	NAP57	AT3G57150///no_match	H/ACA ribonucleoprotein complex subunit 4	homologue of NAP57///no_match	GO:0009982|GO:0006396|GO:0001510|GO:0003723|GO:0009451|GO:0005730|GO:0005634|GO:0001522|GO:0009506|GO:0006164|GO:0005829	824882	NM_115574	NM_115574	TC403821///TC400068///TC402171	At.19647
A_84_P790159|833779	-0.7953	-0.563327	-1.69746	-2.08147	-2.03778	-1.37034	-0.461534	-2.52334	-0.847534	0.902922	-1.96736	-2.56628	-2.07228	-0.76562	-2.5262	-1.596	AT5G38000	AT5G38000	2-alkenal reductase	Zinc-binding dehydrogenase family protein	GO:0005737|GO:0000166|GO:0016491|GO:0008270|GO:0006979|GO:0055114	833779	NM_123159	NM_123159	TC371726	At.49096
A_84_P14922|832297	0.440558	-0.136639	-0.137493	-0.158521	-0.0876622	0.100118	-0.396889	0.00382781	0.104712	0.175076	-0.264271	-0.193043	-0.329566	-0.0810833	0.0710001	0.16444	VAMP714	AT5G22360	vesicle-associated membrane protein 714	vesicle-associated membrane protein 714	GO:0005773|GO:0003674|GO:0009651|GO:0005794|GO:0016020|GO:0006810|GO:0016021|GO:0016192	832297	NM_122141	NM_122141	TC384468	At.7361
A_84_P814058,A_84_P869133,A_84_P10334,A_84_P851276|836783	0.0708644	-0.0130999	-0.0420661	-0.101436	-0.0819056	0.0965345	0.0223291	-0.0477285	0.131722	-0.469429	-0.0823772	-0.0574665	-0.1312	0.0150144	-0.03634	0.117413	GAMMA CA3	AT5G66510	gamma carbonic anhydrase 3	gamma carbonic anhydrase 3	GO:0006511|GO:0009651|GO:0031966|GO:0004089|GO:0006098|GO:0019252|GO:0005739|GO:0051788|GO:0005737|GO:0080129|GO:0005747|GO:0019932|GO:0009853|GO:0045271|GO:0046686|GO:0016740	836783	NM_001085339///NM_126049	NM_001085339///NM_126049	TC381862///TC371821	At.24265
A_84_P16743|827177	-0.50394	0.0525906	0.102448	0.167205	0.0768187	0.12101	0.0540533	0.189405	-0.210248	-0.996645	0.177939	0.260405	0.153213	0.0155933	0.138795	0.212281	CYP97B3	AT4G15110	cytochrome P450 97B3	cytochrome P450, family 97, subfamily B, polypeptide 3	GO:0019825|GO:0005506|GO:0019288|GO:0009570|GO:0009055|GO:0009941|GO:0016705|GO:0055114|GO:0020037|GO:0009507	827177	NM_117600	NM_117600	TC363379	At.27265
A_84_P767982,A_84_P825325|835839	0.000158072	-0.109671	-0.324419	-0.260356	-0.311782	-0.328399	0.893507	-0.0235319	0.548013	1.79795	-0.0343719	0.127911	0.136537	0.385961	0.674925	0.180463	AT5G57340	AT5G57340	hypothetical protein	unknown protein; Has 30201 Blast hits to 17322 proteins in 780 species: Archae - 12; Bacteria - 1396; Metazoa - 17338; Fungi - 3422; Plants - 5037; Viruses - 0; Other Eukaryotes - 2996 (source: NCBI BLink).	GO:0009741|GO:0008150|GO:0003674|GO:0005634	835839	NM_125116///NM_203222	NM_125116///NM_203222	TC371279///TC379413	At.21014
A_84_P785900,A_84_P190604|5007958	0.221273	0.0101993	0.123866	0.192367	0.173721	0.0515962	0.119961	0.162704	0.216135	0.231806	0.24826	0.337686	0.190018	0.0605321	-0.0589266	0.163226	AT2G43235	AT2G43235	hypothetical protein	unknown protein; FUNCTIONS IN: molecular_function unknown; INVOLVED IN: biological_process unknown; LOCATED IN: chloroplast; EXPRESSED IN: 22 plant structures; EXPRESSED DURING: 13 growth stages; Has 41 Blast hits to 41 proteins in 16 species: Archae - 0; Bacteria - 0; Metazoa - 0; Fungi - 0; Plants - 40; Viruses - 0; Other Eukaryotes - 1 (source: NCBI BLink).	GO:0008150|GO:0003674	5007958	NM_001084575	NM_001084575	TC403646///TC395084	At.23097
A_84_P507384,A_84_P755801|816287	-0.398179	-0.300788	0.0253472	0.208966	0.128388	-0.0775459	-0.074761	0.210645	-0.607053	-1.48775	0.0385408	0.348333	0.117796	0.104264	-0.0135674	0.048089	MCA2	AT2G17780	PLAC8 domain-containing protein	PLAC8 family protein	GO:0003674|GO:0070509|GO:0005737|GO:0005886|GO:0005634|GO:0048528	816287	NM_127332///NM_001036291	NM_127332///NM_001036291	TC367472///TC383236	At.40099
A_84_P811337,A_84_P22992,A_84_P858829|818304	-0.709255	-0.116632	-0.0241547	-0.0659802	-0.00598788	-0.0261099	-0.0348351	-0.0326648	0.185294	-0.835911	-0.0282972	-0.00270104	-0.0636861	0.0121691	-0.040695	-0.0331055	RPS5B	AT2G37270	40S ribosomal protein S5-1	ribosomal protein 5B	GO:0005774|GO:0003735|GO:0005886|GO:0003723|GO:0005618|GO:0015935|GO:0006412|GO:0005829|GO:0005622|GO:0022626|GO:0016020|GO:0022627|GO:0005840|GO:0009506|GO:0009507	818304	NM_001036425	NM_001036425	TC390949///TC398940	At.25335
A_84_P859545,A_84_P228819|818400	-0.617027	-0.409699	-0.299177	-0.00367689	-0.105768	0.186849	-0.334297	0.232652	-0.318079	-0.396469	-0.302386	-0.184555	-0.373829	-0.401314	-0.2106	0.120287	PDX1L4	AT2G38210;AT2G38230///AT2G38210	putative PDX1-like protein 4	[AT2G38210, putative PDX1-like protein 4];[AT2G38230, pyridoxine biosynthesis 1.1]///putative PDX1-like protein 4	GO:0042823|GO:0005774|GO:0005737|GO:0006950|GO:0009723	818400	NM_129378	NM_129378	TC399530///TC387488	At.48565
A_84_P758849	-0.283337	0.00700837	-0.095473	-0.0942838	-0.125537	-0.260108	-0.0919769	0.0653554	-0.668951	-0.722035	-0.271775	-0.105823	-0.0656164	-0.0660571	0.0360444	0.626858		AT3G42794		transposable element gene
A_84_P847039,A_84_P830605,A_84_P513903|827162	-0.00865436	-0.0452738	0.0197523	0.00927329	0.147019	-0.032413	-0.183121	0.101676	0.102304	0.317539	0.106427	0.183304	0.127135	0.0592823	0.02473	0.0288273	AT4G15030	AT4G15030	protein FRA10AC1	CONTAINS InterPro DOMAIN/s: Folate-sensitive fragile site protein Fra10Ac1 (InterPro:IPR019129); Has 8455 Blast hits to 5700 proteins in 376 species: Archae - 6; Bacteria - 264; Metazoa - 3820; Fungi - 744; Plants - 645; Viruses - 76; Other Eukaryotes - 2900 (source: NCBI BLink).	GO:0008150|GO:0003674|GO:0005634	827162	NM_001160763	NM_001160763	TC386756///TC384737	At.43881
A_84_P184854|841754	0.158138	-0.0609169	0.235982	0.274606	0.346438	0.190511	-0.124215	0.319307	0.696294	0.578151	0.330176	0.418203	0.315197	0.149046	0.418732	0.245669	AT1G53200	AT1G53200	hypothetical protein	unknown protein; Has 21 Blast hits to 21 proteins in 9 species: Archae - 0; Bacteria - 2; Metazoa - 0; Fungi - 0; Plants - 19; Viruses - 0; Other Eukaryotes - 0 (source: NCBI BLink).	GO:0005739|GO:0008150|GO:0003674|GO:0005634	841754	NM_104199	NM_104199	NP213776	At.37447
A_84_P18491,A_84_P834607|825526	-1.44276	0.280354	0.22132	0.235333	0.214579	-0.140439	0.243168	0.225615	-0.803704	-1.49417	0.251609	0.261606	0.222438	0.21009	-0.284106	-0.109731	AT3G63510	AT3G63510	FMN-linked oxidoreductase-like protein protein	FMN-linked oxidoreductases superfamily protein	GO:0019243|GO:0016556|GO:0050660|GO:0017150|GO:0003824|GO:0008033|GO:0006808|GO:0055114|GO:0009507	825526	NM_116216	NM_116216	NP207912	At.43820
A_84_P22012,A_84_P784884|817674	1.25339	-0.357722	-0.223632	-0.354156	-0.230557	-0.27265	0.387152	0.279175	1.08236	2.75795	-0.0514508	-0.0507289	-0.0696766	-0.0462189	0.880523	1.26089	MYB14	AT2G31180///no_match	myb domain protein 14	myb domain protein 14///no_match	GO:0006355|GO:0009651|GO:0003700|GO:0009753|GO:0009751|GO:0009733|GO:0009723|GO:0005634|GO:0003677	817674	NM_128674///DR750471	NM_128674	TC379901	At.10900
A_84_P810835,A_84_P795363,A_84_P861734,A_84_P861030,A_84_P810829,A_84_P20347|824654	-2.36135	1.28396	0.793355	0.801701	0.672387	0.822313	0.599453	0.655951	-0.717014	-1.14181	0.801357	0.698384	0.718875	0.53283	-0.105615	0.506782	LHCA1	AT3G54890///no_match	light-harvesting complex I chlorophyll a/b binding protein 1	photosystem I light harvesting complex gene 1///no_match	GO:0010287|GO:0015979|GO:0006364|GO:0009637|GO:0009941|GO:0009644|GO:0009535|GO:0010114|GO:0016168|GO:0009768|GO:0016020|GO:0009744|GO:0009765|GO:0009534|GO:0009579|GO:0010155|GO:0030076|GO:0010218|GO:0009507	824654	NM_180374///BP663655///NM_001084819///NM_115346	NM_180374///NM_001084819///NM_115346	TC395049///TC401998///TC393854///TC405640	At.23982///At.67867
A_84_P836371,A_84_P10203|832510	0.486958	-0.248602	-0.16186	-0.2288	-0.233661	-0.126092	-0.101083	-0.316208	-0.462034	-0.0608796	-0.275878	-0.306547	-0.155907	-0.266302	0.0780796	-0.248726	AT5G24390	AT5G24390	RabGAP/TBC domain-containing protein	Ypt/Rab-GAP domain of gyp1p superfamily protein	GO:0005622|GO:0032313|GO:0005097|GO:0009507	832510	NM_122347	NM_122347	TC361534	At.70301
A_84_P857797,A_84_P808903,A_84_P860318,A_84_P264900,A_84_P808891|814978	-0.382869	0.0665855	0.0166991	0.0163674	0.0329745	0.0624528	0.0784168	-0.00119781	0.206647	-0.721593	0.00737309	0.0294092	0.00211716	0.149176	0.0962486	0.0560878	AT2G04390	AT2G04390;AT2G05220///no_match///AT2G04390///AT2G04390;AT5G04800;AT2G05220	40S ribosomal protein S17-1	[AT2G04390, Ribosomal S17 family protein];[AT2G05220, Ribosomal S17 family protein]///no_match///Ribosomal S17 family protein///[AT2G04390, Ribosomal S17 family protein];[AT5G04800, Ribosomal S17 family protein];[AT2G05220, Ribosomal S17 family protein]	GO:0005622|GO:0005737|GO:0005794|GO:0003735|GO:0005886|GO:0022627|GO:0005730|GO:0005840|GO:0006412|GO:0006414|GO:0005829|GO:0000028	814978	NM_126472	NM_126472	TC398155///TC399195///TC400224///TC391926	At.63393
A_84_P753654|5007770	0.0540271	-0.326078	-0.283124	-0.259771	-0.220533	-0.0675011	-0.635458	-0.127109	-0.268926	0.966176	-0.277585	-0.0716369	-0.208081	-0.200283	-0.213048	-0.257463	AT1G35516	AT1G35516	myb-like transcription factor family protein	myb-like transcription factor family protein	GO:0005739	5007770	NM_001084198	NM_001084198	TC395008	At.20237
A_84_P812662,A_84_P812659,A_84_P23361|827039	0.460967	-0.0616753	-0.262721	-0.334949	-0.360196	-0.43139	0.119348	-0.35426	-0.0374465	-0.475167	-0.28538	-0.265033	-0.350872	-0.226233	-0.266837	0.0324485	SBP1	AT4G14030	putative selenium-binding protein	selenium-binding protein 1	GO:0042542|GO:0008430|GO:0000103|GO:0005634|GO:0071291|GO:0046686|GO:0009506|GO:0005829	827039	NM_117478	NM_117478	TC390191///TC365401	At.4249
A_84_P13392|837939	-0.741773	0.0795927	0.42496	0.541758	0.450083	0.158585	0.250787	0.316426	0.246154	-0.711898	0.509375	0.584075	0.564801	0.242885	0.375127	0.123455	AT1G13790	AT1G13790	XH/XS domain-containing protein	XH/XS domain-containing protein	GO:0080188|GO:0003674|GO:0048453|GO:0048451	837939	NM_101247	NM_101247	TC361615	At.51600
A_84_P243265,A_84_P794071|843118	0.341318	0.639451	0.260777	0.333163	0.216695	0.455174	0.113016	0.189695	-0.158045	0.38204	0.158375	-0.0337484	-0.0395415	-0.221374	0.413003	0.287438	AT1G67900	AT1G67900///no_match	phototropic-responsive NPH3-like protein	Phototropic-responsive NPH3 family protein///no_match	GO:0005886|GO:0009416|GO:0004871	843118	NM_202374///AV819379	NM_202374	TC363555	At.35590///At.67363
A_84_P63744,A_84_P805254|819002	0.0705512	-0.295019	-0.0501313	-0.190524	-0.203094	-0.052335	-0.228185	-0.276726	0.209047	0.303196	-0.092972	-0.221161	-0.139187	-0.119636	0.0224528	0.0129019	AT2G43970	AT2G43970	RNA-binding protein	RNA-binding protein	GO:0006396|GO:0030529|GO:0003723|GO:0005634|GO:0003676	819002	NM_129959	NM_129959	TC404341///TC402882	At.20070
A_84_P12061|830881	-0.670198	-0.0321825	0.0056901	0.0260453	0.0691507	-0.239377	-0.794839	0.0393467	-0.691164	-2.48887	0.0026052	-0.00992274	0.0970828	0.0925801	-0.111466	-0.138537	MIPS3	AT5G10170	myo-inositol-1-phosphate synthase	myo-inositol-1-phosphate synthase 3	GO:0015979|GO:0005737|GO:0006021|GO:0004512|GO:0000166|GO:0010039|GO:0008654|GO:0055072|GO:0000302|GO:0009793	830881	NM_121055	NM_121055	TC363958	At.1631
A_84_P220358|835130	-0.233675	0.141614	0.388257	0.0682639	0.189163	0.278633	0.229358	0.386618	0.0909119	0.579193	-0.00607049	0.125038	0.165654	-0.0690935	0.432984	1.21784	AT5G50610	AT5G50710;AT5G50610	hypothetical protein	[AT5G50710, unknown protein; BEST Arabidopsis thaliana protein match is: unknown protein (TAIR:AT5G50610.1); Has 30201 Blast hits to 17322 proteins in 780 species: Archae - 12; Bacteria - 1396; Metazoa - 17338; Fungi - 3422; Plants - 5037; Viruses - 0; Other Eukaryotes - 2996 (source: NCBI BLink).];[AT5G50610, unknown protein; BEST Arabidopsis thaliana protein match is: unknown protein (TAIR:AT5G…	GO:0005739|GO:0008150|GO:0003674	835130	NM_124437	NM_124437	TC386118	At.66747
A_84_P20106|839393	-0.317987	0.0309596	0.222276	0.123752	0.206511	0.217299	0.0160358	0.171738	0.54034	0.292179	0.207218	0.204044	0.161827	0.117303	0.167436	0.369716	PRMT10	AT1G04870	putative protein arginine N-methyltransferase 4.2	protein arginine methyltransferase 10	GO:0019919|GO:0010228|GO:0005737|GO:0008168|GO:0035241|GO:0034968|GO:0009909|GO:0005634|GO:0016277|GO:0008469|GO:0035242|GO:0005829	839393	NM_100365	NM_100365	TC399743	At.12003
A_84_P76444|820760	0.11243	0.0114822	0.212767	0.194671	0.264427	0.208377	-0.0945482	0.349558	0.603989	0.55316	0.231899	0.122141	0.18665	0.0398166	0.172147	0.185742	AT3G15290	AT3G15290	3-hydroxybutyryl-CoA dehydrogenase	3-hydroxyacyl-CoA dehydrogenase family protein	GO:0050662|GO:0046685|GO:0070403|GO:0003857|GO:0016616|GO:0005737|GO:0008691|GO:0000166|GO:0006944|GO:0006631|GO:0009853|GO:0016491|GO:0048193|GO:0055114|GO:0005777	820760	NM_112392	NM_112392	TC372574	At.24398
A_84_P10131|827371	2.04003	-0.545187	-0.331118	-0.161596	0.0144676	-0.219003	0.189558	0.40946	1.479	3.72674	-0.415448	-0.349208	-0.549031	-0.150526	0.61407	0.54528	MES16	AT4G16690	pheophorbidase	methyl esterase 16	GO:0005737|GO:0016788|GO:0080030|GO:0003824|GO:0080032|GO:0005829	827371	NM_117770	NM_117770	TC376357	At.43149
A_84_P159075|815108	0.180866	-0.0105743	0.188462	0.124794	0.118188	0.0188835	-0.033798	0.0661831	0.279023	0.86641	0.103112	0.109451	0.0879457	-0.0772195	0.289419	-0.166456	AT2G05590	AT2G05590	TLD-domain containing nucleolar protein	TLD-domain containing nucleolar protein	GO:0005739|GO:0008150|GO:0003674|GO:0006623|GO:0016192	815108	NM_126582	NM_126582	TC382142	At.19034
A_84_P143949|832294	-0.681837	0.0161021	0.283164	0.297317	0.26278	0.168467	-0.0685601	0.368044	0.0801604	-1.12392	0.278296	0.395572	0.247791	0.147322	0.203866	0.349447	AT5G22340	AT5G22340	hypothetical protein	unknown protein; FUNCTIONS IN: molecular_function unknown; INVOLVED IN: biological_process unknown; LOCATED IN: chloroplast; EXPRESSED IN: 22 plant structures; EXPRESSED DURING: 13 growth stages; Has 58 Blast hits to 58 proteins in 20 species: Archae - 0; Bacteria - 0; Metazoa - 0; Fungi - 0; Plants - 57; Viruses - 0; Other Eukaryotes - 1 (source: NCBI BLink).	GO:0008150|GO:0003674|GO:0016226|GO:0009073|GO:0009507	832294	NM_122139	NM_122139	NP231481	At.31092
A_84_P563508|825734	-0.907539	0.0491025	0.111943	0.152479	0.157651	-0.0196273	0.337924	0.158359	0.0995824	-0.794482	0.17375	0.184473	0.145687	0.0652335	-0.0985363	-0.00917085	AT4G04190	AT4G04190	hypothetical protein	unknown protein; Has 35 Blast hits to 35 proteins in 13 species: Archae - 0; Bacteria - 0; Metazoa - 0; Fungi - 0; Plants - 33; Viruses - 0; Other Eukaryotes - 2 (source: NCBI BLink).	GO:0008150|GO:0003674|GO:0005634	825734	NM_202781	NM_202781	TC389656	At.50320
A_84_P15390|817690	-0.2669	0.0523012	0.186242	0.163668	0.123505	0.164836	-0.0112996	0.15021	-0.0911508	-0.482825	0.132717	0.20283	0.112458	0.028878	0.00841856	0.102151	PARP1	AT2G31320	Poly [ADP-ribose] polymerase 1	poly(ADP-ribose) polymerase 2	GO:0016246|GO:0006342|GO:0006346|GO:0007267|GO:0009737|GO:0016444|GO:0009909|GO:0005634|GO:0031047|GO:0010564|GO:0003950|GO:0005622|GO:0000911|GO:0006471|GO:0009616|GO:0009555|GO:0051287|GO:0000724|GO:0010212|GO:0051726|GO:0048449|GO:0010014|GO:0006979|GO:0006275|GO:0051567|GO:0007131|GO:0006355|GO:0051322|GO:0016570|GO:0000226|GO:0022402|GO:0003677|GO:0010073|GO:0010267|GO:0006306|GO:0007129|GO:…	817690	NM_179834	NM_179834	NP453846	At.65741
A_84_P833848,A_84_P846098,A_84_P13797|826667	0.52089	-0.0418925	0.0555848	0.0798242	-0.0615733	0.296251	0.106525	-0.0748771	0.232686	0.395132	0.0919665	0.19587	0.0563874	0.0288763	0.400393	0.227992	AT4G10730	no_match///AT4G10730	protein kinase-like protein	no_match///Protein kinase superfamily protein	GO:0004672|GO:0005886|GO:0016301|GO:0006468|GO:0004713|GO:0005524|GO:0016772	826667	NM_117141	NM_117141	NP040691///NP189964	At.43811
A_84_P191014,A_84_P861647,A_84_P810673|841755	-0.195044	-0.0207493	-0.00599098	0.0036006	-0.0742373	0.151872	-0.103944	-0.13343	-0.0789378	-0.647196	-0.0546319	-0.0488107	-0.186304	-0.0117657	0.696467	0.0496111	AT1G53210	AT1G53210	calcium-binding EF-hand domain-containing protein	sodium/calcium exchanger family protein / calcium-binding EF hand family protein	GO:0005773|GO:0005774|GO:0016020|GO:0000325|GO:0005509|GO:0007030|GO:0016021|GO:0007033|GO:0042744|GO:0055085|GO:0009506|GO:0009507	841755	NM_104200	NM_104200	TC396549///TC401735	At.23754
A_84_P16595|825440	-1.41242	0.202771	0.264366	0.218659	0.213252	0.0499165	-0.212922	0.0461104	-0.491765	-1.26175	0.246833	0.12071	0.264001	0.0639091	-0.344789	-0.171005	GATL7	AT3G62660	putative galacturonosyltransferase-like 7	galacturonosyltransferase-like 7	GO:0016051|GO:0047262|GO:0005794|GO:0016758|GO:0016757	825440	NM_116131	NM_116131	TC364530	At.4823
A_84_P828371,A_84_P20825,A_84_P835041|839032	0.761343	-0.0719469	0.0868757	0.0306602	0.00670385	0.236564	-0.0616248	0.0597658	0.199262	0.917162	0.0430114	0.0765588	-0.0201604	-0.0660415	0.241882	0.247456	SNL3	AT1G24190	paired amphipathic helix protein Sin3-like 3	SIN3-like 3	GO:0006355|GO:0009737|GO:0005634|GO:0045892	839032	NM_102265	NM_102265	TC360737///TC383067	At.47999
A_84_P16292|819239	-0.500548	-0.455946	-0.361807	-0.272244	-0.130146	0.268587	-0.543425	-0.275789	2.08839	-0.00318456	-0.181506	-0.060122	-0.378184	-0.1694	1.03737	0.283659	CRF5	AT2G46310	ethylene-responsive transcription factor CRF5	cytokinin response factor 5	GO:0048366|GO:0005515|GO:0048825|GO:0006355|GO:0003700|GO:0005634|GO:0003677|GO:0009793|GO:0042991	819239	NM_130194	NM_130194	TC369621	At.37025
A_84_P17231|817521	-0.175019	-0.00492871	-0.167355	-0.113905	-0.214782	-0.0311264	0.0797761	-0.532342	-0.397714	1.7066	-0.438979	-0.365025	-0.395687	-0.0718319	-0.432373	-0.108084	AT2G29710	AT2G29710	UDP-glycosyltransferase-like protein	UDP-Glycosyltransferase superfamily protein	GO:0016758|GO:0016757|GO:0008152|GO:0008194|GO:0005575	817521	NM_128525	NM_128525	TC365679	At.66271
A_84_P802458,A_84_P822010,A_84_P176534|820041	-1.87956	0.290792	-0.0392211	0.119054	0.0926242	-0.134367	-0.0846977	0.214847	-0.850128	-2.10211	0.0474496	0.209202	0.141252	0.169902	-0.475616	-0.125455	AT3G08920	no_match///AT3G08920	rhodanese-like domain-containing protein	no_match///Rhodanese/Cell cycle control phosphatase superfamily protein	GO:0008150|GO:0003674|GO:0009534|GO:0009941|GO:0009507	820041	NM_111726	NM_111726	TC392166	At.43722
A_84_P808897,A_84_P15060,A_84_P855937|836789	-0.597037	0.576798	0.320425	0.419695	0.302922	0.447198	0.497848	0.217013	0.137549	-0.919721	0.309662	0.215926	0.275424	0.259403	0.224081	0.40357	PSBO1	AT5G66570	oxygen-evolving enhancer protein 1-1	PS II oxygen-evolving complex 1	GO:0005515|GO:0031977|GO:0009697|GO:0006364|GO:0009409|GO:0050832|GO:0042549|GO:0070838|GO:0009654|GO:0030154|GO:0008266|GO:0000165|GO:0010242|GO:0006612|GO:0009595|GO:0042742|GO:0010287|GO:0005509|GO:0019684|GO:0010200|GO:0010205|GO:0031348|GO:0010207|GO:0002831|GO:0045893|GO:0015979|GO:0019344|GO:0009814|GO:0009902|GO:0009535|GO:0009617|GO:0009570|GO:0009534|GO:0009862|GO:0009579|GO:0010310|GO:…	836789	NM_126055	NM_126055	TC389870///TC404247///TC396991	At.25361
A_84_P824693,A_84_P571809|835995	1.32296	0.0950303	0.227314	0.209193	0.203754	0.114867	-0.13498	0.265342	0.0974202	0.557502	0.187061	0.134229	0.152503	0.25823	0.136177	0.445212	AT5G58787	AT5G58787	RING/U-box domain-containing protein	RING/U-box superfamily protein	GO:0008150|GO:0008270|GO:0005575	835995	NM_125268	NM_125268	TC372335	At.29261
A_84_P91849,A_84_P813507|823831	-1.36694	0.191874	0.00372243	0.00800371	-0.116568	-0.0532994	-0.0338268	-0.0681984	-0.796385	-1.93695	0.00265193	-0.0524306	-0.0290961	-0.165867	-0.311023	-0.0751333	PTAC16	AT3G46780	protein plastid transcriptionally active 16	plastid transcriptionally active 16	GO:0015979|GO:0006364|GO:0016117|GO:0009637|GO:0009941|GO:0034660|GO:0019684|GO:0006098|GO:0010103|GO:0009902|GO:0010114|GO:0009535|GO:0016020|GO:0000166|GO:0009534|GO:0007623|GO:0010027|GO:0015995|GO:0010218|GO:0009508|GO:0019761|GO:0009295|GO:0009507	823831	NM_114545	NM_114545	TC376660	At.21714
A_84_P788768,A_84_P821108|837632	0.476204	0.119249	0.0923006	0.0257115	0.0251784	0.344156	-0.00685358	0.0370636	-0.0639415	0.807921	0.0168421	0.20032	-0.0636418	0.129399	0.149607	0.432397	AT1G10890	AT1G10890	arginine and glutamate-rich protein 1	unknown protein; FUNCTIONS IN: molecular_function unknown; INVOLVED IN: biological_process unknown; LOCATED IN: chloroplast; EXPRESSED IN: petal, flower, leaf; EXPRESSED DURING: LP.04 four leaves visible, 4 anthesis, petal differentiation and expansion stage; BEST Arabidopsis thaliana protein match is: unknown protein (TAIR:AT5G13340.1); Has 11769 Blast hits to 8435 proteins in 698 species: Archa…	GO:0008150|GO:0003674	837632	NM_100964	NM_100964	TC381453///TC383993	At.42160
A_84_P133095,A_84_P760786|3769734	0.0357616	-0.168905	0.0107439	0.08645	0.0588901	0.17047	-0.193783	0.165031	-0.0296206	0.0757267	0.0321692	0.114961	-0.0167058	-0.15317	0.0528355	0.201234	AT3G58090	AT3G58090	Disease resistance-responsive (dirigent-like protein) family protein	Disease resistance-responsive (dirigent-like protein) family protein	GO:0008150|GO:0003674|GO:0005634	3769734	NM_115671	NM_115671	NP166431	At.47902
A_84_P610276,A_84_P838058|840332	1.07736	-0.215171	0.0148234	-0.0777633	0.00958037	0.0160112	-0.590654	0.0200562	-0.577253	0.0254464	0.0158188	0.036552	0.0436168	0.0581827	-0.336002	-0.0481259	AT1G34315	AT1G34315///no_match	hypothetical protein	unknown protein; FUNCTIONS IN: molecular_function unknown; INVOLVED IN: biological_process unknown; LOCATED IN: endomembrane system; BEST Arabidopsis thaliana protein match is: unknown protein (TAIR:AT3G31400.1); Has 4 Blast hits to 4 proteins in 1 species: Archae - 0; Bacteria - 0; Metazoa - 0; Fungi - 0; Plants - 4; Viruses - 0; Other Eukaryotes - 0 (source: NCBI BLink).///no_match	GO:0008150|GO:0003674	840332	NM_148507///EG518275	NM_148507	NP2703970///TC392786	At.45252
A_84_P732920|837784	-0.118096	-0.0681655	0.00269461	0.0398508	0.000280976	0.0327954	0.0248992	-0.0125269	0.105699	-0.95465	0.15133	0.142504	0.00145566	0.0840527	-0.162373	0.219385	AT1G12300	AT1G12300	pentatricopeptide repeat-containing protein	Tetratricopeptide repeat (TPR)-like superfamily protein	GO:0005739|GO:0008150	837784	NM_101102	NM_101102	NP221388	At.42081
A_84_P306050,A_84_P808262|835694	-0.534531	0.435156	0.287915	0.250952	0.208733	0.243572	0.283217	0.178775	-0.11903	0.214235	0.293852	0.228096	0.298812	0.0784941	-0.132029	-0.102814	AT5G55960	AT5G55960///no_match	hypothetical protein	unknown protein; CONTAINS InterPro DOMAIN/s: Uncharacterised protein family UPF0118 (InterPro:IPR002549); Has 30201 Blast hits to 17322 proteins in 780 species: Archae - 12; Bacteria - 1396; Metazoa - 17338; Fungi - 3422; Plants - 5037; Viruses - 0; Other Eukaryotes - 2996 (source: NCBI BLink).///no_match	GO:0008150|GO:0003674|GO:0009507	835694	NM_124978	NM_124978	TC361296///NP230071	At.26758
A_84_P784455,A_84_P87719|829750	-0.594131	-0.0640748	-0.0997405	-0.0526071	-0.038244	-0.0671399	0.0071876	0.0347483	-0.314304	-0.987783	-0.0616658	0.00340199	-0.0562129	-0.0698261	-0.295843	-0.143665	RAC6	AT4G35950	Rac-like GTP-binding protein ARAC6	RAC-like 6	GO:0005622|GO:0005737|GO:0007264|GO:0007015|GO:0005634|GO:0005525	829750	NM_119762	NM_119762	TC402932///TC385618	At.2216
A_84_P18083|843471	-0.214602	0.192841	0.127442	-0.02387	-0.198273	0.0948939	0.251042	-0.367729	0.245189	0.034765	-0.157096	0.452255	0.229026	0.311802	-0.145477	0.0302145	AT1G71300	AT1G71300	Vps52 / Sac2 family protein	Vps52 / Sac2 family	GO:0008150|GO:0003674|GO:0005886	843471	NM_105799	NM_105799	TC362156	At.52477
A_84_P761825,A_84_P592876,A_84_P207698|824370	-0.262135	0.339116	0.642336	0.65028	0.692664	0.0451405	-0.098024	0.807953	-0.448225	0.410065	0.434313	0.573154	0.428234	0.22643	-0.430333	0.369886	AT3G52070	AT3G52072///AT3G52070	hypothetical protein	other RNA///unknown protein; FUNCTIONS IN: molecular_function unknown; INVOLVED IN: biological_process unknown; LOCATED IN: chloroplast; EXPRESSED IN: 22 plant structures; EXPRESSED DURING: 13 growth stages; Has 23 Blast hits to 23 proteins in 10 species: Archae - 0; Bacteria - 0; Metazoa - 0; Fungi - 0; Plants - 23; Viruses - 0; Other Eukaryotes - 0 (source: NCBI BLink).	GO:0008150|GO:0003674|GO:0006661	824370	AK220626///NM_180351///NM_115066	NM_180351///NM_115066	TC372666///TC387987	At.74793///At.3209
A_84_P61820,A_84_P831544|838296	1.62904	-0.457446	-0.291839	-0.452595	-0.293518	-0.12995	-1.55754	-0.132103	0.0737588	-0.0532005	-0.480533	-0.335419	-0.427994	-0.17557	0.320717	0.254724	RLP3	AT1G17250	receptor like protein 3	receptor like protein 3	GO:0007165|GO:0004672|GO:0005886	838296	NM_101586	NM_101586	TC361349	At.41846
A_84_P22478|831309	-0.849104	0.319205	0.546679	0.483855	0.501718	0.420507	0.463293	0.347872	0.957645	-0.166525	0.612167	0.783571	0.686468	0.280107	0.107425	0.304731	AT5G14580	AT5G14580	polyribonucleotide nucleotidyltransferase	polyribonucleotide nucleotidyltransferase, putative	GO:0005739|GO:0004654|GO:0000175|GO:0003723|GO:0000963|GO:0000957|GO:0003676|GO:0042991	831309	NM_121462	NM_121462	TC358913	At.427
A_84_P588609,A_84_P802565,A_84_P824862|831230	-0.433503	0.270637	0.158239	0.216457	0.0607798	0.148973	-0.07865	-0.0501376	-0.232178	-0.563856	-0.0136504	0.218126	-0.0271761	0.099679	0.0420144	-0.0159788	FZR3	AT5G13840///no_match	protein FIZZY-related 3	FIZZY-related 3///no_match	GO:0005515|GO:0006342|GO:0051322|GO:0051510|GO:0007276|GO:0008283|GO:0005834|GO:0000226|GO:0005634|GO:0031047|GO:0032875|GO:0051225|GO:0043248|GO:0000911|GO:0006306|GO:0051788|GO:0007165|GO:0042023|GO:0042127|GO:0043161|GO:0004871|GO:0051302|GO:0051567	831230	NM_121387	NM_121387	TC363595///TC391593	At.32010
A_84_P15490|819991	-1.26824	-0.132736	-0.0172684	0.0107541	0.0163648	-0.132595	-0.0116453	0.104459	-0.106779	-0.969144	0.0145245	0.225461	0.0480471	0.0120809	-0.219432	-0.165271	AT3G08000	AT3G08000	RNA recognition motif-containing protein	RNA-binding (RRM/RBD/RNP motifs) family protein	GO:0008150|GO:0000166|GO:0003723|GO:0005634|GO:0003676	819991	NM_111679	NM_111679	TC365411	At.40270
A_84_P79859,A_84_P851143,A_84_P847569,A_84_P800423|823741	-0.41025	0.0425029	0.0696225	0.0954492	0.0770442	0.0901518	-0.0168416	0.0987825	-0.269645	-0.962114	-0.044487	0.00926709	-0.0779727	-0.0790799	-0.237656	0.0181624	HTB9	AT3G45980///no_match	histone H2B	Histone superfamily protein///no_match	GO:0009570|GO:0007020|GO:0009534|GO:0006334|GO:0005730|GO:0005634|GO:0000786|GO:0003677	823741	NM_114467	NM_114467	TC390663///TC393069///TC388172	At.71080
A_84_P822720	0.357439	-0.055231	-0.0827182	0.00139022	0.0103176	-0.130817	-0.10392	0.11467	0.40369	0.730899	0.1086	0.0183977	-0.014297	0.118897	-0.367706	0.288192		AT1G49040		stomatal cytokinesis defective / SCD1 protein (SCD1)
A_84_P19644,A_84_P853255|831599	0.874924	0.179006	-0.21559	-0.447615	-0.294775	0.124529	-0.226317	-0.293737	-0.266172	1.6138	-0.494214	-0.421509	-0.386803	0.00914025	0.10991	0.0207787	GAD	AT5G17330	glutamate decarboxylase 1	glutamate decarboxylase	GO:0005516|GO:0006536|GO:0010359|GO:0003824|GO:0005829|GO:0004351|GO:0030170|GO:0000041|GO:0016831|GO:0010167|GO:0048767|GO:0015706|GO:0019752|GO:0046686	831599	NM_121739	NM_121739	TC381144	At.25228
A_84_P86099,A_84_P790038|819904	-0.320117	0.0769939	0.0771129	0.126756	0.11265	-0.0600584	0.0932586	0.0889781	-0.160602	-0.267406	0.163839	0.153984	0.188871	0.0221868	-0.0683148	-0.139777	AT3G07170	AT3G07170	Sterile alpha motif (SAM) domain-containing protein	Sterile alpha motif (SAM) domain-containing protein	GO:0008150|GO:0005737|GO:0016757	819904	NM_111597	NM_111597	TC373730	At.48625
A_84_P10226|833795	-0.400422	-0.0863855	0.0921781	0.109992	-0.160031	0.141348	-0.333896	0.0864944	-0.455361	-0.116065	0.196128	0.250934	-0.0709711	-0.0947114	-0.280544	0.143277	PMI15	AT5G38150	plastid movement impaired 15 protein	Plant protein of unknown function (DUF827)	GO:0005737|GO:0009637|GO:0009903	833795	NM_123175	NM_123175	TC365960	At.30432
A_84_P17106|840371	-0.344292	0.932896	0.993479	0.663308	0.649849	1.1083	-0.720536	-0.227592	-0.182621	0.147055	-0.108342	0.185556	0.0476603	-0.140876	0.0598011	-0.669669	MYB93	AT1G34670	myb domain protein 93	myb domain protein 93	GO:0006355|GO:0003700|GO:0009751|GO:0009733|GO:0009737|GO:0005634|GO:0003677	840371	NM_103190	NM_103190	TC373340	At.48268
A_84_P762426	-1.50163	0.16787	-0.324339	-0.176335	-0.121754	-0.211852	-0.100879	0.0951374	-0.752871	-1.46797	0.0029614	-0.496436	-0.341944	-0.0957295	-0.625239	-0.285064		AT3G49668		other RNA			DQ108836			At.68027
A_84_P814963,A_84_P17005|843491	-0.524541	-0.436093	-0.179178	-0.102872	-0.111339	-0.219154	-0.426055	-0.0442741	-0.450503	-1.33708	-0.167799	-0.103321	-0.111454	-0.310146	0.0304084	0.0191768	AT1G71500	AT1G71500	Rieske (2Fe-2S) domain-containing protein	Rieske (2Fe-2S) domain-containing protein	GO:0009535|GO:0051537|GO:0009534|GO:0016491|GO:0009941|GO:0055114|GO:0009507	843491	NM_105819	NM_105819	TC372291	At.17909
A_84_P112852|831278	-0.0698695	0.169469	0.0626514	-0.0475352	0.035419	0.0290813	0.524438	0.0502915	-0.0438988	-0.14388	0.179451	0.153573	0.0747292	0.0693913	-0.392578	-0.109175	AT5G14280	AT5G14280	DNA-binding storekeeper protein-like protein	DNA-binding storekeeper protein-related	GO:0008150|GO:0006355|GO:0005634|GO:0016021	831278	NM_121432	NM_121432	TC365113	At.43713
A_84_P107522|835969	0.0917516	0.153762	0.0740647	0.0490682	0.0991228	0.151137	0.00232697	0.101539	0.261329	-0.084965	0.0767493	0.08834	0.00155687	0.153231	0.063174	0.152554	AT5G58560	AT5G58560	putative phytol kinase 2	Phosphatidate cytidylyltransferase family protein	GO:0016926|GO:0052668|GO:0052669|GO:0048440|GO:0009737|GO:0052670|GO:0052671|GO:0008654|GO:0050665|GO:0010228|GO:0016487|GO:0016020|GO:0004605|GO:0006720|GO:0009507|GO:0016772	835969	NM_125242	NM_125242	TC369609	At.22324
A_84_P801111,A_84_P161933,A_84_P793654,A_84_P822135|841488	-0.0068171	-0.0714426	0.0374432	-7.15256e-06	-0.071831	-0.0223384	0.12989	-0.0159338	0.193432	0.0448964	-0.0333102	0.038003	0.0947885	0.00449014	0.161025	-0.0457824	AT1G50660	AT1G50660///no_match	hypothetical protein	unknown protein; INVOLVED IN: biological_process unknown; LOCATED IN: chloroplast; EXPRESSED IN: 22 plant structures; EXPRESSED DURING: 13 growth stages; BEST Arabidopsis thaliana protein match is: unknown protein (TAIR:AT3G20350.1); Has 21445 Blast hits to 15134 proteins in 1325 species: Archae - 461; Bacteria - 2309; Metazoa - 11052; Fungi - 1737; Plants - 1035; Viruses - 42; Other Eukaryotes -…	GO:0008150|GO:0005737|GO:0010090|GO:0048765|GO:0071555|GO:0007155|GO:0045010	841488	NM_103948	NM_103948	TC361784///TC387246	At.75219
A_84_P21636|835653	-0.765044	1.02135	1.00835	0.587369	0.585766	0.889755	-0.115671	-0.446608	-0.867558	-0.114609	0.120346	0.253817	0.143433	0.0132399	-0.427071	-0.982817	QRT1	AT5G55590	pectinesterase QRT1	Pectin lyase-like superfamily protein	GO:0030599|GO:0042545|GO:0009505|GO:0045490|GO:0005618|GO:0005576	835653	NM_124941	NM_124941	TC372036	At.29433
A_84_P101536,A_84_P835693|830123	-0.204948	0.114576	-0.0274193	-0.0572131	-0.0306036	0.086056	0.307974	-0.122376	0.0932581	-0.134507	0.0042851	0.0836117	0.0563703	0.16337	0.0193381	0.0419156	AT4G39680	AT4G39680	SAP domain-containing protein	SAP domain-containing protein	GO:0016567|GO:0005634|GO:0006310|GO:0010564|GO:0006259|GO:0031048|GO:0003676|GO:0003677|GO:0005829|GO:0010638|GO:0043247|GO:0008150|GO:0005737|GO:0007126|GO:0045132|GO:0009888|GO:0032204|GO:0007062|GO:0009887|GO:0010332|GO:0033044|GO:0009507	830123	NM_120129	NM_120129	TC377009	At.19737
A_84_P10904,A_84_P834124|824946	0.104971	-0.305269	-0.149084	-0.0474856	-0.0715207	-0.130357	0.0115919	0.0280842	0.0874305	0.0755138	-0.0527024	-0.0199047	-0.311774	-0.108805	-0.00914633	0.116277	AT3G57770	AT3G57770	putative protein kinase	Protein kinase superfamily protein	GO:0004672|GO:0005886|GO:0016301|GO:0004674|GO:0006468|GO:0004713|GO:0005524|GO:0016772	824946	NM_115637	NM_115637	TC394764	At.34803
A_84_P281110|818143	4.19028	-0.0490227	-0.347478	-0.387099	-0.265635	-0.361455	0.325408	0.2783	1.06551	3.90362	-0.00987732	-0.326983	-0.350435	0.147668	0.374981	0.901517	AT2G35730	AT2G35730	heavy-metal-associated domain-containing protein	Heavy metal transport/detoxification superfamily protein	GO:0005739|GO:0010583|GO:0009407|GO:0046872|GO:0030001	818143	NM_129129	NM_129129	TC388987	At.37635
A_84_P831568,A_84_P832267,A_84_P251255|827598	-1.03311	-0.0415618	-0.278897	-0.301287	-0.32693	0.0724106	-0.137271	-0.374971	-0.579827	-0.96408	-0.369494	-0.306696	-0.318043	0.0666842	-0.272167	-0.21944	MRH1	AT4G18640	putative LRR receptor-like serine/threonine-protein kinase MRH1	Leucine-rich repeat protein kinase family protein	GO:0016926|GO:0050665|GO:0048527|GO:0005524|GO:0045010|GO:0010228|GO:0048589|GO:0004672|GO:0004674|GO:0010090|GO:0048765|GO:0071555|GO:0006468|GO:0007155|GO:0007169|GO:0009507|GO:0016772	827598	NM_117980	NM_117980	TC382475///TC363001	At.32880
A_84_P547124|839730	-0.363872	-0.0019846	-0.169554	-0.113705	-0.0934145	0.14587	0.155153	-0.0825009	0.154563	-0.553268	-0.132608	0.058217	-0.0752463	-0.0441256	0.084126	-0.0407311	RLP4	AT1G28340	receptor like protein 4	receptor like protein 4	GO:0005802|GO:0007165|GO:0005794|GO:0005886|GO:0005768	839730	NM_102600	NM_102600	TC384959	At.40910
A_84_P14617,A_84_P788580|819785	0.159356	-0.0351604	-0.0876539	0.0519329	0.279797	0.0117739	0.00491464	0.377907	0.978201	-1.05653	0.36215	0.157218	-0.342741	-0.160964	-0.653635	0.0762835	MUTE	AT3G06120///no_match	transcription factor MUTE	basic helix-loop-helix (bHLH) DNA-binding superfamily protein///no_match	GO:0003700|GO:0005634|GO:0003677|GO:0010374	819785	NM_111487///DR749512	NM_111487	NP2703106	At.40565
A_84_P91439|820351	0.0198777	-0.201978	-0.277508	-0.306644	-0.192349	-0.297215	-0.297857	-0.100532	-0.493853	-0.261687	-0.306285	-0.278109	-0.315751	-0.159428	-0.107174	-0.331924	AT3G11770	AT3G11770	DnaQ-like 3'-5' exonuclease domain-containing protein	Polynucleotidyl transferase, ribonuclease H-like superfamily protein	GO:0005773|GO:0005622|GO:0005774|GO:0008408|GO:0006139|GO:0005634|GO:0003676	820351	NM_112010	NM_112010	TC378091	At.39694
A_84_P14043|839829	-0.563286	0.0621433	-0.228145	-0.200552	-0.164985	-0.271292	-0.207667	-0.243474	-0.66227	-0.827792	-0.309029	-0.306693	-0.253178	-0.0383737	-0.33828	-0.444675	AT1G29520	AT1G29520;AT4G39925	AWPM19-like protein	[AT1G29520, AWPM-19-like family protein];[AT4G39925, AT hook motif DNA-binding family protein]	GO:0008150|GO:0003674|GO:0016020	839829	NM_102692	NM_102692	TC379343	At.40728
A_84_P12194,A_84_P816412|836061	1.02304	-0.0434916	0.0569797	-0.0301995	-0.0127048	-0.0512626	-0.228263	-0.0789881	0.0393543	0.887122	0.0692487	-0.0753553	-0.0314007	-0.00175691	0.268883	-0.0391032	ORP3C	AT5G59420///no_match	oxysterol binding protein-related protein 3C	OSBP(oxysterol binding protein)-related protein 3C///no_match	GO:0042542|GO:0009697|GO:0008142|GO:0045087|GO:0031348|GO:0009610|GO:0005634|GO:0009863|GO:0046482|GO:0009644|GO:0008202|GO:0005829	836061	NM_125333	NM_125333	TC395975///TC365412	At.24458
A_84_P819600,A_84_P14295|843526	0.366414	0.0185826	-0.0551081	-0.0733454	0.00626826	-0.0637443	0.0982275	0.0176883	0.184296	0.489937	-0.124898	-0.157663	-0.0736823	0.0554457	0.509389	-0.100348	AT1G71950	AT1G71950	Proteinase inhibitor, propeptide	Proteinase inhibitor, propeptide	GO:0006661|GO:0005886|GO:0004252|GO:0043086|GO:0042802|GO:0005829	843526	NM_105853	NM_105853	TC398875///TC383757	At.35145
A_84_P784276,A_84_P265780|831441	-0.911349	-1.02089	-0.0677836	0.143291	0.116222	-0.329053	-1.20104	0.149321	-1.62336	-3.44386	-0.249979	-0.0321352	-0.217119	-0.732955	0.707865	-0.373385	CO	AT5G15840	zinc finger protein CONSTANS	B-box type zinc finger protein with CCT domain	GO:0048608|GO:0005622|GO:0005515|GO:0006281|GO:0003700|GO:0010018|GO:0007623|GO:0009909|GO:0008270|GO:0005634|GO:0010218|GO:0010100	831441	NM_121589///NM_001036810	NM_121589///NM_001036810	TC384166///TC383524	At.18
A_84_P848490,A_84_P789148,A_84_P16737|830108	0.966509	-0.129792	-0.207261	-0.155934	-0.116613	-0.0914137	-0.167774	-0.0505273	0.0943008	0.337458	-0.143136	-0.15044	-0.195112	-0.181825	-0.183111	0.0616039	SK2	AT4G39540///no_match	shikimate kinase 2	shikimate kinase 2///no_match	GO:0019632|GO:0004765|GO:0009073|GO:0005524|GO:0009507	830108	NM_202986	NM_202986	TC385169///TC376158	At.43917
A_84_P849817,A_84_P802490,A_84_P854997|839239	0.642993	0.134348	0.237458	0.0982611	0.0780339	-0.201366	-1.12994	0.000259161	-0.319232	-0.455016	0.181525	-0.114887	-0.0203583	-0.123951	0.00656652	-0.00406361	AT1G01180	AT1G01180	S-adenosyl-L-methionine-dependent methyltransferase domain-containing protein	S-adenosyl-L-methionine-dependent methyltransferases superfamily protein	GO:0008610|GO:0008168	839239	NM_100000	NM_100000	TC388331	At.42663
A_84_P11701|821148	0.0707791	-0.00820064	-0.0525274	-0.157556	-0.200073	0.208029	0.0583425	-0.227398	0.275715	0.367532	-0.132322	-0.0718486	-0.0856135	-0.00399327	0.575415	0.156154	CSLD3	AT3G03050	cellulose synthase-like protein D3	cellulose synthase-like D3	GO:0005802|GO:0005794|GO:0016759|GO:0005886|GO:0005783|GO:0016757|GO:0009409|GO:0009832|GO:0016020|GO:0051753|GO:0000271|GO:0005768|GO:0030244	821148	NM_111175	NM_111175	TC358480	At.25109
A_84_P13601|820149	-0.296861	-0.345087	-0.302332	-0.481742	-0.504984	-0.357766	0.671845	-0.513941	-0.033159	2.7114	-0.492077	-0.357182	-0.374698	-0.268292	0.0827146	-0.359247	RABC2b	AT3G09910	RAB GTPase-like protein C2B	RAB GTPase homolog C2B	GO:0006355|GO:0005794|GO:0007264|GO:0015031|GO:0005525|GO:0005524|GO:0008134	820149	NM_001202921	NM_001202921	TC379702	At.43236
A_84_P77139,A_84_P787835|843272	-0.21914	0.137599	0.265425	0.422717	0.453791	0.182782	0.132936	0.500584	0.280312	0.178801	0.416767	0.4191	0.277712	0.235033	0.337103	0.32882	AT1G69400	AT1G69400///no_match	transducin/WD-40 repeat-containing protein	Transducin/WD40 repeat-like superfamily protein///no_match	GO:0005515|GO:0000166|GO:0005634|GO:0080008	843272	NM_202384	NM_202384	NP1659691	At.35426
A_84_P764469,A_84_P828825|827713	-0.750138	-0.813964	-0.270135	-0.0275006	0.631299	-0.902077	-1.312	0.585206	-0.869394	-0.83306	0.7675	1.65115	0.528619	-0.720261	1.72437	0.287426	IRT1	AT4G19690	Fe(2+) transport protein 1	iron-regulated transporter 1	GO:0071281|GO:0005802|GO:0071732|GO:0005886|GO:0006879|GO:0009617|GO:0048589|GO:0000041|GO:0048765|GO:0006833|GO:0015691|GO:0071577|GO:0015088|GO:0015086|GO:0010106|GO:0015675|GO:0048527|GO:0055085|GO:0030001|GO:0009736|GO:0005385|GO:0016020|GO:0005384|GO:0046873|GO:0005381|GO:0006826|GO:0010167|GO:0071369|GO:0006829|GO:0006828|GO:0016021|GO:0015706	827713	NM_179215	NM_179215	TC380447	At.2319
A_84_P20129|818497	0.258126	0.182045	0.0775459	-0.17656	-0.0195742	0.0793331	-0.0506384	-0.136398	0.32783	0.954636	-0.203883	-0.376609	0.0909901	0.194977	0.524591	-0.0279649	AT2G39110	AT2G39110	protein kinase domain-containing protein	Protein kinase superfamily protein	GO:0004672|GO:0005886|GO:0016301|GO:0010106|GO:0010167|GO:0006826|GO:0006468|GO:0015706|GO:0005524|GO:0016772	818497	NM_179980	NM_179980	TC367284	At.37210
A_84_P19948|841699	-0.636227	0.19851	0.171101	0.0866005	0.181886	0.0502758	0.168805	0.160791	-0.0310695	-1.17565	0.0897818	0.090107	0.0885889	0.215045	0.019712	0.0265477	AT1G52670	AT1G52670	biotin carboxyl carrier protein (BCCP) domain-containing protein	Single hybrid motif superfamily protein	GO:0009507	841699	NM_104145	NM_104145	TC402697	At.11641
A_84_P22225|824337	-0.663648	0.300148	0.0491307	0.0643176	-0.0902775	-0.102001	0.116807	-0.0970809	-0.495361	-1.06038	-0.247078	-0.00589311	-0.147858	-0.0469551	-0.555101	-0.0216904	IMK2	AT3G51740	probably inactive leucine-rich repeat receptor-like protein kinase IMK2	inflorescence meristem receptor-like kinase 2	GO:0005886|GO:0008283|GO:0009505|GO:0005618|GO:0005524|GO:0004672|GO:0016020|GO:0004674|GO:0016301|GO:0006468|GO:0007169|GO:0009506|GO:0016772	824337	NM_115033	NM_115033	TC359482	At.669
A_84_P188324|842484	-0.670213	0.158496	0.297364	0.341558	0.323468	0.139874	0.282993	0.118651	0.319953	-0.755892	0.472181	0.494029	0.408632	0.169522	-0.308198	0.00446987	PPR336	AT1G61870	pentatricopeptide repeat-containing protein	pentatricopeptide repeat 336	GO:0005739|GO:0016020|GO:0006333	842484	NM_104869	NM_104869	TC366265	At.23099
A_84_P23385|831878	0.0241861	-0.0323427	-0.0416567	-0.0731325	0.097538	-0.216247	0.112439	0.146826	0.305119	-1.1366	-0.293962	-0.190992	-0.187424	0.0542092	-0.400916	0.0220828	AT5G02570	AT5G02570	histone H2B	Histone superfamily protein	GO:0048610|GO:0048868|GO:0006334|GO:0005730|GO:0005634|GO:0000786|GO:0003677	831878	NM_120335	NM_120335	TC393204	At.65481
A_84_P592228|832495	-0.526273	-0.152701	0.225344	0.297437	0.478729	0.325114	0.0429211	0.202518	0.753562	0.570809	0.924489	0.480793	0.467869	0.00585532	0.402659	0.396591	GMI1	AT5G24280	gamma-irradiation and mitomycin c induced 1	gamma-irradiation and mitomycin c induced 1	GO:0000724|GO:0005634|GO:0010332|GO:0006302	832495	NM_122334	NM_122334	TC388788	At.70766
A_84_P769252,A_84_P803994|6241033	-1.91784	-0.00349617	-0.364027	-0.542548	-0.225369	-0.327797	-1.38289	-0.315436	-1.14566	-1.32654	-0.475716	-0.588559	-0.401823	-0.0631736	-0.674312	-0.40051	AT5G18661	AT5G18661///no_match	hypothetical protein	unknown protein; Has 30201 Blast hits to 17322 proteins in 780 species: Archae - 12; Bacteria - 1396; Metazoa - 17338; Fungi - 3422; Plants - 5037; Viruses - 0; Other Eukaryotes - 2996 (source: NCBI BLink).///no_match	GO:0008150|GO:0003674|GO:0005575	6241033	NM_001125777///CD532010	NM_001125777	TC400621	At.73103
A_84_P853479,A_84_P23369,A_84_P836605|827331	-0.270581	0.0574598	-0.0371308	-0.0529156	-0.0395052	-0.00342894	0.258609	-0.00659728	-0.366748	-0.845335	-0.027755	-0.0623076	-0.0441267	0.0744169	-0.44319	-0.10422	AT4G16360	AT4G16360	SNF1-related protein kinase regulatory subunit beta-2	5'-AMP-activated protein kinase beta-2 subunit protein	GO:0005515|GO:0005737|GO:0004679	827331	NM_001203812	NM_001203812	TC365808///TC395443	At.692
A_84_P178444|816965	-1.04926	-0.184797	-0.115317	-0.072825	-0.0581155	-0.00375271	-0.114142	-0.0375578	-0.322868	-1.49306	-0.0937679	0.0192261	-0.0680332	-0.0805781	-0.366354	-0.031504	AT2G24290	AT2G24290	hypothetical protein	Protein of unknown function (DUF1068)	GO:0008150|GO:0003674|GO:0000394|GO:0009086	816965	NM_127991	NM_127991	TC376918	At.13799
A_84_P108742,A_84_P844167,A_84_P786987|841117	-0.303254	-0.281288	-0.183621	-0.0894012	-0.0839262	-0.180747	0.293103	0.0763066	-0.858978	-1.21463	-0.0684035	-0.0982685	-0.0601344	0.0333939	1.15585	-0.0244754	RAP2.1	AT1G46768	ethylene-responsive transcription factor RAP2-1	related to AP2 1	GO:0006355|GO:0003700|GO:0009409|GO:0009414|GO:0005634|GO:0045893|GO:0003677	841117	NM_103607	NM_103607	TC380482	At.28676
A_84_P536182,A_84_P824511,A_84_P824515|831285	0.670138	0.0790076	0.0303886	0.0253487	0.0507364	0.034925	0.0059731	0.0223327	0.13971	0.890925	-0.034754	-0.0930579	-0.105947	0.0233405	0.00433469	0.0836163	AT5G02800	AT5G02800///no_match	protein kinase family protein	Protein kinase superfamily protein///no_match	GO:0004672|GO:0005886|GO:0016301|GO:0004674|GO:1900459|GO:0045892|GO:0005524|GO:0016772	831285	NM_120358	NM_120358	TC368520///NP207346	At.4975
A_84_P808932,A_84_P808926,A_84_P808919,A_84_P15445,A_84_P808952,A_84_P801042|819204	-0.492158	0.116295	-0.423798	-0.372762	-0.328432	-0.120747	-0.0504968	-0.338861	-0.179594	-0.728141	-0.459036	-0.608078	-0.631754	0.139067	0.628231	-0.256121	PIP1B	AT2G45960///no_match	aquaporin PIP1-2	plasma membrane intrinsic protein 1B///no_match	GO:0005773|GO:0005215|GO:0009651|GO:0005886|GO:0015670|GO:0006972|GO:0055085|GO:0006096|GO:0032880|GO:0009266|GO:0016020|GO:0015250|GO:0006810|GO:0007030|GO:0009414|GO:0016021|GO:0006833|GO:0046658|GO:0046686|GO:0009507	819204	NM_130159///NM_001084597	NM_130159///NM_001084597	TC386826///TC389581///TC383487///TC401526	At.20518
A_84_P837466,A_84_P594570|820755	-0.860803	0.411353	0.385659	0.141809	0.205631	0.526997	0.202852	0.569888	-0.237499	-0.196755	-0.232172	0.090632	0.248219	0.146927	0.45996	0.215806	AT3G15240	AT3G15240	serine/threonine-protein kinase WNK (With No Lysine)-related protein	Serine/threonine-protein kinase WNK (With No Lysine)-related	GO:0008150|GO:0003674|GO:0046685|GO:0000041|GO:0005634	820755	NM_001084689	NM_001084689	TC395066///TC396240	At.39084
A_84_P11288|840898	3.75945	0.400521	-0.0026136	0.140201	-0.132186	0.161862	-0.101614	0.112373	4.58092	-0.49381	0.195703	-0.306113	0.0477906	-0.400334	2.42614	-0.106971	AT1G43000	AT1G43000	PLATZ transcription factor family protein	PLATZ transcription factor family protein	GO:0008150|GO:0005634	840898	NM_103459	NM_103459	TC382784	At.52004
A_84_P13564,A_84_P858451,A_84_P845254|841045	-0.0914228	-0.0244362	0.0355706	0.0908356	0.108571	-0.00726676	0.0297711	0.0844161	0.0235076	-0.0865216	0.195033	0.15418	0.164329	0.0194836	-0.0731413	-0.0880063	AT1G44810	AT1G44810	DNA-binding storekeeper protein-related transcriptional regulator	DNA-binding storekeeper protein-related transcriptional regulator	GO:0008150|GO:0006355|GO:0005634	841045	NM_103562	NM_103562	TC371684///TC398266	At.14883
A_84_P821706	0.114085	-0.0824621	-0.0487585	-0.108165	-0.114906	0.0521972	-0.0321209	-0.055522	-0.154728	1.50294	-0.170377	-0.241438	-0.299598	-0.19352	-0.20794	0.00773716		AT1G28960		nudix hydrolase homolog 15
A_84_P19723|835003	-0.119531	0.302457	0.265457	0.33525	0.3249	0.15994	0.25211	0.236285	-0.183727	0.268956	0.22944	0.426634	0.234929	0.231308	0.0641011	0.204626	AT5G49430	AT5G49430	WD40/YVTN repeat and Bromo-WDR9-I-like domain-containing protein	WD40/YVTN repeat-like-containing domain;Bromodomain	GO:0008150|GO:0000166|GO:0005634|GO:0080008	835003	NM_124320	NM_124320	NP230236	At.51087
A_84_P816917	-0.200836	-0.022035	-0.0390955	0.119158	0.0857745	0.331284	-0.0827435	0.074101	0.353858	-0.4127	0.0695456	0.221173	-0.105561	0.0137018	-0.0372658	0.181539		AT5G01020		Protein kinase superfamily protein
A_84_P17825|834832	0.413252	-0.191138	-0.217991	-0.245893	-0.122046	-0.214014	0.199147	-0.0820227	0.693605	0.200891	-0.0715148	-0.149014	-0.21033	-0.0295866	-0.326487	0.197048	PFK2	AT5G47810	6-phosphofructokinase 2	phosphofructokinase 2	GO:0005737|GO:0005524|GO:0006096|GO:0005945|GO:0005829|GO:0003872	834832	NM_124155	NM_124155	TC366077	At.9400
A_84_P17931,A_84_P814634,A_84_P814639,A_84_P795082|816248	0.981881	0.0598514	0.103889	-0.00499964	0.0318215	0.265784	-0.141447	0.0316095	0.306517	0.813379	2.36034e-05	0.104723	-0.000593901	0.110007	0.270877	0.245354	NTRA	AT2G17420///no_match	NADPH-dependent thioredoxin reductase A	NADPH-dependent thioredoxin reductase A///no_match	GO:0050660|GO:0048316|GO:0005829|GO:0042964|GO:0005737|GO:0009846|GO:0005759|GO:0019430|GO:0016491|GO:0004791|GO:0016049|GO:0045454|GO:0046686|GO:0055114|GO:0009507	816248	NM_127297///BP624020	NM_127297	TC392774///TC369018	At.24973///At.67791
A_84_P12015|827106	-0.813608	-0.105053	-0.0846527	-0.36125	-0.0422032	-0.180384	0.271689	-0.132154	-0.212609	1.15864	-0.0792994	-0.202153	0.0117517	-0.00631022	-0.649723	-0.0842743	CIPK4	AT4G14580	CBL-interacting serine/threonine-protein kinase 4	CBL-interacting protein kinase 4	GO:0007165|GO:0004672|GO:0005886|GO:0016301|GO:0004674|GO:0006468|GO:0005524|GO:0009691|GO:0016772	827106	NM_117538	NM_117538	TC370566	At.64185
A_84_P800764,A_84_P858684,A_84_P18627,A_84_P810134|830064	0.217009	0.018265	-0.106788	-0.179054	-0.143072	0.0147285	-0.0376842	-0.160879	0.0236354	0.929773	-0.23016	-0.334709	-0.376393	-0.000635624	0.329109	-0.128142	RD19	AT4G39090///no_match	cysteine proteinase RD19a	Papain family cysteine protease///no_match	GO:0005773|GO:0009651|GO:0005576|GO:0005634|GO:0006970|GO:0006972|GO:0006096|GO:0004197|GO:0009266|GO:0009414|GO:0006508|GO:0007030|GO:0006833|GO:0008234|GO:0009269|GO:0046686|GO:0042742	830064	NM_120069	NM_120069	TC382456///TC398843///TC395437	At.2850
A_84_P219828,A_84_P824647,A_84_P793928|835343	0.22935	0.0217522	-0.0472899	-0.0207089	0.0690002	0.229905	0.21701	0.044083	0.177696	1.38191	-0.0671122	0.0206532	-0.0571573	-0.0985769	1.21658	0.0785755	AT5G52660	AT5G52660///no_match	myb family transcription factor	Homeodomain-like superfamily protein///no_match	GO:0006355|GO:0009651|GO:0003700|GO:0009753|GO:0009751|GO:0009737|GO:0009723|GO:0009739|GO:0005634|GO:0003677|GO:0046686	835343	NM_124644///AV804639	NM_124644	TC367949///NP224008	At.29606///At.67328
A_84_P599664,A_84_P23642|842242	0.110585	0.00154209	-0.086411	-0.0593834	-0.105912	-0.0555048	0.0479348	-0.0621791	-0.278559	-0.0409126	-0.078953	-0.205219	-0.243152	0.0363033	-0.0957327	-0.18212	CW7	AT1G59520	protein CW7	CW7	GO:0008150|GO:0003674|GO:0005634	842242	NM_179496///NM_104645	NM_179496///NM_104645	NP366721	At.26672
A_84_P294984|839082	-0.685664	-0.305507	-0.563032	-0.724465	-0.48948	-0.440687	0.235847	-0.576489	-0.381959	-0.0204504	-0.706465	-0.664373	-0.553505	-0.408693	-0.64339	-0.776765	AT1G24735	AT1G24735	caffeoyl-CoA O-methyltransferase	S-adenosyl-L-methionine-dependent methyltransferases superfamily protein	GO:0008171|GO:0005829	839082	NM_102310	NM_102310	TC385088	At.51756
A_84_P273140|832190	-1.0905	-0.11678	-0.787031	-1.13885	-1.14303	-0.181224	-0.148908	-1.10553	0.229996	-2.10873	-0.87977	-0.857975	-0.949542	-0.76161	0.312206	-0.926262	AT5G20670	AT5G20670	hypothetical protein	Protein of unknown function (DUF1677)	GO:0005634	832190	NM_122074	NM_122074	TC380963	At.31159
A_84_P245905|820521	-1.13135	-0.150145	0.196431	0.193824	0.183602	0.0280838	-0.0228093	0.139011	0.347213	-1.04365	0.318483	0.19309	0.198762	-0.0294676	-0.389272	-0.0872329	AT3G13230	AT3G13230	RNA-binding protein PNO1	RNA-binding KH domain-containing protein	GO:0006364|GO:0003723|GO:0005634	820521	NM_112167	NM_112167	TC380266	At.48653
A_84_P18396,A_84_P810094|820560	-0.425471	-0.100448	-0.0906062	-0.0642977	-0.0499287	-0.0701799	-0.223313	0.00542879	0.160617	-0.114902	-0.090874	0.0315511	-0.0881844	0.0323877	-0.102931	-0.158122	AT3G13580	AT3G13580	60S ribosomal protein L7-4	Ribosomal protein L30/L7 family protein	GO:0005622|GO:0005737|GO:0003735|GO:0022626|GO:0016020|GO:0015934|GO:0005840|GO:0022625|GO:0006412|GO:0009507	820560	NM_202576	NM_202576	TC384324///TC388321	At.21334
A_84_P561964	-0.442728	-0.0748837	0.0236068	-0.0018729	-0.0165865	-0.160573	-0.046899	0.103052	-0.0197432	-0.272925	0.040894	0.0299724	0.0511884	-0.0272044	-0.117341	0.00876188		AT5G40600		unknown protein; FUNCTIONS IN: molecular_function unknown; LOCATED IN: endomembrane system; EXPRESSED IN: 22 plant structures; EXPRESSED DURING: 13 growth stages; BEST Arabidopsis thaliana protein match is: unknown protein (TAIR:AT3G27420.1); Has 1807 Blast hits to 1807 proteins in 277 species: Archae - 0; Bacteria - 0; Metazoa - 736; Fungi - 347; Plants - 385; Viruses - 0; Other Eukaryotes - 339…					NP2705234
A_84_P787095,A_84_P17862|835965	-0.142345	-0.0727239	-0.118405	-0.173052	-0.154636	-0.0432816	-0.294491	-0.129337	-0.218369	-0.543575	-0.137166	-0.244873	-0.176711	-0.0734384	-0.609177	-0.0739721	AT5G58520	AT5G58520	protein kinase family protein	Protein kinase superfamily protein	GO:0009832|GO:0005737|GO:0004672|GO:0016301|GO:0045492|GO:0006468|GO:0004712|GO:0010413|GO:0005524|GO:0016772	835965	NM_125238	NM_125238	TC399190	At.29275
A_84_P75254	0.69771	-0.182554	0.0352169	-0.0560912	-0.00281358	0.382034	-0.353331	0.0486424	0.619453	0.767516	0.0123374	0.0725548	-0.0750444	-0.0665361	0.689563	0.433069		AT3G07274		unknown pseudogene					TC393433
A_84_P811308,A_84_P23525,A_84_P802642|835567	-0.492181	0.319177	-0.066731	0.0294123	-0.088634	0.272801	0.666185	-0.0703745	-0.115374	-1.52913	-0.127102	-0.0123529	-0.144503	-0.00267076	-0.0929704	0.142433	THI1	AT5G54770///no_match	thiazole biosynthetic enzyme	thiazole biosynthetic enzyme, chloroplast (ARA6) (THI1) (THI4)///no_match	GO:0009228|GO:0000023|GO:0009409|GO:0009637|GO:0009941|GO:0043085|GO:0042803|GO:0019252|GO:0006974|GO:0005739|GO:0010319|GO:0046777|GO:0009570|GO:0009579|GO:0008270|GO:0010155|GO:0042742|GO:0018131|GO:0009507	835567	NM_124858	NM_124858	TC403873///TC405268///TC395604	At.24888
A_84_P23588,A_84_P856143|832114	0.0405524	0.195797	0.0242256	0.147813	0.0211502	0.0982957	0.294147	-0.0212085	0.0276091	-0.675213	0.202427	0.158398	0.0931077	0.161213	-0.239103	0.0764373	AT5G19920	AT5G19920	transducin/WD40 domain-containing protein	Transducin/WD40 repeat-like superfamily protein	GO:0008150|GO:0000166|GO:0005634|GO:0080008|GO:0009165	832114	NM_121999	NM_121999	TC360711///TC404941	At.31239
A_84_P10568,A_84_P853126,A_84_P826004|837210	2.23001	-0.235711	0.0266194	-0.0800672	-0.094156	-0.07582	-0.873119	0.0723071	1.35726	2.13535	-0.00532126	-0.307486	0.0790548	-0.0262451	1.37253	0.135921	EXO70B2	AT1G07000	exocyst complex component 7	exocyst subunit exo70 family protein B2	GO:0006984|GO:0034976|GO:0009697|GO:0005886|GO:0050832|GO:0005634|GO:0006887|GO:0009625|GO:0006904|GO:0005829|GO:0030968|GO:0043069|GO:0000145|GO:0006612|GO:0071216|GO:0009862|GO:0009863|GO:0010363|GO:0070062|GO:0005623|GO:0009963|GO:0010200|GO:0006944|GO:0009627|GO:0031348|GO:0045087|GO:0051707	837210	NM_100573	NM_100573	TC382879///TC395131	At.43622
A_84_P147008|843538	0.344481	-1.38339	-0.740591	-0.711524	-0.583244	-1.45694	-1.71723	-0.273383	-0.250712	-0.0129046	-0.687206	-0.612411	-0.577092	-0.625242	-0.324586	-0.671142	AT1G72070	AT1G72070	chaperone DnaJ-domain containing protein	Chaperone DnaJ-domain superfamily protein	GO:0005737|GO:0006457|GO:0031072|GO:0051082	843538	NM_105865	NM_105865	TC381782	At.48362
A_84_P21991,A_84_P816792|818449	-0.391691	0.116049	0.0588946	0.134647	0.0585077	0.3097	0.42826	0.124613	0.32609	-0.475656	0.0211332	0.177844	-0.0340466	0.112177	0.014364	0.176291	PECT1	AT2G38670	ethanolamine-phosphate cytidylyltransferase	phosphorylethanolamine cytidylyltransferase 1	GO:0005739|GO:0006646|GO:0004306|GO:0009058|GO:0016779|GO:0005634|GO:0031307|GO:0003824	818449	NM_129424	NM_129424	TC366299	At.37262
A_84_P610829,A_84_P515780,A_84_P835812|830097	0.333435	0.203273	0.112705	0.0910025	0.107688	0.238781	0.330138	0.134363	0.16993	0.147345	0.169015	0.297474	0.165179	0.179619	0.150266	0.146637	AT4G39420	AT4G39420	hypothetical protein	unknown protein; Has 46 Blast hits to 40 proteins in 10 species: Archae - 0; Bacteria - 0; Metazoa - 0; Fungi - 0; Plants - 44; Viruses - 0; Other Eukaryotes - 2 (source: NCBI BLink).///unknown protein; INVOLVED IN: biological_process unknown; LOCATED IN: cellular_component unknown; EXPRESSED IN: leaf; EXPRESSED DURING: LP.04 four leaves visible, LP.02 two leaves visible; Has 20 Blast hits to 19 …	GO:0008150|GO:0005575	830097	NM_001160821	NM_001160821	TC358293///TC361039	At.42991
A_84_P823506,A_84_P292314|837179	-0.441086	0.268401	0.281861	0.291411	0.159779	0.310454	0.519373	0.256959	-0.466623	-0.695627	0.280337	0.206159	0.238007	0.0204213	0.123245	0.267858	AT1G06690	AT1G06690	NAD(P)-linked oxidoreductase-like protein	NAD(P)-linked oxidoreductase superfamily protein	GO:0010287|GO:0009535|GO:0005737|GO:0004033|GO:0016491|GO:0009941|GO:0055114|GO:0009507	837179	NM_100546	NM_100546	TC370712///TC401225	At.26590
A_84_P18398|820707	-0.58057	0.0193205	-0.0835659	-0.0630279	-0.107682	-0.00179172	0.0674403	-0.125176	-0.109489	-0.907524	-0.047703	-0.0713129	-0.113398	-0.00148654	-0.156832	-0.133687	RHM3	AT3G14790	UDP-glucose 4,6-dehydratase	rhamnose biosynthesis 3	GO:0050662|GO:0000166|GO:0009225|GO:0010253|GO:0010280|GO:0008831|GO:0003824|GO:0044237|GO:0009506|GO:0045226|GO:0009507|GO:0005829	820707	NM_112340	NM_112340	TC393962	At.27812
A_84_P785335,A_84_P224559|831221	0.951868	-0.180679	-0.0972607	0.0102251	0.0899112	0.0300345	-0.224824	0.145296	0.351573	1.61363	-0.0370297	0.021678	-0.0350261	-0.201468	0.614893	0.323546	AT5G13760	AT5G13760	Plasma-membrane choline transporter family protein	Plasma-membrane choline transporter family protein	GO:0019344|GO:0003674|GO:0005886	831221	NM_121379	NM_121379	TC370486///TC361905	At.19625
A_84_P837666,A_84_P226209|823562	0.432631	0.0601085	0.0761262	0.0442677	0.0425704	0.21298	0.254072	0.107067	0.662398	0.1045	0.177436	0.315884	0.088637	0.184089	0.37299	0.324265	AT3G44370	AT3G44370	membrane insertion protein and OxaA/YidC with tetratricopeptide repeat domain-containing protein	Membrane insertion protein, OxaA/YidC with tetratricopeptide repeat domain	GO:0005739|GO:0051205|GO:0016021	823562	NM_114305	NM_114305	NP208373///TC363579	At.36161
A_84_P14802,A_84_P837229|829000	2.98114	0.701716	-0.756446	-0.844401	-0.584258	0.878183	0.697291	-1.47267	-0.916125	0.152226	-0.849012	-1.00876	-0.371048	1.3473	-0.391291	-0.236783	AT4G28790	AT4G28790	transcription factor bHLH23	basic helix-loop-helix (bHLH) DNA-binding superfamily protein	GO:0006355|GO:0003700|GO:0005634	829000	NM_119023	NM_119023	NP1659385	At.31988
A_84_P10308|836165	1.61336	-0.00937212	0.255252	-0.0882208	-0.096413	0.0686241	-0.117499	-0.112012	-0.213709	0.693536	0.164591	-0.036768	-0.188532	-0.0871885	1.0725	0.3104	AGL62	AT5G60440	agamous-like MADS-box protein AGL62	AGAMOUS-like 62	GO:0003700|GO:0046983|GO:0005634|GO:0009960|GO:0003677	836165	NM_125437	NM_125437	NP827649	At.29160
A_84_P855193,A_84_P23316|829015	-0.629778	1.2645	0.813286	0.214233	0.364821	0.673378	-0.752448	-0.499352	-0.536005	1.10121	-0.355429	-0.447497	-0.363031	0.0551906	-0.544481	0.0986725	AT4G28940	AT4G28940	Phosphorylase-like protein protein	Phosphorylase superfamily protein	GO:0005886|GO:0009116|GO:0003824	829015	NM_119038	NM_119038	TC396526	At.31970
A_84_P754831|5007681	0.262934	-0.22567	0.0136864	-0.0375173	0.0914106	-0.151322	-0.449498	0.115947	0.0498223	0.675131	0.066402	-0.0632157	0.0688446	-0.0845525	-0.0282788	-0.219429	AT1G10865	AT1G10865	hypothetical protein	FUNCTIONS IN: molecular_function unknown; INVOLVED IN: biological_process unknown; LOCATED IN: cellular_component unknown; CONTAINS InterPro DOMAIN/s: Cytochrome c oxidase assembly protein PET191, N-terminal (InterPro:IPR018793); Has 241 Blast hits to 241 proteins in 124 species: Archae - 0; Bacteria - 0; Metazoa - 100; Fungi - 94; Plants - 38; Viruses - 0; Other Eukaryotes - 9 (source: NCBI BLin…	GO:0008150|GO:0003674|GO:0009507	5007681	NM_001084044	NM_001084044	TC390665	At.64974
A_84_P846263,A_84_P857470,A_84_P848439,A_84_P852253,A_84_P14232|837733	-0.957453	-0.213155	-0.336272	-0.175111	-0.259896	-0.0533099	-0.00920963	-0.167182	-0.72051	-2.00578	-0.350609	-0.112957	-0.362227	-0.222416	-0.17927	-0.105304	AT1G11860	AT1G11860///no_match	aminomethyltransferase	Glycine cleavage T-protein family///no_match	GO:0019344|GO:0007389|GO:0008361|GO:0048481|GO:0016117|GO:0010075|GO:0009658|GO:0009941|GO:0005739|GO:0009926|GO:0005737|GO:0022626|GO:0016020|GO:0009570|GO:0009534|GO:0004047|GO:0006546|GO:0042744|GO:0010015|GO:0048046|GO:0040007|GO:0046686|GO:0009507	837733	NM_001198040	NM_001198040	TC389722///TC403272	At.47506
A_84_P16707|829303	0.52966	0.179639	0.142994	0.0394795	0.109742	0.0272286	0.209121	0.148194	0.182418	0.474512	0.0592566	0.026634	0.0747232	0.178895	0.914988	0.0978203	WIN2	AT4G31750	putative protein phosphatase 2C 59	HOPW1-1-interacting 2	GO:0008287|GO:0006470|GO:0005886|GO:0044419|GO:0004722|GO:0003824|GO:0042742	829303	NM_119324	NM_119324	TC372227	At.31716
A_84_P867721,A_84_P814311,A_84_P17693|827320	4.29575	-0.175923	-0.221422	-0.621616	-0.323932	-0.148861	0.156663	0.0461702	0.948709	2.20378	-0.117636	-0.488172	-0.355933	0.118873	0.638497	1.52553	AT4G16260	AT4G16260	catalytic/ cation binding / hydrolase	Glycosyl hydrolase superfamily protein	GO:0005774|GO:0009651|GO:0043169|GO:0005618|GO:0009817|GO:0003824|GO:0002215|GO:0004553	827320	NM_117722	NM_117722	TC393496///TC371363	At.22570
A_84_P512287,A_84_P799096|832380	0.0182164	-0.565776	-0.53347	-0.616649	-0.376878	-0.148997	-1.52458	-0.190484	-1.20586	-0.711533	-0.326251	-0.24168	-0.404468	0.0343723	-0.0144594	-0.957621	AT5G23160	AT5G23160///no_match	hypothetical protein	unknown protein; BEST Arabidopsis thaliana protein match is: unknown protein (TAIR:AT5G08240.1); Has 1807 Blast hits to 1807 proteins in 277 species: Archae - 0; Bacteria - 0; Metazoa - 736; Fungi - 347; Plants - 385; Viruses - 0; Other Eukaryotes - 339 (source: NCBI BLink).///no_match	GO:0005739|GO:0008150|GO:0003674	832380	NM_122222///EG522378	NM_122222	TC385544///TC401050	At.51064///At.69570
A_84_P815049,A_84_P795033,A_84_P750306|843932	-0.59109	-0.0637214	-0.0686417	0.0136552	0.0966151	-0.0459344	-0.084377	0.0537138	-0.0482583	-0.397812	0.0341008	0.0695515	0.0996394	0.0208807	-0.192208	-0.154916	AT1G76010	AT1G76010///no_match	Alba DNA/RNA-binding protein	Alba DNA/RNA-binding protein///no_match	GO:0008150|GO:0005576|GO:0003676|GO:0005829	843932	NM_106249///BP617760	NM_106249	NP221253///TC385832	At.24580///At.67776
A_84_P18165|818791	0.263397	0.104488	-0.408118	0.95308	0.456271	0.691	0.131393	0.479564	-0.307458	0.371082	0.526712	0.361025	0.532963	0.762808	1.12633	0.660942	AT2G41910	AT2G41910	protein kinase-like protein	Protein kinase superfamily protein	GO:0004672|GO:0016301|GO:0004674|GO:0006468|GO:0005575|GO:0005524|GO:0016772	818791	NM_129755	NM_129755	TC372960	At.53096
A_84_P764046,A_84_P20793|827967	-1.9376	0.116014	-0.0730116	-0.127995	-0.123086	0.0527337	0.460593	-0.0986695	0.0673491	-0.522518	-0.223744	-0.109331	-0.152865	0.152729	0.0224429	0.28499	ROPGEF3	AT4G00460	RHO guanyl-nucleotide exchange factor 3	RHO guanyl-nucleotide exchange factor 3	GO:0005634|GO:0005089	827967	NM_001125431	NM_001125431	NP1651468	At.50311
A_84_P238143|817996	0.208883	0.391601	-0.172886	0.0528582	0.0608737	-0.0339742	1.11498	0.136877	1.13354	-0.265262	0.107044	-0.145938	-0.426077	0.748553	0.718214	-0.0523645	AT2G34340	AT2G34340	hypothetical protein	Protein of unknown function, DUF584	GO:0003674|GO:0009739|GO:0005634|GO:0009062	817996	NM_128986	NM_128986	TC378353	At.12611
A_84_P751863,A_84_P793251,A_84_P21739,A_84_P810004|838138	-0.402337	-0.123549	-0.0235703	-0.0599167	-0.0662897	-0.323499	0.0632057	-0.128478	-0.0533249	-0.909849	-0.0313916	-0.125473	-0.0645602	-0.133319	-0.231331	-0.194983	AVP1	AT1G15690	Pyrophosphate-energized vacuolar membrane proton pump 1	Inorganic H pyrophosphatase family protein	GO:0005773|GO:0005774|GO:0005794|GO:0009651|GO:0005886|GO:0000325|GO:0009705|GO:0009941|GO:0010248|GO:0009678|GO:0005829|GO:0048366|GO:0009926|GO:0005739|GO:0016020|GO:0009414|GO:0004427|GO:0010008|GO:0015992|GO:0009507	838138	NM_101437///NM_001084073	NM_101437///NM_001084073	TC390195///TC376242	At.21942
A_84_P23540|836011	1.55999	0.141237	-0.0200829	-0.369722	-0.260995	-0.157461	-0.545351	-0.351181	-0.142526	-0.014147	-0.264564	-0.498767	-0.411179	-0.0607057	-0.0616486	-0.213882	CRCK1	AT5G58940	calmodulin-binding receptor-like cytoplasmic kinase 1	calmodulin-binding receptor-like cytoplasmic kinase 1	GO:0042542|GO:0005516|GO:0009651|GO:0009697|GO:0005886|GO:0016301|GO:0004674|GO:0009627|GO:0009409|GO:0009737|GO:0004683	836011	NM_125284	NM_125284	TC366485	At.50539
A_84_P755721	0.496466	1.44452	0.513455	0.745744	0.84903	0.631949	0.43485	0.649708	0.316357	1.56214	0.854126	0.978503	0.586936	0.762946	1.56703	0.618257		AT2G15850		pseudogene, hypothetical protein
A_84_P24087|823641	0.0938383	-0.483829	-0.0245758	-0.512951	-0.0527082	-1.32894	-0.428361	-0.41748	2.87378	-1.1178	1.51217	-0.205765	-1.01535	-0.53914	-0.255334	-0.636494	NRT2.6	AT3G45060	high affinity nitrate transporter 2.6	high affinity nitrate transporter 2.6	GO:0005886|GO:0080167|GO:0016021|GO:0015112|GO:0015706|GO:0055085|GO:0009507	823641	NM_114375	NM_114375		At.48735
A_84_P194504|822475	-0.231588	0.144464	0.168798	0.198896	0.125474	0.0755501	0.224298	0.101815	-0.49574	-0.288901	0.166814	0.169454	0.271918	0.0435643	0.182887	-0.137324	CLE25	AT3G28455	protein CLAVATA3/ESR-related 25	CLAVATA3/ESR-RELATED 25	GO:0005739|GO:0007165|GO:0005102|GO:0048046|GO:0033612	822475	NM_148758	NM_148758	TC378610	At.44896
A_84_P129976,A_84_P860600|837896	1.67888	0.332498	0.297553	0.184287	0.188189	0.183004	0.182163	0.435682	0.401142	2.30101	0.0882123	-0.0132632	0.0909224	0.0668342	-0.250631	0.505025	AT1G13360	AT1G13360	hypothetical protein	unknown protein; BEST Arabidopsis thaliana protein match is: unknown protein (TAIR:AT3G25870.1); Has 69 Blast hits to 69 proteins in 16 species: Archae - 0; Bacteria - 0; Metazoa - 6; Fungi - 0; Plants - 63; Viruses - 0; Other Eukaryotes - 0 (source: NCBI BLink).	GO:0008150|GO:0003674|GO:0005634	837896	NM_148463///NM_001198055	NM_148463///NM_001198055	TC376025///TC400474	At.44076
A_84_P10832|822957	-2.07629	-0.694067	-0.653002	-0.813578	-0.399586	-0.294154	-2.77925	-0.469394	-1.5951	-0.721055	-0.68683	-0.551898	-0.672653	-0.0729011	-0.822947	-1.0241	AT3G32040	AT3G32040	geranylgeranyl diphosphate synthase 12	Terpenoid synthases superfamily protein	GO:0008299	822957	NM_114027	NM_114027	TC371262	At.50761
A_84_P19235,A_84_P789360|819100	-0.419582	0.332609	0.0116657	0.280161	0.168401	-0.226268	0.132316	0.107114	-0.154916	-0.241458	-0.12226	-0.04644	0.208733	-0.108003	0.711378	-0.367831	HB4	AT2G44910	homeobox-leucine zipper protein ATHB-4	homeobox-leucine zipper protein 4	GO:0043565|GO:0006355|GO:0003700|GO:0005634|GO:0009725|GO:0010218|GO:0009641|GO:0003677|GO:0009506|GO:0006351	819100	NM_130055	NM_130055	TC375427	At.44957
A_84_P76494,A_84_P820770,A_84_P820765|819554	0.770663	-0.214863	-0.309237	-0.245794	-0.294673	-0.423308	-0.201963	-0.219877	-0.116027	0.879678	-0.117807	-0.191525	-0.261	-0.106998	0.870844	-0.029418	AT3G03990	AT3G03990	alpha/beta-hydrolase domain-containing protein	alpha/beta-Hydrolases superfamily protein	GO:0005737|GO:0015824|GO:0009611|GO:0009805|GO:0003824	819554	NM_111270	NM_111270	TC373722///TC387596	At.27069
A_84_P817654,A_84_P803516,A_84_P154215|821279	0.0124178	-0.16195	0.197288	0.319682	0.31752	-0.290516	-0.254208	0.368582	-0.0154438	-0.00269032	0.32648	0.207618	0.298697	-0.0747738	0.00907183	-0.0503435	LNG2	AT3G02170	longifolia2	longifolia2	GO:0008017|GO:0051513|GO:0005634	821279	NM_111084	NM_111084	TC379224///TC381312	At.23828
A_84_P763049|825894	0.0191941	0.255714	-0.0334187	0.13523	0.0408792	0.157091	0.418661	-0.18068	0.587416	-0.231442	0.23691	0.419129	0.0827416	0.367256	0.0895607	0.2817	EDA35	AT4G05440	temperature sensing protein-like protein	temperature sensing protein-related	GO:0042542|GO:0003674|GO:0034976|GO:0005737|GO:0010197|GO:0009408|GO:0006457|GO:0009644	825894	NM_001084885	NM_001084885	TC402731	At.33851
A_84_P804586,A_84_P793128,A_84_P804614,A_84_P801256,A_84_P21990,A_84_P804573|818917	1.70166	-0.134771	0.0138872	-0.470393	-0.199116	-0.335018	-0.601123	-0.410259	-0.35976	1.05097	-0.133381	-0.444905	-0.153485	-0.041276	-0.414974	-0.0558386	AT2G43150	AT2G43150///no_match	Proline-rich extensin-like family protein	Proline-rich extensin-like family protein///no_match	GO:0005199|GO:0009664	818917	NM_129877///AV538688///H76570	NM_129877	TC391862///TC394587///TC382827	At.48584///At.67063///At.71580
A_84_P17126|837645	1.51179	0.00981724	-0.0732396	-0.318393	-0.5421	-0.129429	0.249008	0.17015	2.7955	4.61027	-0.313658	-0.167333	-0.0531263	-0.122696	-0.661941	-0.28118	AT1G11040	AT1G11040	HSP40/DnaJ peptide-binding protein	HSP40/DnaJ peptide-binding protein	GO:0006457|GO:0031072|GO:0005634|GO:0051082	837645	NM_100977	NM_100977	TC370039	At.51562
A_84_P11295|832118	0.602812	-0.14529	0.068738	0.0738494	0.0405567	0.185256	-0.262265	0.118062	0.355909	0.436413	0.00528121	0.104366	-0.0552025	0.0296001	0.381101	0.409137	AT5G19960	AT5G19960	RNA recognition motif-containing protein	RNA-binding (RRM/RBD/RNP motifs) family protein	GO:0008150|GO:0000166|GO:0003723|GO:0005634|GO:0003676	832118	NM_122003	NM_122003	TC370088	At.31237
A_84_P53140|839496	-0.671487	0.113733	0.469131	0.498665	0.458464	0.187963	0.148508	0.393121	0.473616	-0.263176	0.501908	0.34641	0.492417	0.21419	0.0913487	0.186607	AT1G02870	AT1G02870	hypothetical protein	FUNCTIONS IN: molecular_function unknown; INVOLVED IN: biological_process unknown; EXPRESSED IN: 23 plant structures; EXPRESSED DURING: 13 growth stages; CONTAINS InterPro DOMAIN/s: Ribosome biogenesis protein Nop16 (InterPro:IPR019002); Has 104 Blast hits to 104 proteins in 57 species: Archae - 0; Bacteria - 0; Metazoa - 0; Fungi - 63; Plants - 35; Viruses - 0; Other Eukaryotes - 6 (source: NCBI…	GO:0008150|GO:0003674|GO:0005634	839496	NM_100168	NM_100168	NP183981	At.46895
A_84_P22296|825843	0.878316	-0.21862	-0.155262	-0.350913	-0.296354	-0.0977712	-0.396506	-0.285984	0.49305	1.81838	-0.301755	-0.430142	-0.25864	-0.354911	2.4386	-0.00648626	AT4G05010	AT4G05010	F-box protein	F-box family protein	GO:0008150|GO:0003674|GO:0005634	825843	NM_116740	NM_116740	TC388480	At.54152
A_84_P15856|831297	-0.696312	0.0806451	0.207694	0.209148	0.0856526	0.162129	0.138366	0.145226	-0.0309417	-0.814232	0.189561	0.343448	0.102239	0.10673	0.0467441	0.208977	AT5G14460	AT5G14460	tRNA pseudouridine synthase B	Pseudouridine synthase family protein	GO:0009982|GO:0006396|GO:0005215|GO:0019288|GO:0003723|GO:0009451|GO:0005634|GO:0001522	831297	NM_121450	NM_121450		At.54843
A_84_P296644|826968	-0.751228	0.153696	0.0473461	0.132895	0.0294063	-0.303679	0.061184	-0.0369035	-0.583116	-1.31698	0.0791302	0.0388925	0.0284151	-0.10869	-0.301814	-0.503546	AT4G13370	AT4G13370	hypothetical protein	Plant protein of unknown function (DUF936)	GO:0008150|GO:0003674|GO:0005634|GO:0005829	826968	NM_117411	NM_117411		At.33381
A_84_P829348,A_84_P150998|817631	0.03883	-0.17697	-0.119408	-0.120503	-0.0818944	-0.105658	-0.014091	-0.0446134	-0.12231	0.126037	-0.0402486	-0.0410006	-0.0247998	-0.171487	-0.0127685	-0.157456	HVT1	AT2G30800	protein helicase in vascular tissue and tapetum	helicase in vascular tissue and tapetum	GO:0008026|GO:0000911|GO:0004386|GO:0000226|GO:0005634|GO:0003676|GO:0005524	817631	NM_179823	NM_179823	TC358889	At.19969
A_84_P827961,A_84_P840437,A_84_P609310|837795	0.305875	-0.183506	-0.18664	-0.199257	-0.0274773	-0.237716	0.0559793	-0.037369	0.123353	-0.456627	-0.0241623	-0.0127714	-0.0672455	0.0823085	-0.470857	-0.12651	AT1G12400	no_match///AT1G12400	basal transcription factor complex TTD-A subunit	no_match///Nucleotide excision repair, TFIIH, subunit TTDA	GO:0005634|GO:0006289|GO:0003677	837795	NM_101112	NM_101112	NP221364///TC385578	At.70193
A_84_P13372,A_84_P813079,A_84_P813085,A_84_P813088|843320	0.969445	0.166247	0.178199	0.268741	0.211971	0.209115	0.229702	0.165124	2.28356	1.6059	0.116429	0.152316	0.20199	0.179742	1.10524	0.00626723	AT1G69840	AT1G69840	Hypersensitive-induced response protein 2	SPFH/Band 7/PHB domain-containing membrane-associated protein family	GO:0005773|GO:0005515|GO:0008150|GO:0005774|GO:0016020|GO:0005886|GO:0043424|GO:0009506|GO:0009507	843320	NM_202387	NM_202387	TC382725	At.28156
A_84_P65934|824424	-0.117351	0.227547	0.284402	0.316772	0.408412	0.456984	0.297658	0.47636	0.538662	-0.224464	0.295509	0.433811	0.256805	0.442307	0.417248	0.474207	AT3G52580	AT3G52580	40S ribosomal protein S14-3	Ribosomal protein S11 family protein	GO:0005622|GO:0005737|GO:0001510|GO:0003735|GO:0042545|GO:0022627|GO:0005840|GO:0006412|GO:0009664|GO:0005829	824424	NM_115118	NM_115118	TC380058	At.24693
A_84_P21332|824350	-1.1635	0.112364	0.200358	0.340659	0.249405	0.0675437	0.190017	0.160271	0.273969	-1.47604	0.400114	0.599611	0.366867	0.326661	-0.0129728	0.173871	AT3G51870	AT3G51870	putative envelope ADP,ATP carrier protein	Mitochondrial substrate carrier family protein	GO:0005739|GO:0005215|GO:0006810|GO:0005743|GO:0009941|GO:0009624|GO:0055085|GO:0009507	824350	NM_115046	NM_115046	TC369133	At.27677
A_84_P537767|824075	-0.613747	-0.00318766	0.10417	0.154444	0.0994582	0.180327	-0.163887	0.119706	-0.0891228	-1.09567	0.230592	0.37627	0.208852	-0.0505495	0.170257	0.190229	AT3G49140	AT3G49140	pentatricopeptide repeat-containing protein	Pentatricopeptide repeat (PPR) superfamily protein	GO:0019288|GO:0010027|GO:0005634	824075	NM_114773	NM_114773	NP162783	At.35645
A_84_P849895,A_84_P310633,A_84_P835517|819029	-0.477026	0.233557	-0.00299287	-0.0612042	-0.0384648	-0.0523581	-0.00400448	0.0752866	-0.347824	-0.914293	-0.0125239	-0.0356178	-0.0685217	0.0955303	-0.0301988	-0.0146802	AT2G44210	AT2G44210	hypothetical protein	Protein of Unknown Function (DUF239)	GO:0008150|GO:0005576	819029	NM_129985///NM_001036461	NM_129985///NM_001036461	TC367947///TC390637	At.25427
A_84_P837084,A_84_P264320,A_84_P828432|842197	1.01493	-0.655869	-0.772675	-0.927171	-0.934716	-0.786482	-0.986846	-0.552686	-0.332901	0.561696	-1.14717	-1.11563	-0.994989	-0.620729	-0.763272	-0.383582	AT1G58280	AT1G58280	phosphoglycerate mutase-like protein	Phosphoglycerate mutase family protein	GO:0005576|GO:0009507	842197	NM_001198334///NM_179495	NM_001198334///NM_179495	TC390408///TC402595///TC402279	At.22489
A_84_P767829|832922	-0.447508	-0.146554	-0.0398285	-0.0256009	-0.0484724	0.069628	0.142134	-0.0892837	0.308046	-0.661828	0.0161309	0.164642	-0.0494013	0.0167699	-0.132081	0.0677938	AT5G28370	AT5G28370;AT5G28460;AT3G61520	pentatricopeptide repeat-containing protein	[AT5G28370, Pentatricopeptide repeat (PPR) superfamily protein];[AT5G28460, Pentatricopeptide repeat (PPR) superfamily protein];[AT3G61520, Pentatricopeptide repeat (PPR) superfamily protein]	GO:0005739|GO:0008150	832922	NM_122720	NM_122720	TC360899	At.48108
A_84_P22767|842798	0.850796	0.438122	-0.352977	-0.395215	-0.503481	0.0872695	0.732253	-0.396599	0.0396276	0.408012	-0.0775204	-0.0408854	-0.253449	0.248475	-0.501035	0.0280307	CYP89A2	AT1G64900	cytochrome P450 89A2	cytochrome P450, family 89, subfamily A, polypeptide 2	GO:0005739|GO:0019825|GO:0005506|GO:0009055|GO:0016705|GO:0055114|GO:0020037	842798	NM_105164	NM_105164	TC364634	At.10371
A_84_P770080	0.879031	0.458593	0.216947	0.0144917	0.250729	0.0668188	0.414392	0.278209	0.232897	0.966135	0.225872	0.359372	0.360766	0.547815	1.15146	0.436782		ATMG00630		hypothetical protein	GO:0008150|GO:0003674				TC380850
A_84_P154735|842137	0.450047	0.0938015	-0.0551455	-0.0350826	0.0457475	0.137359	0.275274	0.0365126	0.167591	-0.280229	0.141267	0.240283	0.137854	0.0558794	0.657515	0.0544478	AT1G57610	AT1G57610	hypothetical protein	Protein of unknown function (DUF607)	GO:0008150|GO:0003674|GO:0005575	842137	NM_202314	NM_202314	TC377169	At.28402
A_84_P10524|842999	-0.730519	0.0166298	-0.146257	-0.0254638	-0.134873	0.127991	-0.0919389	-0.142092	0.175335	-0.318434	-0.267496	-0.141841	-0.223258	-0.210245	-0.182864	-0.0688033	AT1G66810	AT1G66810	zinc finger CCCH domain-containing protein 14	Zinc finger C-x8-C-x5-C-x3-H type family protein	GO:0008150|GO:0008270|GO:0005634|GO:0003676	842999	NM_105352	NM_105352	TC375884	At.70746
A_84_P770179	0.739445	-0.0300065	0.0353756	-0.125534	0.0270239	-0.138647	0.14098	0.0588969	0.131778	1.01287	0.251818	0.435478	0.292117	0.143772	0.00576925	0.00739034		ATMG01240		hypothetical protein
A_84_P826147,A_84_P218298|818876	0.209874	0.0805025	-0.292476	-0.379571	-0.408556	-0.498905	-0.214769	-0.6119	-0.417945	2.41936	-0.103714	-0.286501	0.0693567	0.0595193	0.350881	-0.326945	AT2G42760	AT2G42760	hypothetical protein	unknown protein; CONTAINS InterPro DOMAIN/s: Protein of unknown function DUF1685 (InterPro:IPR012881); Has 170 Blast hits to 164 proteins in 34 species: Archae - 0; Bacteria - 1; Metazoa - 26; Fungi - 10; Plants - 107; Viruses - 0; Other Eukaryotes - 26 (source: NCBI BLink).	GO:0008150|GO:0003674|GO:0005634	818876	NM_129837	NM_129837	TC378635	At.36972
A_84_P11815|824154	0.102968	0.102202	0.114846	0.202958	0.15097	0.220457	-0.137029	0.128889	-0.00865173	0.123803	0.0891866	0.24346	0.101254	0.128213	-0.149783	0.195154	VDAC5	AT3G49920	voltage dependent anion channel 5	voltage dependent anion channel 5	GO:0006820|GO:0005739|GO:0044070|GO:0005741|GO:0055085|GO:0008308	824154	NM_114852	NM_114852	TC381797	At.53862
A_84_P755009,A_84_P536728|818401	0.183218	-0.119802	0.141813	0.0198951	0.0855055	0.102427	-0.171141	0.289724	0.0923225	1.01688	0.0976738	0.121632	-0.130864	-0.0361584	-0.149564	0.457356	AT2G38220	AT2G38220;AT2G38195///AT2G38220	RING-finger domain-containing protein	[AT2G38220, RING/U-box superfamily protein];[AT2G38195, RING/U-box superfamily protein]///RING/U-box superfamily protein	GO:0007067|GO:0005737|GO:0008270	818401	NM_129379	NM_129379	TC385317///NP456720	At.53065
A_84_P238845|828253	0.214358	-0.152532	0.0217571	-0.109313	-0.173602	0.103835	-0.360752	-0.147733	0.0805125	0.67883	0.0652726	0.131633	0.0564458	-0.102374	0.308565	0.181696	AT4G21660	AT4G21660	splicing factor 3B subunit 2	proline-rich spliceosome-associated (PSP) family protein	GO:0006397|GO:0005634|GO:0005829	828253	NM_001203860	NM_001203860	TC362171	At.22888
A_84_P869603,A_84_P18572|828690	-0.153527	-0.230916	-0.228772	-0.249163	-0.1549	-0.255655	-0.41057	-0.176188	0.0456879	-0.2443	-0.192427	-0.348246	-0.151028	-0.212308	-0.18255	-0.221462	GPP1	no_match///AT4G25840	glycerol-3-phosphatase 1	no_match///glycerol-3-phosphatase 1	GO:0016787|GO:0008152|GO:0003824|GO:0009507	828690	NM_118717	NM_118717	TC372872	At.32227
A_84_P274610|818486	0.0783708	0.0621488	0.066021	0.00515795	0.0210421	0.169042	-0.37719	0.0901856	-0.240918	0.910529	0.0525608	0.106954	-0.0240998	-0.118615	0.214868	0.0327078	AT2G39000	AT2G39000	Acyl-CoA N-acyltransferases-containing protein	Acyl-CoA N-acyltransferases (NAT) superfamily protein	GO:0008080|GO:0008152|GO:0005634	818486	NM_179977	NM_179977	NP1659953	At.43741
A_84_P792453,A_84_P512107,A_84_P797786|826462	-0.56271	-1.04526	0.181066	0.267283	-0.0128614	0.146716	-0.263042	0.269403	-0.47127	-0.320168	0.197685	0.298135	0.0926455	-0.222606	0.801016	0.187174	AT4G08874	no_match///AT4G08874	hypothetical protein	no_match///BEST Arabidopsis thaliana protein match is: Beta-galactosidase related protein (TAIR:AT3G43580.1); Has 30201 Blast hits to 17322 proteins in 780 species: Archae - 12; Bacteria - 1396; Metazoa - 17338; Fungi - 3422; Plants - 5037; Viruses - 0; Other Eukaryotes - 2996 (source: NCBI BLink).	GO:0005739|GO:0008150|GO:0003674	826462	EG466902///NM_148300///EG466871	NM_148300	TC378523///NP2704165	At.65343///At.69105
A_84_P802664,A_84_P18779|835051	0.0887523	0.0598946	-0.0435221	-0.0878539	-0.0256133	-0.0852182	0.0678885	-0.0599868	-0.163687	0.270171	-0.035306	-0.0483708	-0.036948	0.02194	-0.0858433	-0.0586589	AT5G49880	AT5G49880	mitotic spindle assembly checkpoint protein MAD1	mitotic checkpoint family protein	GO:0007093|GO:0005634|GO:0005635|GO:0009630	835051	NM_124366	NM_124366	TC394572///TC361769	At.29763
A_84_P19755|835989	-0.307534	-0.872891	-0.757109	-0.68405	-0.566831	-0.248049	-1.51972	0.13667	-0.581199	-1.2165	-0.722382	-0.624646	-0.383685	-0.10362	0.344537	0.220299	AT5G58750	AT5G58750	WcaG domain-containing protein	NAD(P)-binding Rossmann-fold superfamily protein	GO:0000166|GO:0005575	835989	NM_125262	NM_125262	TC372369	At.50537
A_84_P560530|844008	-0.497326	0.31019	0.208077	0.34001	0.216238	-0.112586	0.308788	0.0925866	-0.433818	-1.4028	0.264489	0.205601	0.0811144	0.115079	-0.172016	-0.0588619	AT1G76740	AT1G76740	hypothetical protein	unknown protein; BEST Arabidopsis thaliana protein match is: unknown protein (TAIR:AT1G76840.1); Has 3683 Blast hits to 2942 proteins in 407 species: Archae - 9; Bacteria - 440; Metazoa - 1472; Fungi - 269; Plants - 192; Viruses - 8; Other Eukaryotes - 1293 (source: NCBI BLink).	GO:0005739|GO:0008150|GO:0003674|GO:0048453|GO:0048451	844008	NM_106324	NM_106324	TC358301	At.34621
A_84_P21279,A_84_P813230|824336	0.482796	-0.0325346	-0.214259	-0.274827	-0.193234	-0.21522	-0.0398555	-0.112501	-0.503749	0.500642	-0.313864	-0.30678	-0.369572	-0.00952411	-0.159349	-0.186742	AT3G51730	AT3G51730///no_match	saposin B domain-containing protein	saposin B domain-containing protein///no_match	GO:0006629|GO:0005773|GO:0003674|GO:0009651|GO:0006635|GO:0007030|GO:0006816|GO:0016558	824336	NM_115032	NM_115032	TC400307	At.43655
A_84_P56650,A_84_P790164|834110	1.3644	-0.294149	0.19546	0.371297	0.0491159	-0.970678	-0.856195	0.152062	0.00413156	2.20431	-0.308844	-0.278922	-0.0900588	-0.20173	0.591496	-0.00366147	AT5G41080	AT5G41080	glycerophosphoryl diester phosphodiesterase family protein	PLC-like phosphodiesterases superfamily protein	GO:0006629|GO:0008081|GO:0005737|GO:0006817|GO:0016036|GO:0008889|GO:0006071	834110	NM_203136	NM_203136	NP1659259	At.49114
A_84_P22353	-0.118846	0.264678	0.296974	0.300893	0.259353	0.299024	0.0585253	0.349762	0.0761807	-0.0493219	0.411951	0.319953	0.249427	0.204023	0.139884	0.17339		AT4G25280		P-loop containing nucleoside triphosphate hydrolases superfamily protein	GO:0005739|GO:0009041|GO:0005737|GO:0004849|GO:0005634|GO:0019201|GO:0005524				TC381707
A_84_P790264,A_84_P14030|834502	-0.0854323	-0.830714	0.000997782	0.0599337	0.0797873	0.573875	-0.628866	0.533274	0.684031	0.00742388	-0.432373	-0.355895	-0.134901	-0.660043	-0.45181	0.934228	AT5G44730	AT5G44730	haloacid dehalogenase-like hydrolase domain-containing protein	Haloacid dehalogenase-like hydrolase (HAD) superfamily protein	GO:0008967|GO:0016787|GO:0008152|GO:0003824	834502	NM_123840	NM_123840	TC379485///TC376391	At.49423
A_84_P846989,A_84_P199214|838869	-1.80567	-0.182455	-0.302135	-0.146676	-0.204324	-0.291382	-0.428061	-0.142679	-0.855777	-2.70724	-0.111832	0.123199	-0.053364	-0.150304	-0.800034	-0.200651	AT1G22630	AT1G22630	hypothetical protein	unknown protein; LOCATED IN: chloroplast; EXPRESSED IN: 21 plant structures; EXPRESSED DURING: 13 growth stages; Has 87 Blast hits to 86 proteins in 34 species: Archae - 0; Bacteria - 13; Metazoa - 27; Fungi - 0; Plants - 40; Viruses - 0; Other Eukaryotes - 7 (source: NCBI BLink).	GO:0000023|GO:0006098|GO:0019252|GO:0009507	838869	NM_102110	NM_102110	TC389914///TC385989	At.24666
A_84_P826528,A_84_P141849|836636	-0.358321	0.252697	0.335642	0.399968	0.294266	0.294677	0.264942	0.277727	0.14138	-0.389262	0.407815	0.358903	0.36796	0.197268	0.316387	0.100162	AT5G65120	AT5G65120	hypothetical protein	unknown protein; BEST Arabidopsis thaliana protein match is: unknown protein (TAIR:AT5G10110.1); Has 30201 Blast hits to 17322 proteins in 780 species: Archae - 12; Bacteria - 1396; Metazoa - 17338; Fungi - 3422; Plants - 5037; Viruses - 0; Other Eukaryotes - 2996 (source: NCBI BLink).	GO:0008150|GO:0003674|GO:0005634	836636	NM_125911	NM_125911	NP237233///TC371321	At.28920
A_84_P817813,A_84_P817826,A_84_P18418,A_84_P817819|823794	0.196329	0.131694	0.28719	0.0838366	0.0921695	0.144949	0.197365	0.0163372	0.480301	0.213039	0.121161	0.037221	0.0787418	0.0386479	0.175483	0.139122	UXS5	AT3G46440	UDP-XYL synthase 5	UDP-XYL synthase 5	GO:0050662|GO:0005886|GO:0000166|GO:0009744|GO:0009225|GO:0048040|GO:0009750|GO:0003824|GO:0044237|GO:0042732|GO:0009749|GO:0005829	823794	NM_001035743	NM_001035743	TC393243///TC396521	At.43598
A_84_P808375,A_84_P10763,A_84_P808394,A_84_P793071,A_84_P855423,A_84_P808387|820005	0.322193	-0.0196989	0.0156851	-0.0362477	-0.00956416	0.221164	-0.0127037	-0.0376515	0.398215	0.00311828	-0.0395446	-0.0839524	-0.0372202	-0.004879	0.297461	0.222688	AAC1	AT3G08580///no_match	ADP,ATP carrier protein 1	ADP/ATP carrier 1///no_match	GO:0005215|GO:0006511|GO:0005886|GO:0006094|GO:0005743|GO:0005618|GO:0005740|GO:0005739|GO:0051788|GO:0007010|GO:0006810|GO:0005471|GO:0005773|GO:0005774|GO:0005794|GO:0005507|GO:0005730|GO:0009941|GO:0055085|GO:0080129|GO:0016020|GO:0009853|GO:0015865|GO:0010498|GO:0009507	820005	NM_180210///AV567010	NM_180210	TC395268///TC391357///TC398098	At.23909///At.67047
A_84_P144839,A_84_P786788|816106	0.225064	0.0660981	0.0119367	0.0833194	0.0337298	0.166879	0.132994	0.0265118	0.0621644	0.177262	0.109341	0.14271	0.0114472	0.092921	-0.0795932	0.146034	ARI2	AT2G16090	ariadne-1	RING/U-box superfamily protein	GO:0005737|GO:0008270	816106	NM_127167	NM_127167	TC360368///NP453214	At.28282
A_84_P751562,A_84_P557718|838218	-0.181714	-0.18427	0.0050621	0.233513	0.137309	0.114942	-0.130503	0.0870405	0.227479	-0.32781	0.254169	0.229147	0.258724	-0.181133	0.370166	0.152351	AT1G16480	AT1G16480	PPR repeat domain-containing protein	Tetratricopeptide repeat (TPR)-like superfamily protein	GO:0005739|GO:0008150|GO:0003674	838218	NM_101513///NM_001198084	NM_101513///NM_001198084	TC400337	At.11325
A_84_P807496,A_84_P13402,A_84_P807471,A_84_P807463,A_84_P807499,A_84_P807473,A_84_P807484|837904	0.33878	-0.0978732	-0.359959	-0.372033	-0.290829	0.00242543	-0.20956	-0.192106	0.386108	0.0779653	-0.330385	-0.328826	-0.378719	-0.0612903	0.0547647	0.208075	GAPC2	AT1G13440	glyceraldehyde 3-phosphate dehydrogenase	glyceraldehyde-3-phosphate dehydrogenase C2	GO:0009651|GO:0005886|GO:0019288|GO:0051049|GO:0006094|GO:0005618|GO:0005634|GO:0006098|GO:0006096|GO:0005829|GO:0005739|GO:0009266|GO:0005737|GO:0007010|GO:0007030|GO:0006006|GO:0006833|GO:0019761|GO:0006979|GO:0042742|GO:0005794|GO:0005507|GO:0005730|GO:0004365|GO:0006972|GO:0016020|GO:0008270|GO:0046686|GO:0009506|GO:0010498|GO:0055114|GO:0009507	837904	NM_001084061///NM_101214	NM_001084061///NM_101214	TC393850///TC391498///TC399987///TC391968///TC402489///TC404030	At.24406
A_84_P301440|840081	0.417228	0.15581	0.316219	0.250422	0.151824	0.460563	0.247031	0.0865946	0.517886	0.208688	0.381027	0.386818	0.341231	0.186302	0.216554	0.315295	AT1G31910	AT1G31910	phosphomevalonate kinase	GHMP kinase family protein	GO:0005737|GO:0016126|GO:0005524|GO:0019745	840081	NM_001198195	NM_001198195	TC361195	At.17280
A_84_P18812|836048	-0.100428	0.266659	0.096987	0.112803	0.186995	0.233103	0.313323	0.0546863	0.0299921	-0.331979	0.125463	0.233752	0.0532174	0.27825	0.0386574	0.0822369	UBC7	AT5G59300	ubiquitin carrier protein 7	ubiquitin carrier protein 7	GO:0005622|GO:0006511|GO:0004842|GO:0016881|GO:0005634	836048	NM_125320	NM_125320	NP2704747	At.43359
A_84_P14938|842033	0.634307	-0.180925	-0.133098	-0.224789	-0.204911	-0.0775001	-0.271778	-0.159741	0.0353937	0.751573	-0.151751	-0.0792782	-0.191504	-0.194402	0.105567	0.0886399	AT1G55830	AT1G55830	hypothetical protein	unknown protein; CONTAINS InterPro DOMAIN/s: Protein of unknown function DUF812 (InterPro:IPR008530); Has 10940 Blast hits to 7289 proteins in 653 species: Archae - 228; Bacteria - 791; Metazoa - 6174; Fungi - 805; Plants - 342; Viruses - 19; Other Eukaryotes - 2581 (source: NCBI BLink).	GO:0008150|GO:0003674|GO:0005737	842033	NM_104460	NM_104460	NP221565	At.42888
A_84_P835353,A_84_P832213,A_84_P21738|822463	-0.990966	0.312136	-0.129311	-0.325944	-0.124297	-0.0386608	0.0583029	-0.344758	-0.684515	-0.981412	-0.0545521	-0.072319	-0.101001	0.4199	0.10651	-0.893722	AT3G28345	AT3G28345	ABC transporter B family member 15	ABC transporter family protein	GO:0017111|GO:0005886|GO:0006200|GO:0010540|GO:0010541|GO:0048440|GO:0042626|GO:0055085|GO:0005524|GO:0010048|GO:0010329|GO:0000166|GO:0006810|GO:0043481|GO:0016021|GO:0016887|GO:0010315	822463	NM_113754	NM_113754	TC398122	At.43730
A_84_P14856|827346	0.138639	0.196061	-0.0582612	0.0584192	-0.0368905	-0.099169	-0.0813644	-0.123872	0.148	-0.346982	-0.0377448	0.104622	-0.0960848	0.20098	0.157667	-0.129222	INT4	AT4G16480	inositol transporter 4	inositol transporter 4	GO:0015144|GO:0005215|GO:0016020|GO:0005886|GO:0022891|GO:0022857|GO:0006810|GO:0005351|GO:0005366|GO:0055085	827346	NM_117746	NM_117746	TC363214	At.33074
A_84_P23297,A_84_P834039|828591	-0.930562	-3.47022	-2.75216	-2.98101	-2.96853	-3.00798	-4.25947	-1.8809	-2.68552	-0.309177	-2.93913	-2.66239	-2.65406	-2.06974	-1.35837	-1.87653	PAP24	AT4G24890	purple acid phosphatase 24	purple acid phosphatase 24	GO:0019375|GO:0016787|GO:0003993|GO:0005618|GO:0005576|GO:0004722|GO:0045892|GO:0016036|GO:0046872	828591	NM_118621	NM_118621	TC365968	At.32313
A_84_P20901,A_84_P813052,A_84_P803898,A_84_P861320|838120	-0.335461	-0.202839	-0.0546885	-0.0926647	-0.128279	0.0588498	-0.409153	-0.211588	-0.132128	-0.12561	-0.0175872	-0.0410027	-0.160967	-0.11319	-0.0639234	0.187132	ATNTT2	AT1G15500///no_match	ADP,ATP carrier protein 2	TLC ATP/ADP transporter///no_match	GO:0005739|GO:0009536|GO:0005737|GO:0006810|GO:0009941|GO:0016021|GO:0005524|GO:0005471|GO:0009507	838120	NM_101419///BP570460	NM_101419	TC401498///TC395236	At.14771///At.73068
A_84_P824642,A_84_P11389|837479	0.626249	-1.34418	-0.581032	-0.409097	-0.352156	-0.518173	0.354212	-0.080251	-0.150267	-0.0128014	-0.342735	-0.431692	-0.469144	-0.243971	0.63667	-0.00424035	PIF3	AT1G09530	transcription factor PIF3	phytochrome interacting factor 3	GO:0005515|GO:0006355|GO:0003700|GO:0009704|GO:0005634|GO:0031539|GO:0003677|GO:0042802|GO:0009630|GO:0007165|GO:0009740|GO:0009639|GO:0007623|GO:0010017	837479	NM_179295	NM_179295	TC379111///TC378696	At.10926
A_84_P23403|830674	-0.588085	0.416858	0.237549	0.270402	0.198621	-0.0703416	0.203902	0.0533869	0.120932	-0.888961	0.283928	0.274641	0.173457	0.175425	0.377416	0.026209	AT5G07810	AT5G07810	SNF2 and helicase domain-containing protein	SNF2 domain-containing protein / helicase domain-containing protein / HNH endonuclease domain-containing protein	GO:0043247|GO:0007126|GO:0004519|GO:0004386|GO:0032204|GO:0006310|GO:0005634|GO:0003676|GO:0010332|GO:0005524|GO:0003677	830674	NM_120863	NM_120863	TC361000	At.32666
A_84_P754534,A_84_P790943|6240863	-0.179765	-0.0901773	0.0679312	0.0996294	0.161202	-0.175301	-0.0637134	0.00909996	-0.684058	0.0430446	0.124498	0.168684	0.118091	-0.0635644	-0.433427	-0.130082	AT1G45229	AT1G45229///no_match	hypothetical protein	unknown protein; FUNCTIONS IN: molecular_function unknown; INVOLVED IN: biological_process unknown; LOCATED IN: cellular_component unknown; Has 30201 Blast hits to 17322 proteins in 780 species: Archae - 12; Bacteria - 1396; Metazoa - 17338; Fungi - 3422; Plants - 5037; Viruses - 0; Other Eukaryotes - 2996 (source: NCBI BLink).///no_match	GO:0005739|GO:0008150|GO:0003674	6240863	NM_001123969///BP635512	NM_001123969	TC391252	At.50724
A_84_P23701|837036	-0.737126	0.202453	0.146194	0.174295	0.198559	0.0481298	0.188886	0.280852	-0.0312631	-0.736292	0.0795164	0.186162	0.168903	0.205181	-0.0774684	0.0305643	RPL10B	AT1G26910	60S ribosomal protein L10-2	Ribosomal protein L16p/L10e family protein	GO:0005622|GO:0032502|GO:0005737|GO:0001510|GO:0005794|GO:0003735|GO:0016020|GO:0010224|GO:0005840|GO:0009941|GO:0006412|GO:0005829	837036	NM_102455	NM_102455	TC377176	At.41167
A_84_P821489,A_84_P217638|817106	0.236268	0.0976245	0.0677249	0.00276518	-0.00266886	-0.0312786	0.107983	0.00511026	-0.0678742	0.195147	0.0899596	0.0713272	0.0179048	0.0234833	-0.103345	-0.0326084	AT2G25650	no_match///AT2G25650	DNA-binding storekeeper protein-related transcriptional regulator	no_match///DNA-binding storekeeper protein-related transcriptional regulator	GO:0008150|GO:0006355|GO:0005794	817106	NM_128124	NM_128124	TC393663	At.25632
A_84_P20743,A_84_P797860|831430	-0.989726	-0.249724	-0.393514	-0.396546	-0.42583	-0.260102	-0.0115671	-0.492755	-0.420835	-1.69529	-0.296505	-0.369939	-0.433113	-0.147884	0.0423858	-0.493177	AT5G15740	AT5G15740	O-fucosyltransferase family protein	O-fucosyltransferase family protein	GO:0008150|GO:0005794|GO:0016757	831430	NM_121579	NM_121579	TC360912	At.10157
A_84_P293774|835603	1.49144	-0.0865295	-0.221501	-0.340089	-0.363623	-0.223811	0.104878	-0.282145	-0.101215	1.64337	-0.278671	-0.281062	-0.420468	-0.292339	0.871338	0.137115	VTC5	AT5G55120	GDP-L-galactose phosphorylase	galactose-1-phosphate guanylyltransferase (GDP)s;GDP-D-glucose phosphorylases;quercetin 4'-O-glucosyltransferases	GO:0010193|GO:0009611|GO:0009738|GO:0042538|GO:0005634|GO:0009695|GO:0080048|GO:0007165|GO:0080046|GO:0009753|GO:0006612|GO:0019853|GO:0009733|GO:0009414|GO:0010475|GO:0009723|GO:0009863|GO:0010363|GO:0009867	835603	NM_124894	NM_124894	TC396243	At.21005
A_84_P24116,A_84_P850410,A_84_P828045|824321	0.159623	0.00293016	-0.144974	-0.202832	-0.100401	-0.115508	-0.135877	-0.161285	-0.184339	0.197883	-0.121063	-0.130233	-0.11711	0.0608838	-0.0778511	-0.130326	AT3G51580	AT3G51580	hypothetical protein	unknown protein; FUNCTIONS IN: molecular_function unknown; INVOLVED IN: biological_process unknown; LOCATED IN: endomembrane system; EXPRESSED IN: 25 plant structures; EXPRESSED DURING: 15 growth stages; Has 1768 Blast hits to 1607 proteins in 294 species: Archae - 2; Bacteria - 552; Metazoa - 381; Fungi - 236; Plants - 306; Viruses - 38; Other Eukaryotes - 253 (source: NCBI BLink).	GO:0005802|GO:0008150|GO:0003674|GO:0005794|GO:0005886|GO:0005768	824321	NM_115017	NM_115017	TC372179	At.42982
A_84_P20922|842388	1.90591	-0.189708	-0.541683	-0.00861222	-0.213937	-0.19642	0.415789	-0.104532	0.773012	-0.89023	-0.624043	-0.711957	-0.799854	-0.135074	-1.08954	-1.32017	AT1G60970	AT1G60970	coatomer subunit zeta-1	SNARE-like superfamily protein	GO:0042542|GO:0030125|GO:0034976|GO:0009408|GO:0006457|GO:0006810|GO:0045893|GO:0006886|GO:0009644	842388	NM_104777	NM_104777	TC380590	At.17786
A_84_P15775,A_84_P822262|829654	-0.153934	-0.150784	-0.0411274	-0.0262048	-0.0307765	0.0210531	-0.340756	0.0627594	-0.358764	0.0428567	-0.104596	-0.0142322	-0.0966623	-0.0763309	0.0654209	-0.0189784	RAC3	AT4G35020	Rac-like GTP-binding protein ARAC3	RAC-like 3	GO:0005886|GO:0007264|GO:0003924|GO:0005730|GO:0005819|GO:0009086|GO:0000226|GO:0005634|GO:0030427|GO:0015031|GO:0005525|GO:0005622|GO:0006184|GO:0000394|GO:0007165|GO:0005737|GO:0016020|GO:0009860|GO:0007015	829654	NM_001203987	NM_001203987	TC374492	At.20553
A_84_P23721,A_84_P868161|837980	1.0835	0.183487	0.0255933	-0.175148	-0.147535	-0.993038	-0.309631	-0.305822	-0.501602	1.85788	0.146559	-0.067055	-0.152281	0.464881	0.236334	-0.606056	AT1G14200	AT1G14200///no_match	RING/U-box domain-containing protein	RING/U-box superfamily protein///no_match	GO:0042542|GO:0034976|GO:0009408|GO:0006457|GO:0008270|GO:0005634|GO:0009644	837980	NM_101286	NM_101286	TC378350	At.41984
A_84_P13440,A_84_P830243|814844	0.0312929	-0.0906916	-0.0399656	-0.168895	-0.164195	0.0184507	-0.146993	-0.142143	0.0612712	0.27705	0.0373459	0.077637	0.0152102	-0.0302427	0.195357	0.100791	emb1579	AT2G03150	ATP/GTP-binding protein-like protein	ATP/GTP-binding protein family	GO:0005737|GO:0005509|GO:0048193|GO:0009793|GO:0030244|GO:0009630|GO:0005829	814844	NM_126366	NM_126366	NP455558	At.25059
A_84_P191754|830289	-0.0920568	-0.0569956	-0.0908468	-0.124506	-0.159886	-0.0958405	-0.0539381	-0.0801458	-0.176844	0.296949	-0.0443032	-0.0485473	-0.140567	-0.0101027	-0.100541	-0.107321	GYRB3	AT5G04110	DNA gyrase B3	DNA GYRASE B3	GO:0003916|GO:0003918|GO:0009330|GO:0006200|GO:0005694|GO:0005634|GO:0006259|GO:0003677|GO:0005524|GO:0006261|GO:0007059|GO:0006265|GO:0008094	830289	NM_120493	NM_120493	NP235934	At.33174
A_84_P102076|836590	-1.65407	-0.0113175	-0.183205	-0.504354	-0.154828	-0.126346	-0.299524	-0.307795	-0.742236	0.445218	-0.641665	-0.271699	-0.621434	-0.732742	-0.435128	-0.575903	AT5G64690	AT5G64690	neurofilament triplet H protein-like protein	neurofilament triplet H protein-related	GO:0008150|GO:0003674|GO:0005886|GO:0009860|GO:0009827	836590	NM_125865	NM_125865	TC369031	At.28946
A_84_P584558|843592	-1.13055	0.273554	0.276951	0.252758	0.169805	-0.0210799	0.437834	0.178769	-0.323494	-0.946538	0.313014	0.319111	0.248186	0.309365	-0.596046	-0.0777858	AT1G72600	AT1G72600	hydroxyproline-rich glycoprotein family protein	hydroxyproline-rich glycoprotein family protein	GO:0008150|GO:0003674	843592	NM_105919	NM_105919	TC385294	At.10971
A_84_P757021,A_84_P13483,A_84_P757941|817191	-0.532768	-0.172372	-0.0683079	0.0512536	-0.0366356	0.0305138	-0.20177	0.0354574	-0.54087	-1.03399	-0.097528	0.00846052	-0.135917	-0.251285	-0.178841	0.0339591	AT2G26500	AT2G26500	putative cytochrome b6f complex subunit	cytochrome b6f complex subunit (petM), putative	GO:0009535|GO:0009496|GO:0009512|GO:0006364|GO:0009657|GO:0010207|GO:0009507	817191	NM_128207///NM_179748///NM_001084495	NM_128207///NM_179748///NM_001084495	TC403284///TC396747///TC388939	At.22912
A_84_P816444,A_84_P11662|818020	-0.0934846	0.224799	-0.0133138	-0.0921595	-0.162877	0.177166	-0.075829	-0.171663	-0.016578	0.531002	-0.278701	-0.281869	-0.207087	-0.136474	-0.0914648	-0.06976	AT2G34560	AT2G34560	P-loop containing nucleoside triphosphate hydrolase-like protein	P-loop containing nucleoside triphosphate hydrolases superfamily protein	GO:0017111|GO:0005886|GO:0000166|GO:0016887|GO:0005524|GO:0019538	818020	NM_201871	NM_201871	TC381480	At.47485
A_84_P11276|836688	0.08218	0.0272653	0.0573199	0.021605	-0.03337	0.182083	0.0184679	0.0343068	-0.0364935	-0.246925	0.0528083	-0.0526865	-0.0571854	-0.0274048	-0.00771666	0.201324	AT5G65620	AT5G65620	Zincin-like metalloproteases family protein	Zincin-like metalloproteases family protein	GO:0005739|GO:0019243|GO:0009570|GO:0006508|GO:0004222|GO:0009507|GO:0005829	836688	NM_125960	NM_125960	TC360703	At.66699
A_84_P857510,A_84_P861062,A_84_P810292,A_84_P22107|820366	0.552146	-0.57764	-0.3086	-0.249958	-0.161485	0.105174	-0.464332	0.254744	0.113545	2.36539	-0.282905	-0.354641	-0.342419	-0.364579	0.0595961	0.57181	AT3G11930	AT3G11930///no_match	adenine nucleotide alpha hydrolases-like protein	Adenine nucleotide alpha hydrolases-like superfamily protein///no_match	GO:0003674|GO:0005737|GO:0006950|GO:0002238	820366	NM_180232///NM_112026///NM_180231	NM_180232///NM_112026///NM_180231	TC391388///TC400946///TC374331	At.5410
A_84_P15002|835264	0.173839	0.971406	-0.0379088	-0.0308297	-0.108989	0.569503	0.94268	-0.238081	0.74497	-0.47068	-0.441582	-0.704265	-0.550161	0.42302	-0.329316	-0.0409021	AT5G51890	AT5G51890	peroxidase 66	Peroxidase superfamily protein	GO:0004601|GO:0005576|GO:0006979|GO:0055114|GO:0020037	835264	NM_124568	NM_124568	TC371678	At.25182
A_84_P18268,A_84_P834853,A_84_P833380|816678	0.0357153	-0.0521355	0.0287716	-0.0534458	-0.117411	0.155379	0.0573897	-0.109154	0.31319	-0.013679	0.00172114	-0.016608	-0.0653243	-0.00210261	0.0636237	0.149464	AT2G21390	AT2G21390	coatomer subunit alpha-2	Coatomer, alpha subunit	GO:0005215|GO:0006511|GO:0030126|GO:0000226|GO:0080008|GO:0006886|GO:0030117|GO:0005829|GO:0000911|GO:0006888|GO:0051788|GO:0080129|GO:0016020|GO:0005198|GO:0009853|GO:0016192	816678	NM_127711	NM_127711	TC358414	At.28070
A_84_P756760	1.00295	0.271336	1.96721	1.01374	0.716923	0.832437	0.570402	0.348707	-0.184684	3.05698	1.90692	1.52495	1.42952	0.14449	4.03909	1.67903		AT2G12440		transposable element gene
A_84_P556908|841568	-0.306483	0.20976	0.158565	0.240165	0.218369	0.360349	0.0570617	0.271866	-0.293555	-0.213225	0.184789	0.317278	0.134221	0.10604	-0.418448	0.0884628	AT1G51430	AT1G51430	hypothetical protein	unknown protein; BEST Arabidopsis thaliana protein match is: unknown protein (TAIR:AT3G28370.1); Has 13 Blast hits to 13 proteins in 4 species: Archae - 0; Bacteria - 0; Metazoa - 0; Fungi - 0; Plants - 13; Viruses - 0; Other Eukaryotes - 0 (source: NCBI BLink).	GO:0008150|GO:0003674|GO:0009507	841568	NM_104021	NM_104021	NP2698468	At.37817
A_84_P577870,A_84_P790806|831819	-0.0983431	0.0531206	0.18218	0.206987	0.164957	0.258239	0.0485208	0.205898	0.300547	-0.11004	0.358669	0.472079	0.281475	0.0620029	-0.178543	0.340492	RUS5	AT5G01510	hypothetical protein	Protein of unknown function, DUF647	GO:0008150|GO:0003674|GO:0009507	831819	NM_120229	NM_120229	TC367229///NP205585	At.50415
A_84_P22572,A_84_P859300|835341	1.81232	0.394599	0.062088	-0.442648	-0.2162	0.0530021	-0.467462	-0.197334	0.445221	3.7739	-0.0849856	-0.382182	-0.527438	0.00921357	-0.171249	-0.148342	HSP90.1	AT5G52640	heat shock protein 81-1	heat shock protein 90.1	GO:0005515|GO:0042542|GO:0046685|GO:0005886|GO:0009408|GO:0005618|GO:0006950|GO:0009816|GO:0005524|GO:0009644|GO:0005829|GO:0005737|GO:0006457|GO:0051082|GO:0042742	835341	NM_124642	NM_124642	TC377351///TC399307	At.25471
A_84_P186024,A_84_P790533|840463	-0.0330251	-0.623551	-0.200069	-0.193231	-0.1329	0.382311	-0.833993	0.0441347	-0.315087	4.29873	-0.128158	-0.562085	0.111995	-0.437301	-0.00159615	0.427605	AT1G35630	AT1G35630	protease-associated and C3HC4-type RING finger domain-containing protein	Protease-associated (PA) RING/U-box zinc finger family protein	GO:0008270|GO:0008233|GO:0005576	840463	NM_103264	NM_103264	NP1654401	At.49941
A_84_P14109|836635	0.934611	0.15443	0.139993	-0.00323272	0.000482798	-0.290152	-0.0375769	-0.0504856	0.451012	0.886328	0.198171	0.0474045	0.112926	0.0717692	0.850743	-0.0821606	ACX2	AT5G65110	acyl-coenzyme A oxidase 2	acyl-CoA oxidase 2	GO:0001676|GO:0006635|GO:0050660|GO:0005634|GO:0016627|GO:0009062|GO:0043248|GO:0051788|GO:0009735|GO:0008152|GO:0003997|GO:0006631|GO:0003995|GO:0043161|GO:0048767|GO:0055114|GO:0005777	836635	NM_001037068	NM_001037068	TC361386	At.49226
A_84_P799783,A_84_P19281,A_84_P821757|821100	-0.14245	-0.106942	-0.0951474	-0.382774	-0.18889	-0.2291	0.141351	-0.290648	0.311369	1.58603	-0.121672	-0.0869176	-0.0437393	-0.241036	-0.260239	-0.0506961	AT3G02510	no_match///AT3G02510	regulator of chromosome condensation domain-containing protein	no_match///Regulator of chromosome condensation (RCC1) family protein	GO:0008150|GO:0005737|GO:0005886|GO:0003682|GO:0008536	821100	BP583580///NM_111118	NM_111118	NP332588	At.70614///At.20016
A_84_P22758|839520	0.600394	0.0974061	-0.0944111	-0.228966	-0.245634	0.0501902	0.0170975	-0.243924	0.0606761	0.634458	-0.0811937	-0.0992634	-0.215599	0.126842	0.222471	0.0725931	CKL13	AT1G04440	casein kinase like 13	casein kinase like 13	GO:0005737|GO:0004672|GO:0016301|GO:0004674|GO:0006468|GO:0005524|GO:0016772	839520	NM_100324	NM_100324	NP038333	At.22161
A_84_P811645,A_84_P861288,A_84_P22242,A_84_P811651,A_84_P811655|824710	0.480033	-0.0370464	-0.168587	-0.222829	-0.223571	0.101704	0.0942636	-0.175222	0.385579	-0.0646694	-0.247446	-0.2222	-0.25235	0.0465193	0.370946	0.181801	TPI	no_match///AT3G55440	triosephosphate isomerase	no_match///triosephosphate isomerase	GO:0019344|GO:0006511|GO:0004807|GO:0044262|GO:0009651|GO:0005886|GO:0006094|GO:0005618|GO:0003824|GO:0006098|GO:0010043|GO:0006096|GO:0005829|GO:0005739|GO:0009060|GO:0009266|GO:0051788|GO:0005737|GO:0009570|GO:0007030|GO:0006833|GO:0048046|GO:0005773|GO:0005774|GO:0005794|GO:0005507|GO:0006972|GO:0080129|GO:0008152|GO:0009853|GO:0043161|GO:0046686|GO:0009506|GO:0009507	824710	NM_115402	NM_115402	TC396777///TC404188///TC379245	At.24563
A_84_P89979,A_84_P784871,A_84_P818278|837378	-1.05248	0.341161	0.169568	0.294327	0.152571	-0.0536678	0.0173273	0.0455148	-0.650799	-1.53192	0.0170715	0.0714927	0.0502424	0.0577805	-0.191949	-0.299229	SYP111	AT1G08560	syntaxin-related protein KNOLLE	syntaxin of plants 111	GO:0009524|GO:0051322|GO:0005886|GO:0008283|GO:0009504|GO:0000226|GO:0051329|GO:0051225|GO:0006084|GO:0006886|GO:0012505|GO:0000911|GO:0000910|GO:0005484|GO:0010583|GO:0016020|GO:0006944|GO:0016126|GO:0016192|GO:0009506	837378	NM_100729	NM_100729	TC371975///TC390853	At.10802
A_84_P863159,A_84_P10692,A_84_P811658|818260	0.452432	-0.008389	-0.167367	-0.303018	-0.288488	-0.179001	0.112023	-0.281237	-0.154582	-0.128965	-0.258409	-0.414342	-0.305274	-0.0552824	-0.255253	-0.165002	MAT3	no_match///AT2G36880	S-adenosylmethionine synthase 3	no_match///methionine adenosyltransferase 3	GO:0009651|GO:0005886|GO:0005507|GO:0009698|GO:0042398|GO:0006970|GO:0004478|GO:0005524|GO:0005829|GO:0005737|GO:0006598|GO:0007030|GO:0006556|GO:0006816|GO:0046686|GO:0009506	818260	NM_001124986///NM_129243	NM_001124986///NM_129243	TC406231///TC394528	At.23534
A_84_P11979|829266	0.10973	-0.479951	-0.340658	-0.306784	-0.313066	-0.0876412	-0.261379	-0.199718	-0.454194	0.453886	-0.277884	-0.194024	-0.318722	-0.427605	-0.124357	0.141021	AT4G31390	AT4G31390	uncharacterized aarF domain-containing protein kinase	Protein kinase superfamily protein	GO:0015996|GO:0010287|GO:0004672|GO:0080183|GO:0005886|GO:0005524|GO:0016772|GO:0009507	829266	NM_119288	NM_119288	TC364425	At.44818
A_84_P119172|841536	-0.808152	0.129784	0.119502	0.240623	0.229644	0.186427	0.0238616	0.241597	-0.141957	0.256745	0.379877	0.249449	0.230679	0.0208645	-0.0670439	0.167388	AT1G51130	AT1G51130	Nse4, component of Smc5/6 DNA repair complex	Nse4, component of Smc5/6 DNA repair complex	GO:0008150|GO:0003674|GO:0005634	841536	NM_103992	NM_103992	TC366911	At.37881
A_84_P221626|843160	0.683443	0.118832	0.0788484	0.108665	0.185538	0.160412	0.203282	0.2165	0.279402	0.129838	0.130698	0.193033	0.0991237	0.163723	0.0666449	0.233613	AT1G68310	AT1G68310	hypothetical protein	Protein of unknown function (DUF59)	GO:0042127|GO:0051726|GO:0010209|GO:0005634|GO:0009944	843160	NM_001160985	NM_001160985	TC389221	At.35543
A_84_P21305|824922	1.64015	-0.271174	-0.176551	-0.141696	-0.12091	-0.0690262	-0.450232	-0.0476291	-0.173953	0.887577	-0.207326	-0.0375743	-0.149945	-0.0645382	0.426494	-0.0237665	AGK2	AT3G57550	guanylate kinase	guanylate kinase	GO:0005737|GO:0010200|GO:0050832|GO:0004385|GO:0009117|GO:0006163|GO:0030968	824922	NM_001035800	NM_001035800	TC364642	At.717
A_84_P14950|833760	-0.0647181	1.76477	1.56762	0.907272	0.524298	1.24782	0.232658	-0.088132	-1.15262	-1.32584	0.409674	0.314498	-0.0144984	0.192667	-0.246654	0.0152988	NIP4;2	AT5G37820	putative aquaporin NIP4-2	NOD26-like intrinsic protein 4;2	GO:0005215|GO:0005737|GO:0016020|GO:0015250|GO:0006810|GO:0016021|GO:0006833|GO:0055085	833760	NM_123141	NM_123141	TC377567	At.30462
A_84_P806787,A_84_P806815,A_84_P22427|827467	-0.725059	-0.0110574	-0.00115156	-0.0254354	-0.0569181	-0.102993	0.00846791	-0.142489	-0.146121	-0.99546	0.0383341	0.0803459	0.0887632	0.0529141	-0.334648	-0.162298	AT4G17520	AT4G17520	plasminogen activator inhibitor 1 RNA-binding protein	Hyaluronan / mRNA binding family	GO:0008150|GO:0003723|GO:0005634|GO:0005829|GO:0005777	827467	NM_117858	NM_117858	TC390456///TC375777	At.22483
A_84_P15211|838282	-0.0501778	-0.104899	-0.0288923	0.0341396	-0.0184155	0.17573	-0.357198	0.0321016	0.0589418	0.110732	-0.0475321	-0.0379672	-0.129278	-0.0558054	0.188885	0.0850356	CAT8	AT1G17120	cationic amino acid transporter 8	cationic amino acid transporter 8	GO:0015326|GO:0009741|GO:0005774|GO:0016020|GO:0015171|GO:0005886|GO:0006810|GO:0015174|GO:0055085|GO:0003333|GO:0043231	838282	NM_101572	NM_101572	TC362803	At.27889
A_84_P14273|838043	0.139494	0.0730929	-0.149849	-0.376316	-0.315199	-0.265645	-0.583708	-0.302953	0.855932	0.909507	-0.453051	-0.452494	-0.335089	-0.058127	1.12816	-0.0910756	AT1G14780	AT1G14780	MAC/Perforin domain-containing protein	MAC/Perforin domain-containing protein	GO:0008150|GO:0003674|GO:0015824|GO:0005634	838043	NM_101347	NM_101347	NP221949	At.70434
A_84_P816819,A_84_P91379|830120	-0.304798	0.0874372	0.132094	0.0169806	0.00938129	0.0890291	-0.0559328	0.0638728	-0.0222292	-0.0455432	0.0527241	-0.0226493	0.02811	0.01686	0.00877619	0.53556	AGT2	AT4G39660	alanine:glyoxylate aminotransferase 2	alanine:glyoxylate aminotransferase 2	GO:0005739|GO:0005774|GO:0019544|GO:0016020|GO:0030170|GO:0008483|GO:0008270|GO:0003824|GO:0046686|GO:0008453	830120	NM_120126	NM_120126	TC369679///TC400906	At.22488
A_84_P14126|831556	-0.541697	0.0722094	0.290594	0.302509	0.25423	0.17966	0.104221	0.0954761	0.597301	0.103541	0.552264	0.436966	0.404799	0.205444	-0.099206	0.0486294	AT5G16930	AT5G16930	AAA-type ATPase family protein	AAA-type ATPase family protein	GO:0005739|GO:0017111|GO:0005886|GO:0000166|GO:0016887|GO:0005524	831556	NM_121699	NM_121699	NP229854	At.31619
A_84_P608020|825478	-0.0485842	-0.183416	-0.247049	-0.228467	-0.219938	-0.235014	-0.123821	-0.20786	-0.183438	0.138239	-0.232045	-0.385867	-0.342341	-0.180584	-0.410344	-0.365494	MBD4	AT3G63030	methyl-CPG-binding domain 4 protein	methyl-CPG-binding domain 4	GO:0008150|GO:0008327|GO:0008270|GO:0005634|GO:0051747|GO:0003677	825478	NM_116168	NM_116168	TC384439	At.66481
A_84_P181024|840448	-0.549562	0.291017	0.469253	0.477661	0.366335	0.303386	0.476897	0.348646	0.0992726	-0.916789	0.563902	0.592391	0.50053	0.335729	-0.0185215	0.29505	AT1G35530	AT1G35530	fanconi anemia group M protein	DEAD/DEAH box RNA helicase family protein	GO:0008026|GO:0006261|GO:0007126|GO:0016787|GO:0000724|GO:0004386|GO:0005634|GO:0003676|GO:0045128|GO:0005524|GO:0003677	840448	NM_001198212	NM_001198212	NP2709527	At.39558
A_84_P593944|5008197	1.46816	-0.270329	0.0520366	-0.0875479	0.00179291	0.0296196	0.611425	0.0869837	0.741266	1.86937	0.171425	0.120067	0.0444531	-0.0743951	0.27723	0.363478	AT5G03495	AT5G03495	RNA-binding (RRM/RBD/RNP motifs) family protein	RNA-binding (RRM/RBD/RNP motifs) family protein	GO:0008150|GO:0000166|GO:0009507	5008197	NM_001085055	NM_001085055	NP206910	At.71317
A_84_P274450|832751	1.08525	0.0331552	0.226984	0.00676584	0.231445	-0.0416632	-0.683998	0.112546	-1.08017	-1.11514	0.0360465	-0.019328	-0.0360779	0.150941	-0.0452508	0.318417	GATA23	AT5G26930	GATA transcription factor 23	GATA transcription factor 23	GO:0043565|GO:0006355|GO:0003700|GO:0009416|GO:0008270|GO:0005634|GO:0048527	832751	NM_122575	NM_122575	TC383917	At.30837
A_84_P828767,A_84_P559526|840118	0.299259	-0.0637014	0.0232196	0.0694797	0.0801237	0.119781	0.108902	0.149527	0.166087	0.102872	0.0377409	0.0570519	0.0289211	0.0703001	-0.0908487	0.173838	AT1G32260	AT1G32260	hypothetical protein	unknown protein; FUNCTIONS IN: molecular_function unknown; INVOLVED IN: biological_process unknown; LOCATED IN: mitochondrion; EXPRESSED IN: 22 plant structures; EXPRESSED DURING: 13 growth stages; BEST Arabidopsis thaliana protein match is: unknown protein (TAIR:AT2G35480.1); Has 48 Blast hits to 48 proteins in 14 species: Archae - 0; Bacteria - 0; Metazoa - 0; Fungi - 0; Plants - 48; Viruses - …	GO:0005739|GO:0008150|GO:0003674	840118	NM_102959	NM_102959	NP954541///TC378475	At.15512
A_84_P12522|817420	0.408347	0.267255	0.182299	-0.271378	-0.0272241	-0.286932	-0.947375	-0.256352	-0.59546	-1.50455	-0.00949764	-0.265156	-0.504826	-0.160078	-0.551911	-0.25771	AT2G28710	AT2G28710	C2H2-type zinc finger-containing protein	C2H2-type zinc finger family protein	GO:0005622|GO:0006355|GO:0003700|GO:0008270|GO:0005634|GO:0003676	817420	NM_128432	NM_128432	TC389663	At.66263
A_84_P794714,A_84_P11498,A_84_P814542|844385	0.462707	0.0462141	0.0904715	-0.0579646	-0.034637	-0.122358	-0.441312	-0.0331204	-0.13698	-0.121696	0.0757904	-0.0983682	0.065985	0.111562	0.160824	-0.0984723	NHO1	no_match///AT1G80460	glycerol kinase	no_match///Actin-like ATPase superfamily protein	GO:0004370|GO:0006635|GO:0019563|GO:0005975|GO:0002237|GO:0019200|GO:0080167|GO:0006072|GO:0005829|GO:0005739|GO:0009617|GO:0016773|GO:0010188	844385	BP571327///NM_106694///NM_001036230	NM_106694///NM_001036230	TC364661///TC394993	At.67688///At.24313
A_84_P787846,A_84_P22219|824208	-0.834941	-0.250277	0.043469	0.0813613	0.0692384	0.282537	0.184492	0.330462	0.236001	-0.154605	-0.306196	-0.355213	-0.119219	-0.56233	-1.54335	0.665557	MES10	AT3G50440	methyl esterase 10	methyl esterase 10	GO:0005737|GO:0016787|GO:0016788|GO:0080032	824208	NM_114904	NM_114904	TC361138	At.35493
A_84_P607864|821194	-1.18599	-0.169723	-0.0833893	-0.095845	-0.00712967	0.192217	-0.224705	-0.277617	-0.063549	-0.31344	-0.160336	-0.203027	-0.0567565	-0.103689	-0.202219	-0.0971457	GASA5	AT3G02885	GAST1 protein homolog 5	GAST1 protein homolog 5	GO:0009408|GO:0009751|GO:0009739|GO:0005576|GO:0010286|GO:0009506	821194	NM_111158	NM_111158	TC394354	At.5431
A_84_P22146|822580	-2.91772	0.603311	0.393613	-0.184712	-0.073118	0.617413	-0.966679	-1.21189	0.293476	2.16157	-1.12339	-1.15222	-0.896084	-0.382885	-1.1347	-0.0278371	AT3G29250	AT3G29250	Rossmann-fold NAD(P)-binding domain-containing protein	NAD(P)-binding Rossmann-fold superfamily protein	GO:0005737|GO:0000166|GO:0005507|GO:0008152|GO:0016491|GO:0005576	822580	NM_001125265	NM_001125265	TC390696	At.47881
A_84_P86089,A_84_P852053|828606	2.05776	-0.0703666	-0.0433023	-0.110869	-0.0349984	0.1129	-0.213194	-0.135111	0.423711	1.38919	-0.0543118	-0.0601099	-0.125319	-0.0161834	0.648283	0.326818	AT4G25030	AT4G25030	hypothetical protein	unknown protein; BEST Arabidopsis thaliana protein match is: unknown protein (TAIR:AT5G45410.3); Has 125 Blast hits to 125 proteins in 36 species: Archae - 2; Bacteria - 31; Metazoa - 0; Fungi - 4; Plants - 88; Viruses - 0; Other Eukaryotes - 0 (source: NCBI BLink).	GO:0009611|GO:0009738|GO:0009805|GO:0042538|GO:0005634|GO:0030968|GO:0035556|GO:0043069|GO:0003674|GO:0007165|GO:0008150|GO:0006944|GO:0009753|GO:0006612|GO:0009733|GO:0009414|GO:0009723|GO:0010363	828606	NM_202884	NM_202884	TC394126///TC394338	At.22641
A_84_P186724|832543	0.118877	-0.0472531	-0.0924227	-0.13891	-0.128418	-0.103201	-0.0872672	-0.179646	-0.0208008	0.307342	-0.036593	0.0312223	-0.0669503	-0.00572777	0.100526	-0.0840203	AT5G24740	AT5G24740	hypothetical protein	Protein of unknown function (DUF1162)	GO:0010638|GO:0006396|GO:0008104|GO:0005794|GO:0009888|GO:0009887|GO:0045492|GO:0010413|GO:0022402|GO:0033044	832543	NM_122383	NM_122383	NP281723	At.30944
A_84_P89769|818166	3.29563	0.125496	0.318897	0.184812	-0.0881603	-0.169084	-0.646346	0.0130153	1.71621	2.50062	0.0319097	-0.38389	0.769962	0.123142	2.17932	0.262945	PUB23	AT2G35930	E3 ubiquitin-protein ligase PUB23	plant U-box 23	GO:0004842|GO:0016567|GO:0050832|GO:0006952|GO:0051865|GO:0005829|GO:0035556|GO:0002679|GO:0043069|GO:0005737|GO:0010200|GO:0006944|GO:0000165|GO:0031348|GO:0006612|GO:0009414|GO:0009862|GO:0010310|GO:0010363|GO:0042742|GO:0009867	818166	NM_129152	NM_129152	TC366905	At.43241
A_84_P834597,A_84_P20301|839467	-0.939459	0.236247	0.177905	0.209928	0.0562983	-0.182994	0.106691	-0.194487	-0.423664	-1.59679	0.0500979	0.0274363	0.0412707	0.0411041	-0.259373	-0.255861	CSLD5	AT1G02730	1,4-beta-D-xylan synthase	cellulose synthase-like D5	GO:0005794|GO:0009651|GO:0042546|GO:0009965|GO:0000226|GO:0051329|GO:0006970|GO:0000911|GO:0010583|GO:0009832|GO:0048367|GO:0051753|GO:0016020|GO:0000724|GO:0042127|GO:0009414|GO:0046527|GO:0000271|GO:0030244	839467	NM_100153	NM_100153	TC358709	At.42583
A_84_P11576|817884	-0.134406	0.100656	-0.00532913	-0.00970149	0.0469062	0.0517402	0.232414	0.0544538	-0.0194383	-0.30432	-0.0163629	0.00813031	-0.0493517	0.0833657	0.058635	0.0412264	AT2G33220	AT2G33220	NADH dehydrogenase	GRIM-19 protein	GO:0005739|GO:0003674|GO:0031966|GO:0005747|GO:0009853|GO:0045271	817884	NM_128881	NM_128881	TC403352	At.20804
A_84_P61730|837933	-0.880262	0.231223	0.387352	0.399057	0.268153	0.257413	0.18557	0.291618	0.0164671	-0.92101	0.450459	0.295421	0.439438	0.0393341	0.164883	0.163014	AT1G13730	AT1G13730	nuclear transport factor 2 and RNA recognition motif domain-containing protein	Nuclear transport factor 2 (NTF2) family protein with RNA binding (RRM-RBD-RNP motifs) domain	GO:0005622|GO:0005737|GO:0000166|GO:0003723|GO:0006810|GO:0003676|GO:0009165|GO:0006913	837933	NM_101241	NM_101241	TC364662	At.15556
A_84_P761787	-3.84151	-0.291097	-0.0356562	-0.135252	-0.109791	-0.658692	-2.93769	-0.352464	-2.2171	-2.04255	0.135034	0.175634	-0.157662	0.233663	-0.496671	-0.21692		AT3G14185		other RNA
A_84_P841755	0.206203	0.132766	0.132483	0.137118	0.144897	0.0985286	0.17973	0.0798509	-0.120697	0.389963	0.0512829	0.0921552	0.0748746	0.15408	-0.236687	0.0820643		AT1G30970		zinc finger (C2H2 type) family protein					NP229955
A_84_P110822,A_84_P845956,A_84_P824569|820334	-0.0251467	0.0464218	0.0777483	0.154396	0.12718	0.164388	0.160716	0.22025	0.0438685	-0.438856	0.0278628	0.148291	0.0257716	0.0526416	-0.0356369	0.189586	AT3G11620	AT3G11620	esterase/lipase domain-containing protein	alpha/beta-Hydrolases superfamily protein	GO:0005739|GO:0008150|GO:0003674|GO:0000394|GO:0030003|GO:0009086	820334	NM_001035595///NM_180229	NM_001035595///NM_180229	TC394877///NP332324	At.39721
A_84_P758327|6240535	-0.672651	0.198576	-0.316732	-0.230098	-0.0279509	-0.0968304	-0.0218446	-0.447868	0.189052	-0.861383	-0.0393082	0.043101	0.0659677	0.0592457	0.8358	-0.252775	AT2G40711	AT2G40711	hypothetical protein	unknown protein; Has 30201 Blast hits to 17322 proteins in 780 species: Archae - 12; Bacteria - 1396; Metazoa - 17338; Fungi - 3422; Plants - 5037; Viruses - 0; Other Eukaryotes - 2996 (source: NCBI BLink).	GO:0005739	6240535	NM_001125015	NM_001125015	TC388465	At.69384
A_84_P14978,A_84_P836979,A_84_P832427|834574	1.9225	0.287489	0.0685507	-0.0906304	0.194172	-0.243073	-0.233505	-0.276258	-0.0993901	0.612693	0.161723	-0.153757	-0.0491322	0.27875	-0.0322131	-0.0721693	DUR3	AT5G45380	solute:sodium symporter	solute:sodium symporters;urea transmembrane transporters	GO:0006995|GO:0005215|GO:0016020|GO:0005886|GO:0006810|GO:0035725|GO:0015204|GO:0055085|GO:0015370	834574	NM_123906	NM_123906	TC362270	At.30015
A_84_P784551,A_84_P16765,A_84_P832025|831675	-0.426726	0.0703146	-0.0369556	0.0466728	-0.0462496	0.0142367	0.0828092	-0.176564	-0.00540423	-0.140955	0.031287	0.081521	0.0124869	-0.0208483	0.0399439	-0.0320616	IMPA-9	AT5G03070	importin alpha isoform 9	importin alpha isoform 9	GO:0008150|GO:0006396|GO:0005737|GO:0048522|GO:0022402|GO:0009410|GO:0005829	831675	NM_120385	NM_120385	NP207315	At.4995
A_84_P810916,A_84_P856546,A_84_P286290,A_84_P810931|835660	-0.518418	0.0144746	0.0936317	0.0531106	0.0249696	-0.140552	-0.170146	0.00707102	-0.112201	-0.315759	0.22147	0.0569506	0.179246	-0.00992084	-0.167354	-0.0950692	AT5G55660	AT5G55660	DEK domain-containing chromatin associated protein	DEK domain-containing chromatin associated protein	GO:0005739|GO:0005634|GO:0005829	835660	NM_124948	NM_124948	NP231371///TC398545	At.43929
A_84_P23553,A_84_P849127|842059	0.35262	-0.275393	-0.302038	-0.376117	-0.338596	-0.0667868	-0.503103	-0.216282	-0.0198319	0.293715	-0.397447	-0.374634	-0.394046	-0.257548	-0.128826	-0.00910441	AT1G56080	AT1G56080	hypothetical protein	unknown protein; FUNCTIONS IN: molecular_function unknown; INVOLVED IN: biological_process unknown; LOCATED IN: plasma membrane; EXPRESSED IN: 12 plant structures; EXPRESSED DURING: 6 growth stages; BEST Arabidopsis thaliana protein match is: unknown protein (TAIR:AT1G16520.1); Has 196 Blast hits to 193 proteins in 50 species: Archae - 2; Bacteria - 0; Metazoa - 9; Fungi - 2; Plants - 132; Viruse…	GO:0008150|GO:0003674|GO:0005886|GO:0005634	842059	NM_104486	NM_104486	NP168760	At.11793
A_84_P818066,A_84_P87459,A_84_P843646|819321	-0.198435	-0.0870612	-0.0554123	-0.0918014	-0.141436	0.0578256	-0.080781	-0.131647	0.272816	0.273083	-0.118999	-0.100387	-0.0936966	-0.110339	0.535267	-0.0971626	SPL1	AT2G47070	squamosa promoter-binding-like protein 1	squamosa promoter binding protein-like 1	GO:0032880|GO:0006355|GO:0003700|GO:0005634|GO:0042744|GO:0003677	819321	NM_180137	NM_180137	TC389383///TC358972///NP456225	At.12581
A_84_P11474|839667	-3.73722	-0.650585	-0.706039	-0.80237	-0.873459	-0.472416	0.266621	-0.435003	-0.46849	-0.276974	-0.586908	-0.618514	-0.295983	0.00977671	0.455948	0.168639	RSL4	AT1G27740	transcription factor bHLH54	root hair defective 6-like 4	GO:0006355|GO:0003700|GO:0009733|GO:0048766|GO:0048765|GO:0016049|GO:0005634|GO:0045893|GO:0003677	839667	NM_102539	NM_102539	TC373114	At.41015
A_84_P18578|828815	3.1432	0.312844	-0.0568953	-0.207942	-0.173584	-0.0730102	0.458826	-0.169834	0.653526	1.91708	-0.186955	-0.221993	-0.243156	-0.0218875	-0.0740938	0.235708	TSB2	AT4G27070	tryptophan synthase beta chain	tryptophan synthase beta-subunit 2	GO:0000162|GO:0004834|GO:0009570|GO:0030170|GO:0008152|GO:0009941|GO:0003824|GO:0006568|GO:0009507	828815	NM_118841	NM_118841	TC365532	At.327
A_84_P793225,A_84_P796180,A_84_P22063|819413	1.20616	0.0536571	-0.0783615	-0.16149	-0.119555	-0.382354	0.223204	-0.0646124	0.205026	1.91984	-0.0600536	-0.320325	0.0899239	0.0745394	0.0931919	0.0554293	RKF3	AT2G48010///no_match	putative LRR receptor-like serine/threonine-protein kinase RKF3	receptor-like kinase in in flowers 3///no_match	GO:0004672|GO:0005886|GO:0004702|GO:0016301|GO:0004674|GO:0006468|GO:0005576|GO:0005524|GO:0016772	819413	NM_130368///DR382204	NM_130368	TC362449	At.221///At.68149
A_84_P11299|832064	1.94816	0.152532	-0.181463	-0.315035	-0.209758	0.0253644	0.621901	-0.210927	1.24093	1.87366	-0.169835	-0.187485	-0.24931	-0.00341892	0.653587	0.322435	AT5G19440	AT5G19440	Rossmann-fold NAD(P)-binding domain-containing protein	NAD(P)-binding Rossmann-fold superfamily protein	GO:0004022|GO:0050662|GO:0005794|GO:0005886|GO:0000166|GO:0003824|GO:0046482|GO:0044237|GO:0009506|GO:0005829	832064	NM_121949	NM_121949	TC375029	At.22934
A_84_P786870,A_84_P279970|832377	0.530444	0.0438685	0.486184	0.641535	0.441738	0.0898159	-0.162103	0.507286	0.777895	0.431806	0.421473	0.320473	0.555681	0.114042	1.13106	0.310211	AT5G23130	AT5G23130	Peptidoglycan-binding LysM domain-containing protein	Peptidoglycan-binding LysM domain-containing protein	GO:0003674|GO:0016998|GO:0005634	832377	NM_122219	NM_122219	NP231559///TC364906	At.28379
A_84_P822799,A_84_P203808|834597	-0.589767	0.168239	0.153282	0.151548	0.178349	0.0335164	0.381776	0.134391	-0.0143776	-0.790277	0.187315	0.301669	0.273169	0.104802	-0.15257	0.015487	AT5G45590	AT5G45590	Ribosomal protein L35	Ribosomal protein L35	GO:0005739|GO:0005622|GO:0003735|GO:0005840|GO:0006412	834597	NM_123927	NM_123927	NP236798///TC381110	At.43569
A_84_P839101,A_84_P250975|832721	0.1811	0.231521	0.307295	0.38496	0.327665	0.302805	0.495597	0.244671	0.350444	0.309256	0.350671	0.482176	0.342315	0.32262	0.106719	0.40155	AT5G26680	AT5G26680	flap endonuclease-1	5'-3' exonuclease family protein	GO:0010228|GO:0004518|GO:0008409|GO:0006281|GO:0016788|GO:0005634|GO:0003824|GO:0003677|GO:0005829	832721	NM_001161268///NM_180546	NM_001161268///NM_180546	NP042310///TC382949	At.47103
A_84_P810483,A_84_P10557,A_84_P750693|842935	-0.590806	-0.131751	-0.472896	-0.527536	-0.334302	-0.416008	-0.567304	-0.551556	0.182652	0.356505	-0.398435	-0.384905	-0.398649	-0.260369	0.0442035	-0.378821	GSR2	AT1G66200	glutamine synthetase cytosolic isozyme 1-2	glutamine synthase clone F11	GO:0006807|GO:0009651|GO:0009698|GO:0003824|GO:0070838|GO:0006096|GO:0005829|GO:0009266|GO:0006598|GO:0005737|GO:0004356|GO:0009744|GO:0009570|GO:0042128|GO:0007030|GO:0006816|GO:0006833|GO:0042744|GO:0048046|GO:0005773|GO:0005507|GO:0030003|GO:0042398|GO:0006970|GO:0009941|GO:0006972|GO:0009749|GO:0022626|GO:0009750|GO:0046686|GO:0006542	842935	NM_001198398///NM_105291	NM_001198398///NM_105291	TC390338///TC395431	At.47484
A_84_P514806|827739	1.05256	-0.216042	-0.336634	-0.342486	-0.168779	-0.357241	-0.0459212	-0.0638504	0.206672	0.308107	-0.373589	-0.196272	-0.363425	-0.166845	-0.401427	-0.105713	AT4G19950	AT4G19950	hypothetical protein	unknown protein; BEST Arabidopsis thaliana protein match is: unknown protein (TAIR:AT5G44860.1); Has 338 Blast hits to 330 proteins in 72 species: Archae - 2; Bacteria - 94; Metazoa - 7; Fungi - 0; Plants - 232; Viruses - 0; Other Eukaryotes - 3 (source: NCBI BLink).	GO:0008150|GO:0003674|GO:0005737	827739	NM_118113	NM_118113	TC371640	At.32766
A_84_P20884|838090	-0.354742	-0.316774	-0.179097	-0.245352	-0.0961602	-0.318653	-0.183948	-0.0105011	-0.276678	0.364346	-0.223105	-0.125786	-0.18615	-0.198286	-0.0915101	-0.226918	AT1G15230	AT1G15230	hypothetical protein	unknown protein; FUNCTIONS IN: molecular_function unknown; INVOLVED IN: biological_process unknown; LOCATED IN: cellular_component unknown; EXPRESSED IN: 24 plant structures; EXPRESSED DURING: 15 growth stages; Has 26 Blast hits to 26 proteins in 12 species: Archae - 0; Bacteria - 0; Metazoa - 0; Fungi - 0; Plants - 26; Viruses - 0; Other Eukaryotes - 0 (source: NCBI BLink).	GO:0008150|GO:0003674|GO:0005737	838090	NM_101391	NM_101391	TC381109	At.11415
A_84_P95189,A_84_P822915|820362	-0.206742	0.0442741	0.00709915	0.0149403	0.0686386	0.007972	-0.0813899	0.0795488	-0.164134	0.131017	0.137564	0.0255985	0.0643952	0.0267384	0.0220308	-0.0554956	AT3G11890	AT3G11890	Sterile alpha motif (SAM) domain-containing protein	Sterile alpha motif (SAM) domain-containing protein	GO:0008150|GO:0003674|GO:0005634	820362	NM_112022	NM_112022	TC365161	At.19753
A_84_P835240,A_84_P170153|839621	0.713	-0.0178499	-0.0596929	-0.0943627	-0.167486	-0.00945926	-0.0173881	-0.103838	-0.0322883	1.06757	-0.0265076	-0.0802259	-0.0877531	-0.0168059	0.20299	0.0796595	HK3	AT1G27320	histidine kinase 3	histidine kinase 3	GO:0005515|GO:0008219|GO:0009651|GO:0005886|GO:0009409|GO:0009909|GO:0000156|GO:0000155|GO:0080117|GO:0000160|GO:0018106|GO:0009414|GO:0071215|GO:0004721|GO:0004871|GO:0009863|GO:0016558|GO:0009884|GO:0016036|GO:0042742|GO:0016772|GO:0006355|GO:0006635|GO:0031537|GO:0048831|GO:0043424|GO:0006970|GO:0048509|GO:0005524|GO:0070417|GO:0010150|GO:0016310|GO:0007165|GO:0010087|GO:0009755|GO:0004673|GO:…	839621	NM_102494	NM_102494	NP232405///TC359185	At.24547
A_84_P764414,A_84_P71084|825815	-0.137371	-0.134655	-0.0322576	-0.037374	0.0524783	-0.107144	-0.188204	0.115223	-0.302533	-0.178249	-0.0976453	-0.0372889	-0.07637	-0.0952518	-0.0932283	-0.0536439	MED21	AT4G04780	protein mediator 21	mediator 21	GO:0005515|GO:0043078|GO:0006355|GO:0016592|GO:0050832|GO:0009817|GO:0005634	825815	NM_116716	NM_116716	TC370500	At.31767
A_84_P829232,A_84_P11850|824945	2.43182	-0.0778651	0.155214	0.287325	0.129943	0.252389	0.281428	0.237914	1.51887	2.16482	0.117655	0.143033	0.336549	0.0213784	3.25491	0.844007	AT3G57760	no_match///AT3G57760	protein kinase family protein	no_match///Protein kinase superfamily protein	GO:0010583|GO:0004672|GO:0009407|GO:0006468|GO:0005634|GO:0005524|GO:0016772	824945	NM_001035802	NM_001035802	TC394937	At.3179
A_84_P750050	0.659872	-0.854264	-0.0685194	-0.337428	-0.00686091	-0.207058	2.55839	0.638786	2.91084	-0.140325	0.211961	-0.542028	-0.330805	0.244149	-0.46589	1.1004		AT1G12670		Encodes a Plant thionin family protein [pseudogene]			EF182835		TC389460	At.49879
A_84_P756474	0.0970297	0.119621	0.168886	0.0698621	0.348966	-0.23402	0.238859	0.365214	-0.422084	0.73785	0.191966	0.142944	0.434195	0.168389	0.0129027	-0.29829		ATMG00513;AT2G07711		[ATMG00513, NADH dehydrogenase 5A];[AT2G07711, pseudogene, similar to NADH dehydrogenase subunit 5, blastp match of 97% identity and 2.2e-244 P-value to GP|1066145|dbj|BAA07176.1||D37958 NADH dehydrogenase subunit 5 {Malus x domestica}]					TC364345
A_84_P786095,A_84_P96316,A_84_P853454|816732	-0.923812	0.15021	-0.00963163	0.12994	0.0125723	0.0760181	0.152839	0.152033	-0.604627	-1.16686	0.117358	0.0491154	0.0371201	0.0700643	-0.236443	-0.01089	AT2G21960	AT2G21960	hypothetical protein	unknown protein; LOCATED IN: chloroplast; EXPRESSED IN: 22 plant structures; EXPRESSED DURING: 13 growth stages; BEST Arabidopsis thaliana protein match is: unknown protein (TAIR:AT1G56180.1); Has 224 Blast hits to 222 proteins in 59 species: Archae - 0; Bacteria - 65; Metazoa - 0; Fungi - 0; Plants - 134; Viruses - 0; Other Eukaryotes - 25 (source: NCBI BLink).	GO:0009534|GO:0006098|GO:0009507	816732	BX818900///NM_127765	NM_127765		At.24155
A_84_P13181,A_84_P833933|831554	0.97142	0.00970626	-0.120256	-0.201886	-0.235008	0.0550463	-0.0493298	-0.103486	0.433047	0.877895	-0.170794	-0.229167	-0.165998	-0.0287435	0.604784	0.0948289	CSLD2	AT5G16910	cellulose synthase-like protein D2	cellulose-synthase like D2	GO:0005802|GO:0005794|GO:0016759|GO:0005886|GO:0016757|GO:0009409|GO:0009832|GO:0030173|GO:0051753|GO:0016020|GO:0048767|GO:0000271|GO:0005768|GO:0030244	831554	NM_121697	NM_121697	TC358804	At.20318
A_84_P824337,A_84_P258520|840099	-0.464309	0.136169	0.0912464	0.207647	0.154788	0.166049	-0.0252669	0.210919	-0.395195	-0.696086	0.128502	0.230606	0.140245	0.0598149	-0.0869219	0.168466	NSI	AT1G32070	acetyltransferase NSI	nuclear shuttle interacting	GO:0008080|GO:0008152|GO:0005634|GO:0006098|GO:0009507	840099	NM_102941	NM_102941	NP306511///TC375337	At.40220
A_84_P18300|820322	-0.607541	0.218277	0.0499928	-0.0382063	-0.049602	0.121731	-0.16554	-0.0688503	-0.449615	-0.770052	0.00440168	-0.00874019	-0.0692847	0.0835733	0.00277662	-0.122674	AT3G11490	AT3G11490	rac GTPase activating protein	rac GTPase activating protein	GO:0005622|GO:0007165|GO:0030675|GO:0009507	820322	NM_111982	NM_111982	TC370162	At.53271
A_84_P11506|837779	-0.23473	0.0256907	0.293864	0.16418	0.0971705	0.449845	0.17358	0.125397	0.262507	-0.561724	0.347796	0.34685	0.043774	0.0867562	-0.48846	0.311146	AT1G02420	AT1G02420	pentatricopeptide repeat-containing protein	Pentatricopeptide repeat (PPR) superfamily protein	GO:0005739|GO:0008150|GO:0003674	837779	NM_100123	NM_100123		At.51456
A_84_P799254,A_84_P64244|832787	-1.52297	-0.00653291	-0.0943155	0.138915	-0.0301697	-0.0634024	-0.222263	0.121777	-1.34128	-2.59333	-0.0016036	0.184586	-0.0218225	-0.13123	-0.371827	-0.163148	AT5G27290	AT5G27290	putative stress regulated protein	unknown protein; LOCATED IN: chloroplast; EXPRESSED IN: 22 plant structures; EXPRESSED DURING: 13 growth stages; BEST Arabidopsis thaliana protein match is: unknown protein (TAIR:AT1G54680.3); Has 30201 Blast hits to 17322 proteins in 780 species: Archae - 12; Bacteria - 1396; Metazoa - 17338; Fungi - 3422; Plants - 5037; Viruses - 0; Other Eukaryotes - 2996 (source: NCBI BLink).	GO:0030003|GO:0070838|GO:0009507	832787	NM_122611	NM_122611	NP043819///TC371716	At.69944
A_84_P837698,A_84_P11158|832768	-0.422836	0.286068	-0.00806224	-0.0169264	0.127935	-0.128354	-1.18472	0.191088	-0.17231	-0.556067	0.0789728	-0.205862	0.0166668	-0.0776365	-0.174885	0.0291824	GLR2.1	AT5G27100	glutamate receptor 2.1	glutamate receptor 2.1	GO:0005515|GO:0005215|GO:0016020|GO:0005234|GO:0004970|GO:0030003|GO:0006874|GO:0006810|GO:0009416|GO:0005576|GO:0005217	832768	NM_122592	NM_122592	NP043805	At.30826
A_84_P847099	0.761013	0.140181	0.269307	-0.11154	0.133058	-0.122231	0.204936	0.0360436	0.14219	1.64616	0.166842	-0.11398	0.235342	0.231487	0.618603	-0.179187		ATMG00020		mitochondrial 26S ribosomal RNA protein					TC399401	At.48243
A_84_P571830|836722	-1.1692	-0.199791	0.247946	0.364157	0.399262	-0.21265	-0.756925	0.407956	-0.307299	0.0600259	0.344081	0.196994	0.407788	0.0180099	0.696739	0.0798604	AT5G65925	AT5G65925	hypothetical protein	unknown protein; BEST Arabidopsis thaliana protein match is: unknown protein (TAIR:AT3G49820.1); Has 45 Blast hits to 45 proteins in 6 species: Archae - 0; Bacteria - 0; Metazoa - 0; Fungi - 0; Plants - 45; Viruses - 0; Other Eukaryotes - 0 (source: NCBI BLink).	GO:0008150|GO:0003674	836722	NM_148165	NM_148165	TC381073	At.45471
A_84_P226539|832253	-0.709268	-0.0800989	0.04162	0.189765	0.136034	-0.28036	-0.280113	0.197205	-0.312287	-1.57131	0.131893	0.32027	0.089797	-0.0855935	-0.219785	-0.0135724	PAA2	AT5G21930	P-type ATPase	P-type ATPase of Arabidopsis 2	GO:0046034|GO:0043682|GO:0005886|GO:0003824|GO:0005524|GO:0046872|GO:0030001|GO:0015662|GO:0009535|GO:0006754|GO:0000166|GO:0016020|GO:0005375|GO:0008152|GO:0016820|GO:0016021|GO:0006812|GO:0006825	832253	NM_001203428	NM_001203428	TC360270	At.44341
A_84_P120892,A_84_P795586,A_84_P845323|826367	-0.428599	0.12173	0.0111349	0.0719593	-0.000434399	0.115153	0.411474	0.00197458	0.343951	0.935266	0.175292	0.112428	0.104764	0.0107973	0.893029	-0.0161419	AT4G08170	AT4G08170///no_match	inositol-tetrakisphosphate 1-kinase 2	Inositol 1,3,4-trisphosphate 5/6-kinase family protein///no_match	GO:0000287|GO:0052725|GO:0009611|GO:0009620|GO:0005634|GO:0009695|GO:0003824|GO:0005524|GO:0046872|GO:0052726|GO:0005622|GO:0005737|GO:0009753|GO:0032957|GO:0047325	826367	NM_116886///BP789408	NM_116886	TC368715///TC374516	At.20779///At.67933
A_84_P11195|834497	-1.63717	0.619684	0.223112	0.463478	0.265187	0.267627	-0.276385	0.14143	-0.819582	-3.47411	0.243711	0.33887	0.236827	0.100874	-1.26275	-0.203289	AT5G44680	AT5G44680	DNA-3-methyladenine glycosylase I	DNA glycosylase superfamily protein	GO:0008725|GO:0046777|GO:0006281|GO:0006284|GO:0009637|GO:0010155|GO:0005634|GO:0003824	834497	NM_123835	NM_123835	TC369484	At.23434
A_84_P251405|826565	-0.217208	0.0232887	-0.0838129	-0.174869	-0.00937229	-0.135066	-0.0739048	0.0729881	-0.135378	-0.028213	-1.0149	-0.322737	-0.504606	0.407336	-0.450354	-0.150376	AT4G09770	AT4G09770	TRAF-like family protein	TRAF-like family protein	GO:0008150|GO:0003674|GO:0005634	826565	NM_117045	NM_117045	TC374600	At.33675
A_84_P787840,A_84_P257810|843262	0.443162	-0.164782	-0.368573	-0.536754	-0.346151	-0.172833	0.566355	-0.274614	0.283448	1.3461	-0.331776	-0.388452	-0.387306	0.100524	-0.02966	0.212023	WRKY57	AT1G69310	putative WRKY transcription factor 57	WRKY DNA-binding protein 57	GO:0006355|GO:0009651|GO:0003700|GO:0009414|GO:0006970|GO:0005634	843262	NM_202383	NM_202383	TC379389///TC377285	At.35430
A_84_P12325,A_84_P824287|843359	-0.150818	-0.167031	-0.481525	-0.513253	-0.415975	-0.253282	0.172703	-0.397548	-0.373967	-1.00727	-0.197631	-0.277123	-0.252213	0.0826376	-1.03973	-0.141438	TBL27	AT1G70230	trichome birefringence-like 27 protein	TRICHOME BIREFRINGENCE-LIKE 27	GO:0010167|GO:0005634|GO:0015706|GO:0010411	843359	NM_105691	NM_105691	TC367273	At.21753
A_84_P96856,A_84_P803639|823946	0.228378	0.0294383	0.16313	0.0873764	-0.0365419	0.182527	0.118027	-0.0694251	0.33416	0.481708	0.287467	0.254612	0.207176	0.115701	-0.0242951	0.198123	AT3G47910	AT3G47910	Ubiquitin carboxyl-terminal hydrolase-related protein	Ubiquitin carboxyl-terminal hydrolase-related protein	GO:0005622|GO:0006511|GO:0008270|GO:0005634|GO:0004221	823946	NM_001125316	NM_001125316	NP034809///NP034808	At.35760
A_84_P786697,A_84_P213518,A_84_P843158|841512	-1.47858	0.0956602	0.0439208	0.0882022	0.0959749	-0.124099	0.037715	0.141869	-0.711485	-2.33637	0.144559	0.0907967	0.0863869	0.118114	-0.566829	-0.143926	AT1G50900	AT1G50900	Ankyrin repeat family protein	Ankyrin repeat family protein	GO:0003674|GO:0090391|GO:0019288|GO:0009570|GO:0080167|GO:0006098|GO:0006655|GO:0009507	841512	NM_103970	NM_103970	TC380701///NP306365	At.71538
A_84_P809237,A_84_P809257,A_84_P853317,A_84_P22397,A_84_P809263|829662	-1.32135	0.158989	0.0418384	0.0285847	0.000111818	0.0043602	-0.346978	-0.215757	-0.700234	0.0799956	-0.169919	-0.196882	-0.226104	-0.0857999	-0.150497	-0.22755	PIP3	AT4G35100	aquaporin PIP2-7	plasma membrane intrinsic protein 3	GO:0005515|GO:0005773|GO:0005215|GO:0005886|GO:0009737|GO:0005634|GO:0055085|GO:0016020|GO:0015250|GO:0006810|GO:0006833|GO:0016021|GO:0046658|GO:0009506	829662	NM_001203991	NM_001203991	TC401990///TC405259///TC395232///TC390150	At.24183
A_84_P859443,A_84_P64804|834644	0.177322	0.0436304	0.0968549	0.0953522	0.0920348	0.0962963	0.017797	0.12764	0.14102	0.262591	0.0954037	0.111485	0.0492613	0.0551891	-0.00445223	0.0748936	AT5G46030	AT5G46030	transcription elongation factor 1-like protein	unknown protein; CONTAINS InterPro DOMAIN/s: Protein of unknown function DUF701, zinc-binding putative (InterPro:IPR007808); Has 30201 Blast hits to 17322 proteins in 780 species: Archae - 12; Bacteria - 1396; Metazoa - 17338; Fungi - 3422; Plants - 5037; Viruses - 0; Other Eukaryotes - 2996 (source: NCBI BLink).	GO:0008150|GO:0003674|GO:0005634	834644	NM_123971	NM_123971	TC399436///TC388692	At.7260
A_84_P54620|836599	1.54848	0.455552	0.462069	0.4005	0.554555	0.559402	0.0176542	0.615056	-0.264168	1.26345	0.324023	0.310054	0.187245	0.0795549	0.190577	0.500492	AT5G64780	AT5G64780	hypothetical protein	Uncharacterised conserved protein UCP009193	GO:0008150|GO:0003674|GO:0005634	836599	NM_125874	NM_125874	TC378486	At.28940
A_84_P17326|818429	3.5346	0.17663	0.679923	0.686535	0.344327	-0.02898	-0.0953529	0.583644	2.9562	2.86007	0.342847	0.173401	1.02307	0.0662453	2.98258	0.751834	WRKY33	AT2G38470	putative WRKY transcription factor 33	WRKY DNA-binding protein 33	GO:0005515|GO:0003700|GO:0009651|GO:0009408|GO:0009697|GO:0050832|GO:0009409|GO:0005634|GO:0010120|GO:0035556|GO:0034605|GO:0002679|GO:0043069|GO:0000165|GO:0006612|GO:0009595|GO:0009414|GO:0009862|GO:0010310|GO:0009863|GO:0010363|GO:0042742|GO:0070370|GO:0009867|GO:0006355|GO:0006970|GO:0043900|GO:0043565|GO:0010200|GO:0006944|GO:0031348|GO:0002831|GO:0010508	818429	NM_129404	NM_129404	TC364349	At.13123
A_84_P22036,A_84_P817886|816388	0.849909	0.0700283	-0.0829258	-0.153918	-0.0936272	0.158532	-0.219712	-0.11494	0.38965	1.14934	-0.232543	-0.128416	-0.235086	-0.113343	0.326051	0.31539	DGK3	AT2G18730	diacylglycerol kinase 3	diacylglycerol kinase 3	GO:0016020|GO:0005886|GO:0006612|GO:0004143|GO:0005634|GO:0010363|GO:0009963|GO:0009506|GO:0007205	816388	NM_179649	NM_179649	NP455224	At.27505
A_84_P15971|835985	0.0019908	0.247289	0.113292	0.0573547	0.164866	0.127888	0.318536	0.0870454	0.248733	-0.310856	0.112476	0.145942	0.164116	0.307441	-0.0267582	0.129897	ROC7	AT5G58710	Peptidyl-prolyl cis-trans isomerase CYP20-1	rotamase CYP 7	GO:0034976|GO:0006457|GO:0005783|GO:0048364|GO:0009627|GO:0003755|GO:0009506|GO:0009507	835985	NM_125258	NM_125258	TC380691	At.49190
A_84_P708689,A_84_P23084,A_84_P808035,A_84_P801150|821519	-0.908528	0.151911	0.00949454	0.0264311	-0.00586295	0.0929077	-0.178004	-0.0350497	-0.119398	-0.621014	-0.12554	0.0244405	-0.0535283	-0.0734532	-0.118363	0.00753212	DWF1	no_match///AT3G19820	cell elongation protein DIMINUTO	no_match///cell elongation protein / DWARF1 / DIMINUTO (DIM)	GO:0019344|GO:0005516|GO:0006694|GO:0008762|GO:0005886|GO:0050660|GO:0048869|GO:0005634|GO:0003824|GO:0009653|GO:0010817|GO:0048653|GO:0009932|GO:0043481|GO:0071555|GO:0009416|GO:0048767|GO:0016132|GO:0005773|GO:0005774|GO:0010075|GO:0016614|GO:0006084|GO:0009808|GO:0009826|GO:0009664|GO:0009825|GO:0009834|GO:0009832|GO:0016020|GO:0048364|GO:0016491|GO:0016126|GO:0005982|GO:0016021|GO:0000272|GO:…	821519	BP668272///NM_180285	NM_180285	TC391714///TC387597	At.71543///At.248
A_84_P18510|825779	3.02343	-0.449269	-0.441167	-1.17494	0.0212752	-1.05957	-0.203971	-1.48242	4.71038	3.14143	-0.166148	-1.20554	-1.04874	-0.817394	-0.157258	-1.76806	CRK36	AT4G04490	cysteine-rich receptor-like protein kinase 36	cysteine-rich RLK (RECEPTOR-like protein kinase) 36	GO:0009697|GO:0050832|GO:0009409|GO:0009737|GO:0009738|GO:0030968|GO:0043069|GO:0007154|GO:0000165|GO:0016301|GO:0006612|GO:0009862|GO:0009863|GO:0010363|GO:0016036|GO:0006499|GO:0009867|GO:0042631|GO:0019375|GO:0005576|GO:0009605|GO:0010200|GO:0004674|GO:0045087|GO:0009627|GO:0031348|GO:0006468	825779	NM_116687	NM_116687	TC362964	At.54140
A_84_P274250|841986	-0.58514	0.360004	0.506226	0.359719	0.305698	0.367428	-0.55041	0.144984	2.10864	0.278456	0.109537	-0.0113697	0.0458077	-0.107747	1.13958	0.590488	AT1G55390	AT1G55390	cysteine/histidine-rich C1 domain-containing protein	Cysteine/Histidine-rich C1 domain family protein	GO:0008270|GO:0005634|GO:0047134|GO:0055114	841986	NM_104415	NM_104415	TC362464	At.37064
A_84_P196414|822355	-0.216853	-0.0531473	0.0410092	-0.0431735	-0.0221934	0.00521851	-0.15772	-0.00702548	-0.0492466	-0.222467	0.0228653	-0.0148509	-0.0190802	-0.0220609	-0.306644	0.0394786	AT3G27340	AT3G27340	hypothetical protein	FUNCTIONS IN: molecular_function unknown; INVOLVED IN: oxidation reduction; EXPRESSED IN: 23 plant structures; EXPRESSED DURING: 15 growth stages; CONTAINS InterPro DOMAIN/s: Gamma-butyrobetaine dioxygenase/Trimethyllysine dioxygenase, N-terminal (InterPro:IPR010376); Has 1035 Blast hits to 1035 proteins in 399 species: Archae - 0; Bacteria - 765; Metazoa - 0; Fungi - 0; Plants - 39; Viruses - 0;…	GO:0005739|GO:0003674|GO:0009507	822355	NM_001035705	NM_001035705	NP1657304	At.37078
A_84_P764026|827817	2.19078	0.0335702	0.793874	0.616868	0.397025	1.67987	-0.132457	0.0764366	0.894923	4.39259	1.3017	0.820164	1.09479	-0.11004	4.51179	3.0688	AT4G20700	AT4G20650;AT4G20570;AT4G20630;AT4G20530;AT4G20560;AT4G20640;AT4G20540;AT4G20520;AT4G20620;AT4G20590;AT4G20610;AT4G20600;AT4G20550;AT4G20580;AT4G20700	hypothetical protein	[AT4G20650, receptor-like protein kinase-related];[AT4G20570, Protein with domains of unknown function (DUF26 and DUF1204)];[AT4G20630, Protein with domains of unknown function (DUF26 and DUF1204)];[AT4G20530, Protein with domains of unknown function (DUF26 and DUF1204)];[AT4G20560, Protein with domains of unknown function (DUF26 and DUF1204)];[AT4G20640, Protein with domains of unknown function …		827817	NM_118188	NM_118188	TC396043	At.54439
A_84_P836123,A_84_P167333|835661	0.0520983	0.0117345	0.0640473	0.0553272	0.000578165	0.0371685	-0.0496218	0.0108473	0.140074	0.0699024	0.108879	0.112623	0.0371451	0.00563836	0.0180416	0.0289892	AT5G55670	AT5G55670	RNA recognition motif-containing protein	RNA-binding (RRM/RBD/RNP motifs) family protein	GO:0008150|GO:0000166|GO:0003723|GO:0005634|GO:0003676	835661	NM_124949	NM_124949	TC362013	At.6556
A_84_P816509,A_84_P20563,A_84_P738955|830628	0.0240057	-0.13694	-0.158497	-0.152725	-0.125038	-0.0701537	-0.0838699	-0.126599	-0.197246	-0.391313	-0.166811	-0.120566	-0.274588	-0.0684571	-0.343929	-0.0214558	IPK2a	AT5G07370///no_match	inositol polyphosphate multikinase alpha	inositol polyphosphate kinase 2 alpha///no_match	GO:0008440|GO:0009846|GO:0005886|GO:0009860|GO:0005634|GO:0000823|GO:0042732|GO:0005829	830628	NM_203019///BP630942	NM_203019	TC376933	At.24944///At.67804
A_84_P825877,A_84_P18585|828983	-2.07811	0.238616	0.155738	0.011713	0.0203803	0.101745	-0.311901	-0.037284	-0.405004	-1.45426	-0.247298	-0.159405	0.0224049	-0.0210774	-0.0283754	0.00772254	AT4G28650	AT4G28650	putative leucine-rich repeat transmembrane protein kinase	Leucine-rich repeat transmembrane protein kinase family protein	GO:0048443|GO:0007165|GO:0004672|GO:0010067|GO:0005886|GO:0004674|GO:0002237|GO:0006468|GO:0010103|GO:0007169|GO:0005524|GO:0016772	828983	NM_119007	NM_119007	TC359280	At.4527
A_84_P75674,A_84_P833083|827920	0.816693	-0.178847	-0.330532	-0.246726	-0.283221	0.0427651	0.0400926	-0.223106	-0.292108	0.132428	-0.0753816	0.0231835	-0.141275	-0.0274631	0.144792	-0.0271309	AT4G03440	AT4G03440	ankyrin repeat-containing protein	Ankyrin repeat family protein		827920	NM_116582	NM_116582	TC361423	At.34178
A_84_P17629,A_84_P818707|828746	0.682766	-0.306658	-0.00860858	0.0622797	0.0618498	0.0846794	-0.625414	0.155167	0.313932	1.56246	-0.229745	-0.129804	0.00374413	-0.16263	0.664872	0.235845	AT4G26400	AT4G26400	RING/U-box domain-containing protein	RING/U-box superfamily protein	GO:0009743|GO:0010200|GO:0009651|GO:0009733|GO:0009737|GO:0008270|GO:0000303|GO:0009873	828746	NM_118773	NM_118773	TC387738	At.45862
A_84_P819497,A_84_P110862|816181	-0.625366	0.155313	0.2034	0.184854	0.179775	0.00307417	0.171507	0.171154	-0.0961678	-0.812927	0.280311	0.279445	0.213173	0.160635	-0.169546	0.0173635	AT2G16800	no_match///AT2G16800	high-affinity nickel-transport-like protein	no_match///high-affinity nickel-transport family protein	GO:0009616|GO:0000394|GO:0015099|GO:0005886|GO:0009220|GO:0009086|GO:0016021|GO:0015675|GO:0010050|GO:0055085|GO:0046872|GO:0030001	816181	NM_127232	NM_127232	TC370152	At.21095
A_84_P790710|823550	-0.180088	0.19337	-0.326986	-0.165634	-0.650727	-0.125315	-0.030313	-0.486119	-0.704168	-1.17385	0.202243	-0.437519	-0.0938112	0.227368	-0.576917	-0.138991	CYP71B38	AT3G44250	cytochrome P450 71B38	cytochrome P450, family 71, subfamily B, polypeptide 38	GO:0019825|GO:0005506|GO:0009055|GO:0016705|GO:0055114|GO:0020037	823550	NM_114293	NM_114293	NP10426847	At.50245
A_84_P822197,A_84_P238703|819105	1.08805	-0.0783074	-0.024081	-0.0895188	-0.154652	0.0365977	-0.0025723	-0.0679254	0.521251	0.972165	0.0308163	-0.00123835	-0.0339332	-0.0588343	0.296831	0.159256	AT2G44970	AT2G44970	alpha/beta-hydrolase domain-containing protein	alpha/beta-Hydrolases superfamily protein	GO:0016788|GO:0031227|GO:0006886|GO:0006505	819105	NM_001084591	NM_001084591	TC393418///TC369102	At.28043
A_84_P10187|831495	-0.265597	-0.255329	-0.0624961	0.00673366	-0.017611	-0.0801883	-0.728028	0.193338	0.109213	0.850971	0.0882894	-0.0575469	-0.207297	-0.15756	-1.30698	0.0856423	AT5G16340	AT5G16340	AMP-binding protein 6	AMP-dependent synthetase and ligase family protein	GO:0008152|GO:0003824|GO:0009507	831495	NM_121639	NM_121639	TC393091	At.28787
A_84_P22109|820129	-0.488898	0.161595	0.20011	0.250595	0.202379	0.208513	0.229886	0.19402	0.588035	-0.247018	0.227182	0.370358	0.215584	0.202717	0.0293305	0.187025	AT3G09720	AT3G09720	DEAD-box ATP-dependent RNA helicase 57	P-loop containing nucleoside triphosphate hydrolases superfamily protein	GO:0008026|GO:0004386|GO:0009220|GO:0005634|GO:0003676|GO:0005524	820129	NM_111806	NM_111806	NP307900	At.40050
A_84_P81009,A_84_P826001,A_84_P802001|838574	0.174589	0.133655	0.0175867	-0.0994906	-0.168392	0.126484	0.3052	-0.217747	-0.254414	-0.0641489	0.125807	-0.00367975	0.000392675	0.158604	0.246367	0.00868766	AT1G19860	AT1G19860///no_match	zinc finger CCCH domain-containing protein 6	Zinc finger C-x8-C-x5-C-x3-H type family protein///no_match	GO:0008150|GO:0008270|GO:0005634|GO:0003676	838574	NM_101841///BX836279	NM_101841	TC364966///NP235643	At.41731///At.71838
A_84_P799229,A_84_P13567|819326	1.60489	-0.206455	-0.476814	-0.637476	-0.364117	-0.621844	-1.29839	-0.299883	-0.615567	2.34332	-0.49946	-0.765623	-0.778932	0.0368972	-0.199617	-0.618613	AT2G47130	no_match///AT2G47130	Rossmann-fold NAD(P)-binding domain-containing protein	no_match///NAD(P)-binding Rossmann-fold superfamily protein	GO:0005737|GO:0000166|GO:0008152|GO:0016491|GO:0009688|GO:0042742	819326	CB253475///NM_130281	NM_130281	TC376836	At.69627///At.43807
A_84_P786857,A_84_P115922|828767	-0.49664	0.234332	0.333797	0.308936	0.329282	0.196734	0.292091	0.0971186	0.69883	-0.41732	0.630587	0.608972	0.545677	0.391016	0.0155792	0.214561	AT4G26600	AT4G26600	S-adenosyl-L-methionine-dependent methyltransferase-like protein	S-adenosyl-L-methionine-dependent methyltransferases superfamily protein	GO:0006364|GO:0003723|GO:0008168|GO:0005730|GO:0008757|GO:0005634|GO:0006606	828767	NM_118794	NM_118794	TC363674///TC360739	At.28358
A_84_P209378,A_84_P843889,A_84_P827616|829437	-0.645484	-0.0624499	0.158117	0.335863	0.202422	0.272464	-0.274238	0.245835	-0.283279	-1.50335	0.187545	0.334728	0.105192	-0.0715857	-0.800811	0.313591	CBL10	AT4G33000	calcineurin B-like protein 10	calcineurin B-like protein 10	GO:0005515|GO:0019722|GO:0005886|GO:0009705|GO:0005509|GO:0042538|GO:0010817|GO:0009932|GO:0009825|GO:0005737|GO:0043481|GO:0071555|GO:0048767|GO:2000021|GO:0000271|GO:0009507	829437	NM_001125633///NM_179154	NM_001125633///NM_179154	TC387553///TC380179///TC395347	At.31618
A_84_P802667,A_84_P69044,A_84_P822733|837078	1.03379	-0.135008	-0.283425	-0.324727	-0.316702	-0.486245	0.353116	-0.446318	0.0126874	0.397847	-0.288579	-0.311405	-0.0877752	-0.112996	0.571118	-0.563538	AT1G05710	AT1G05710	basic helix-loop-helix domain-containing protein	basic helix-loop-helix (bHLH) DNA-binding superfamily protein	GO:0003700|GO:0009723|GO:0005634	837078	NM_179266	NM_179266	NP035755///NP1645803	At.42378
A_84_P765650	0.215012	-0.299718	0.0972053	-0.381718	-0.0666537	-0.233071	-0.272106	-0.089349	0.050428	-0.0659784	-0.458036	-0.283736	-0.0576504	-0.364195	-0.029671	0.0521082		AT4G17908		pseudogene of ubiquitin-specific protease
A_84_P23420|831202	-0.331043	0.933016	0.900634	0.389472	0.312031	0.935827	-0.308659	-0.676469	-0.604431	0.0509532	-0.521494	-0.377209	-0.218203	0.0367095	-0.436544	-1.51443	AT5G13580	AT5G13580	ABC transporter G family member 6	ABC-2 type transporter family protein	GO:0017111|GO:0016020|GO:0000166|GO:0042626|GO:0009624|GO:0016887|GO:0005524	831202	NM_121361	NM_121361	TC360720	At.32050
A_84_P21537|831653	0.87388	0.0819459	-0.0244708	0.0512073	-0.0799744	-0.0916686	0.348923	-0.0158503	0.865967	2.01908	-0.0950298	-0.0861857	0.0785697	0.00779104	2.64484	-0.0466356	AT5G17850	AT5G17850	Sodium/calcium exchanger family protein	Sodium/calcium exchanger family protein	GO:0015491|GO:0035725|GO:0016021|GO:0055085|GO:0005432|GO:0006812	831653	NM_121791	NM_121791	TC367860	At.54892
A_84_P19177|818065	-0.159742	0.11077	-0.0179031	-0.00966454	-0.0258579	-0.119231	0.30475	-0.0255973	0.159256	-0.557781	-0.0698216	-0.00355673	-0.0755589	0.117857	-0.232346	-0.0653795	TO1	AT2G35010	thioredoxin O1	thioredoxin O1	GO:0005739|GO:0005759|GO:0006662|GO:0016671|GO:0015035|GO:0009055|GO:0045454	818065	NM_129053	NM_129053	NP1656421	At.37724
A_84_P249535|837894	4.53469	0.861165	0.542493	0.0619465	0.33444	0.411079	0.499331	-0.0957301	3.22224	6.50255	0.15764	-0.336286	0.215415	-0.150878	1.19738	-0.0524565	AT1G13340	AT1G13340	Regulator of Vps4 activity in the MVB pathway protein	Regulator of Vps4 activity in the MVB pathway protein	GO:0005737|GO:0009697|GO:0045087|GO:0031348|GO:0009863|GO:0006979	837894	NM_101205	NM_101205	TC367880	At.43764
A_84_P101216|828490	0.0954062	-0.184927	-0.303383	-0.0470846	-0.553724	0.146851	0.253824	0.141666	0.602479	-0.397532	0.0591416	-0.190709	-0.624468	0.0338821	-0.0180088	-0.256403	AT4G23900	AT4G23900	nucleoside diphosphate kinase IV	Nucleoside diphosphate kinase family protein	GO:0006241|GO:0006228|GO:0006165|GO:0005739|GO:0006183|GO:0004550|GO:0008270|GO:0005524|GO:0009507	828490	NM_118522	NM_118522	TC375289	At.32397
A_84_P137569|837234	0.604462	0.190126	0.260147	0.181358	0.213174	0.325533	0.187463	0.303362	0.224795	0.296828	0.201503	0.0376363	0.0790401	0.135345	0.26635	0.240559	NPC1	AT1G07230	phospholipase C	non-specific phospholipase C1	GO:0005886|GO:0016788	837234	NM_100597	NM_100597	TC362419	At.43894
A_84_P818943,A_84_P856004,A_84_P12670|822296	0.0703847	-0.129032	-0.165432	-0.124795	-0.103101	-0.122308	-0.0835872	-0.0831451	-0.325724	-0.161562	-0.201116	-0.129996	-0.175116	-0.0994062	-0.170803	-0.141072	AFB2	AT3G26810	protein auxin SIGNALING F-BOX 2	auxin signaling F-box 2	GO:0048443|GO:0007165|GO:0005774|GO:0004842|GO:0010011|GO:0002237|GO:0010152|GO:0005634|GO:0010103	822296	NM_113593	NM_113593	TC398198///TC397055///TC360956	At.6031
A_84_P12066|831012	0.165355	0.138591	-0.133571	-0.126177	-0.0886327	0.351713	-0.0994823	0.231595	0.837048	0.00685549	0.0638845	0.0160578	0.0542852	0.245506	-0.0665946	1.14505	AT5G11410	AT5G11410	protein kinase family protein	Protein kinase superfamily protein	GO:0004672|GO:0005886|GO:0016301|GO:0006468|GO:0005524|GO:0016772	831012	NM_121179	NM_121179	TC374595	At.54818
A_84_P833504,A_84_P11669|814882	1.73557	0.261778	0.0868106	0.197331	0.0856432	0.0949203	-0.0627234	0.148345	0.0830476	0.79721	0.119839	0.00169003	-0.0461478	-0.0775353	-0.164739	0.0809425	UPS2	AT2G03530	ureide permease 2	ureide permease 2	GO:0005886|GO:0015505|GO:0015931	814882	NM_001084405	NM_001084405	TC390935	At.41387
A_84_P547547|825076	-0.0877653	-0.418813	0.119646	0.201935	0.24622	-0.408945	-0.00575709	0.447793	-0.680387	-0.721894	0.184219	0.194799	0.0834944	0.00915122	-0.694072	-0.648666	AT3G59070	AT3G59070	Cytochrome b561/ferric reductase transmembrane with DOMON related domain	Cytochrome b561/ferric reductase transmembrane with DOMON related domain	GO:0016020|GO:0005886|GO:0007275|GO:0016021	825076	NM_115769	NM_115769	TC368893	At.66523
A_84_P792183,A_84_P835757,A_84_P835789,A_84_P788312,A_84_P526028|817339	0.340182	-0.0045495	-0.0183067	-0.0413039	-0.129855	0.174102	0.00272655	-0.0713716	0.115032	0.678643	-0.0424952	-0.0300028	-0.0944312	-0.132322	0.406424	0.00579707	AT2G27950	AT2G27950	RING/U-box domain-containing protein	Ring/U-Box superfamily protein	GO:0008150|GO:0005737|GO:0008270	817339	NM_128354	NM_128354	NP453665///NP2701809	At.38695
A_84_P861179,A_84_P810551,A_84_P810579,A_84_P810591,A_84_P23322|829150	2.77711	0.0467617	0.0846429	0.0975299	0.335737	-0.16673	0.337015	0.185882	1.78308	3.03205	-0.219797	-0.440017	-0.00478196	0.0753565	0.556223	0.307956	XTH24	AT4G30270	xyloglucan:xyloglucosyl transferase	xyloglucan endotransglucosylase/hydrolase 24	GO:0005794|GO:0005886|GO:0005975|GO:0009505|GO:0007568|GO:0005618|GO:0005576|GO:0009739|GO:0006073|GO:0009828|GO:0004553|GO:0009741|GO:0009740|GO:0005737|GO:0016798|GO:0016762|GO:0048046	829150	NM_119173	NM_119173	TC401016///TC373361///TC394906///TC391104	At.20967
A_84_P20495|829416	0.675159	0.124813	-0.0122521	-0.0524759	-0.101677	-0.275886	-0.459734	-0.0851846	0.768123	0.30234	0.144148	-0.0496373	0.119228	-0.00986409	1.3179	-0.15365	AT4G32800	AT4G32800	ethylene-responsive transcription factor ERF043	Integrase-type DNA-binding superfamily protein	GO:0006355|GO:0003700|GO:0005634|GO:0003677	829416	NM_119433	NM_119433	TC369671	At.31634
A_84_P806875,A_84_P791009,A_84_P566071|822192	-1.01573	0.222558	-0.160026	-0.337441	-0.27873	0.0644515	0.466977	-0.133738	-0.6263	-0.184822	-0.451676	-0.836047	-0.846771	0.317971	-0.182991	-0.205122	AT3G25950	AT3G25950	TRAM, LAG1 and CLN8 (TLC) lipid-sensing domain containing protein	TRAM, LAG1 and CLN8 (TLC) lipid-sensing domain containing protein	GO:0008150|GO:0003674|GO:0016021|GO:0009507	822192	NM_113499	NM_113499	NP226553///TC372217	At.50845
A_84_P187184,A_84_P814388|832697	-1.40427	-0.0509188	0.277834	0.102778	0.220213	0.280671	-1.80662	-0.12554	-0.238414	1.30276	-0.0268338	-0.163902	-0.135779	-0.0692034	0.351017	0.719783	AT5G26280	AT5G26280	TRAF-like family protein	TRAF-like family protein	GO:0008150|GO:0003674|GO:0016020|GO:0000041|GO:0009506|GO:0009507	832697	NM_122529///NM_001085154	NM_122529///NM_001085154	TC389838///NP041412	At.46463
A_84_P21764,A_84_P794636|839053	-0.0821004	0.0560317	-0.0526359	-0.0325513	-0.0833874	-0.0324895	-0.0205753	-0.0487134	0.00145841	-1.02557	-0.0842044	-0.0139046	-0.0533774	-0.0385001	0.0434914	-0.123193	AT1G24360	AT1G24360///no_match	3-oxoacyl-[acyl-carrier-protein] reductase	NAD(P)-binding Rossmann-fold superfamily protein///no_match	GO:0000038|GO:0042335|GO:0005507|GO:0009409|GO:0009941|GO:0004316|GO:0009536|GO:0051287|GO:0000166|GO:0009570|GO:0008152|GO:0016491|GO:0006633|GO:0055114|GO:0009507	839053	NM_102282///CF773479	NM_102282	TC402949	At.4///At.67665
A_84_P270130,A_84_P786051|827575	-1.29042	0.778533	0.210191	0.11437	0.0809302	0.168506	1.07368	-0.0313373	0.957246	1.39792	0.209559	0.295883	0.247066	0.222999	-0.158422	0.119397	AT4G18440	AT4G18440	adenylosuccinate lyase	L-Aspartase-like family protein	GO:0005737|GO:0009570|GO:0009152|GO:0004018|GO:0006188|GO:0003824|GO:0009507	827575	NM_117957	NM_117957	TC392802///TC368848	At.23844
A_84_P840278,A_84_P592900|825088	-0.323238	-0.0489643	-0.474747	0.137212	-0.313189	-0.188811	0.0461923	-0.422446	-0.531958	-0.873572	-0.890392	-0.0530283	-0.169159	-0.0700027	-1.40055	-0.83062	AT3G59190	AT3G59190	F-box/LRR-repeat protein	F-box/RNI-like superfamily protein	GO:0008150|GO:0003674|GO:0048507|GO:0048440|GO:0010093|GO:0005634	825088	NM_115781	NM_115781	NP213986///TC372307	At.50290
A_84_P803542|6241015	0.0783689	0.0978012	-0.135728	-0.143368	-0.203054	-0.00697279	0.433016	-0.25273	0.648982	0.293939	-0.0596707	0.0393212	-0.113282	0.0564978	-0.273152	-0.0469774	AT4G32208	AT5G09590;AT4G32208	heat shock protein 70 (Hsp 70) family protein	[AT5G09590, mitochondrial HSO70 2];[AT4G32208, heat shock protein 70 (Hsp 70) family protein]	GO:0005739|GO:0008150|GO:0003674	6241015	NM_001125621	NM_001125621	NP13351020	At.73206
A_84_P518483|831537	2.19788	1.33278	1.40367	1.08421	0.564468	1.31621	1.33927	0.824633	1.18745	0.805045	0.757125	0.98282	0.591743	0.949417	0.915631	1.18337	AT5G16740	AT5G16740	Transmembrane amino acid transporter family protein	Transmembrane amino acid transporter family protein	GO:0016020|GO:0015171|GO:0005886|GO:0006865	831537	NM_121680	NM_121680	TC370569	At.54871
A_84_P789183,A_84_P549335|827955	-0.224784	0.00713086	-0.120238	-0.0933523	-0.113024	-0.142877	0.27472	-0.147764	-0.526725	-0.450974	-0.00730944	-0.0639539	-0.065068	-0.0627928	-0.295835	-0.132217	AT4G00520	AT4G00520	acyl-CoA thioesterase family protein	Acyl-CoA thioesterase family protein	GO:0047617|GO:0006637	827955	NM_001084871	NM_001084871	TC367547	At.44071
A_84_P784327,A_84_P10031|827552	-0.128653	-0.304671	-0.20622	-0.214649	-0.177426	-0.269579	-0.441361	-0.0646249	-0.350379	-0.203497	-0.261943	-0.293196	-0.266054	-0.205051	-0.265896	-0.239406	AT4G18260	AT4G18260	cytochrome b561/ferric reductase transmembrane family protein	Cytochrome b561/ferric reductase transmembrane protein family	GO:0016020|GO:0016021|GO:0009507	827552	NM_117936	NM_117936	TC380071///TC365967	At.43247
A_84_P13583,A_84_P798765|820032	0.284153	-0.0151627	-0.00048089	-0.149874	-0.0604048	-0.0960016	0.00191784	-0.0574102	-0.17822	0.207486	0.0573657	0.0508509	-0.0112407	0.0376286	-0.210844	-0.134017	RAPTOR1	AT3G08850	regulatory associated protein of mTOR	HEAT repeat ;WD domain, G-beta repeat protein protein	GO:0005515|GO:0010431|GO:0080008|GO:0009793|GO:0010072|GO:0000911|GO:0009880|GO:0010228|GO:0000166|GO:0007062|GO:0016049|GO:0006486|GO:0045595|GO:0006487|GO:0051301	820032	NM_111719	NM_111719	TC387945	At.18622
A_84_P847914,A_84_P178354,A_84_P785567|816613	0.28084	-0.108523	-0.00380874	-0.10524	-0.0465791	-0.00531411	0.0114257	-0.0658486	0.0179572	0.122839	-0.0279598	-0.164356	-0.00421572	-0.069129	-0.0952327	-0.0697743	AT2G20820	AT2G20820///no_match	hypothetical protein	unknown protein; Has 44 Blast hits to 44 proteins in 13 species: Archae - 0; Bacteria - 0; Metazoa - 0; Fungi - 0; Plants - 44; Viruses - 0; Other Eukaryotes - 0 (source: NCBI BLink).///no_match	GO:0008150|GO:0003674|GO:0009853|GO:0009507	816613	NM_179675	NM_179675	TC388896///TC385505	At.21197
A_84_P822388,A_84_P98056,A_84_P822394|835444	-0.276643	0.121505	0.104335	0.129904	0.149378	0.146553	0.244601	0.0768514	0.0946898	-0.301098	0.175565	0.242717	0.175929	0.16996	0.152422	0.166582	AT5G53620	AT5G53620	hypothetical protein	unknown protein; INVOLVED IN: biological_process unknown; EXPRESSED IN: 23 plant structures; EXPRESSED DURING: 13 growth stages; Has 28929 Blast hits to 19542 proteins in 1425 species: Archae - 211; Bacteria - 3079; Metazoa - 14558; Fungi - 2157; Plants - 966; Viruses - 80; Other Eukaryotes - 7878 (source: NCBI BLink).	GO:0008150|GO:0009507|GO:0005829	835444	NM_124742	NM_124742	NP230731///TC389294	At.7697
A_84_P11313	0.534942	0.203344	0.363818	0.134535	0.34949	0.406836	-0.152086	0.830203	0.877873	2.3384	0.574493	-0.0587041	0.176651	-0.160422	0.410568	1.5038		AT2G17330		putative obtusifoliol 14-alpha demethylase. Expressed pseudogene.			AY666123		NP10636359	At.40156
A_84_P15592|841278	-1.8414	-0.0809319	0.17516	0.274612	0.243979	-0.0649946	0.170303	0.101132	0.247947	-1.66546	0.351742	0.480301	0.346694	0.233514	-0.398895	-0.0984516	AT1G48570	AT1G48570	zinc finger (Ran-binding) domain-containing protein	zinc finger (Ran-binding) family protein	GO:0005622|GO:0009220|GO:0008270|GO:0009507	841278	NM_103753	NM_103753		At.28575
A_84_P97576|834533	0.2311	0.26291	0.336622	0.341625	0.410747	0.367642	0.317152	0.310753	0.0974588	-0.286489	0.403316	0.50224	0.290739	0.306386	0.00863814	0.272894	AT5G45020	AT5G45020	putative glutathione S-transferase	Glutathione S-transferase family protein	GO:0045492|GO:0005634|GO:0010413	834533	NM_123870	NM_123870	TC371334	At.28738
A_84_P16272|841530	-2.36525	0.629958	0.388359	0.501607	0.346983	0.311264	0.401845	0.326309	-0.384412	-2.52958	0.476478	0.607479	0.535813	0.225926	-0.743632	0.0507415	AT1G51080	AT1G51080	hypothetical protein	unknown protein; FUNCTIONS IN: molecular_function unknown; INVOLVED IN: biological_process unknown; LOCATED IN: chloroplast; EXPRESSED IN: 15 plant structures; EXPRESSED DURING: 11 growth stages; Has 101 Blast hits to 98 proteins in 44 species: Archae - 0; Bacteria - 0; Metazoa - 38; Fungi - 10; Plants - 27; Viruses - 0; Other Eukaryotes - 26 (source: NCBI BLink).	GO:0009536|GO:0008150|GO:0003674|GO:0016556|GO:0009507	841530	NM_103986	NM_103986		At.37898
A_84_P826818,A_84_P233279|842761	-1.03062	-0.123517	-0.267554	-0.356119	-0.262557	0.0728736	-0.575913	-0.378398	-0.417273	-0.572785	-0.347525	-0.194802	-0.270671	-0.0577395	-0.00778055	-0.149843	AT1G64530	AT1G64530	RWP-RK domain-containing protein	Plant regulator RWP-RK family protein	GO:0003700|GO:0005634	842761	NM_105128	NM_105128	NP184073///TC359643	At.27886
A_84_P827161,A_84_P11830|837188	0.982408	-0.184813	-0.142598	-0.173676	-0.199869	0.120692	-0.286501	-0.182535	0.0793809	0.915821	-0.118984	-0.0969045	-0.0567931	-0.0050019	0.171463	0.241813	DRIP1	AT1G06770	E3 ubiquitin protein ligase DRIP1	DREB2A-interacting protein 1	GO:0005515|GO:0005737|GO:0004842|GO:0016567|GO:0009414|GO:0008270|GO:0005634|GO:0051865	837188	NM_202046	NM_202046	TC376029///TC389191	At.28756
A_84_P825120,A_84_P53750|843658	-0.0553324	-0.0561092	0.0712111	0.0602248	0.0901778	0.202656	0.173246	0.0394423	0.420686	-0.0216274	0.0758786	0.149296	0.0451848	0.00919628	-0.278065	0.204837	AT1G73240	AT1G73240	hypothetical protein	CONTAINS InterPro DOMAIN/s: Nucleoporin protein Ndc1-Nup (InterPro:IPR019049); Has 36 Blast hits to 36 proteins in 17 species: Archae - 0; Bacteria - 0; Metazoa - 1; Fungi - 0; Plants - 35; Viruses - 0; Other Eukaryotes - 0 (source: NCBI BLink).	GO:0008150|GO:0003674|GO:0009507	843658	NM_105983	NM_105983	NP305264///TC363838	At.35016
A_84_P520558|2745824	0.980427	-0.351569	-0.438801	-0.406976	-0.071583	0.182184	0.546932	-0.321507	0.704103	0.0335431	-0.235045	-0.428206	-0.586959	-0.287437	2.2471	-0.192772	AT1G52855	AT1G52855	hypothetical protein	unknown protein; BEST Arabidopsis thaliana protein match is: unknown protein (TAIR:AT3G15534.1); Has 35333 Blast hits to 34131 proteins in 2444 species: Archae - 798; Bacteria - 22429; Metazoa - 974; Fungi - 991; Plants - 531; Viruses - 0; Other Eukaryotes - 9610 (source: NCBI BLink).	GO:0008150|GO:0003674|GO:0005576	2745824	NM_202282	NM_202282	TC386455	At.49491
A_84_P786256,A_84_P217728,A_84_P860926|818673	0.326604	-0.0413466	0.00144315	-0.120944	0.00345874	-0.150329	0.0189066	-0.0405397	-0.00348759	-0.269686	0.00285697	-0.140337	0.0627377	-0.0185905	-0.280939	-0.132949	AT2G40765	AT2G40765	hypothetical protein	unknown protein; FUNCTIONS IN: molecular_function unknown; INVOLVED IN: biological_process unknown; LOCATED IN: mitochondrion, mitochondrial respiratory chain complex III; EXPRESSED IN: 24 plant structures; EXPRESSED DURING: 15 growth stages; Has 32 Blast hits to 32 proteins in 11 species: Archae - 0; Bacteria - 0; Metazoa - 0; Fungi - 0; Plants - 32; Viruses - 0; Other Eukaryotes - 0 (source: NC…	GO:0005739|GO:0008150|GO:0003674|GO:0034976|GO:0009627|GO:0009853|GO:0005750	818673	NM_129639	NM_129639	TC400838///TC401718	At.25019
A_84_P797306,A_84_P797305,A_84_P852503,A_84_P16686|828812	0.345917	-0.139047	-0.112253	-0.0382621	-0.0909994	0.279163	-0.0402818	-0.0928245	0.0226629	0.0229619	-0.144482	-0.0918026	-0.135271	-0.0555019	0.053406	0.0451616	VPS22	AT4G27040///AT4G27050;AT4G27040	ESCRT-II complex subunit VPS22	EAP30/Vps36 family protein///[AT4G27050, F-box/RNI-like superfamily protein];[AT4G27040, EAP30/Vps36 family protein]	GO:0003674|GO:0005737|GO:0000814|GO:0016192	828812	NM_001125595///NM_118838	NM_001125595///NM_118838	TC390904///TC385488///TC371197	At.68944
A_84_P19308,A_84_P820504|821877	2.19222	-0.273764	0.103506	0.214765	0.202661	0.292192	-0.589883	0.473047	0.409905	2.62326	-0.0241191	-0.0893869	-0.0360146	-0.130979	2.189	0.659341	IAA2	AT3G23030	auxin-responsive protein IAA2	indole-3-acetic acid inducible 2	GO:0005515|GO:0010583|GO:0006355|GO:0003700|GO:0009733|GO:0046983|GO:0005634	821877	NM_113203	NM_113203	TC392119	At.23539
A_84_P813024	1.04628	-0.178322	-0.299966	-0.134898	-0.00653112	0.079486	-0.480624	0.0758336	-1.24214	1.00153	-0.190381	-0.500317	-0.0119773	0.0775918	-0.745517	-0.0715515		AT5G07560		glycine-rich protein 20					TC390588
A_84_P16839|833667	9.79439	-0.159375	0.305588	-0.110611	-0.182471	1.65087	1.98367	0.225097	1.60319	6.20887	0.824979	-0.100177	0.0919752	-0.173466	2.61454	1.78655	NHL25	AT5G36970	NDR1/HIN1-like 25	NDR1/HIN1-like 25	GO:0003674|GO:0005886|GO:0009814|GO:0009863	833667	NM_123055	NM_123055	NP237084	At.55170
A_84_P214028,A_84_P815981|837997	0.159901	-0.00987315	0.0406128	-0.0885117	-0.188068	-0.0389316	-0.194724	-0.303913	-0.184694	-0.997085	-0.10701	-0.202877	-0.152443	-0.21028	-0.225725	-0.288455	FLP	AT1G14350	FOUR LIPS transcription factor R2R3-MYB	Duplicated homeodomain-like superfamily protein	GO:0006355|GO:0003700|GO:0005634|GO:0010052|GO:0003677	837997	NM_001084065	NM_001084065	TC383491///NP186777	At.12041
A_84_P22137|821469	-4.06033	1.12414	1.08712	0.91294	0.588825	1.16148	2.461	0.0209987	0.311468	-3.66116	0.829027	1.00424	0.937392	0.356458	-0.481069	-0.253636	MPC	AT3G19350	poly-A binding protein-like protein	maternally expressed pab C-terminal	GO:0003723|GO:0008143|GO:0005575|GO:0006417	821469	NM_112822	NM_112822	TC396556	At.50202
A_84_P763570	2.93797	-1.80393	2.21376	1.828	0.583252	2.12011	0.0162114	0.342081	2.04116	4.76535	2.11831	2.21096	2.30105	-0.508617	6.23465	3.28635		AT4G06477		transposable element gene					TC402252
A_84_P289224,A_84_P790017|819240	0.890467	0.11608	0.171415	0.205011	0.240952	0.0308995	0.0813375	0.156804	-0.233599	0.528207	0.284447	0.257985	0.208978	0.0946016	-0.0269437	0.0309226	AT2G46320	AT2G46320///no_match	Mitochondrial substrate carrier family protein	Mitochondrial substrate carrier family protein///no_match	GO:0005739|GO:0005215|GO:0006810|GO:0005743|GO:0055085|GO:0006839	819240	NM_180121///EG519859	NM_180121	NP455459	At.36524///At.48601
A_84_P16233|839921	1.26938	0.107275	0.0404943	0.0865979	-0.202151	0.761492	0.19312	-0.205503	0.793815	1.18714	-0.0760018	0.048146	-0.373813	0.133904	0.682914	0.913404	MRP13	AT1G30410	multidrug resistance-associated protein 13	multidrug resistance-associated protein 13	GO:0017111|GO:0000166|GO:0006810|GO:0042626|GO:0016021|GO:0055085|GO:0016887|GO:0005524	839921	NM_102778	NM_102778	NP306235	At.40558
A_84_P17425,A_84_P807379|822002	-0.0331526	-0.00479555	-0.187963	-0.211704	-0.203871	0.0527396	-0.0512373	-0.210552	0.121935	-0.416868	-0.23156	-0.285877	-0.298001	0.00395036	-0.139509	-0.0316467	PMP	AT3G24160	putative type 1 membrane protein	putative type 1 membrane protein	GO:0005774|GO:0005794|GO:0009651|GO:0005783|GO:0000902|GO:0003674|GO:0008150|GO:0016020|GO:0007030|GO:0006623|GO:0016049|GO:0048193|GO:0006816|GO:0007033	822002	NM_113321	NM_113321	TC367747///TC392084	At.20418
A_84_P852212,A_84_P540816,A_84_P602383,A_84_P785370|844042	0.0161972	-0.110752	0.0451591	-0.00768375	-0.019069	0.179335	-0.0467889	-0.00893354	-0.314829	0.0207477	-0.000749111	0.0232072	0.0226111	-0.19025	-0.224303	0.0811329	MAF1	no_match///AT1G77080	MADS transcription factor MAF1	no_match///K-box region and MADS-box transcription factor family protein	GO:0005515|GO:0009910|GO:0006355|GO:0010048|GO:0003700|GO:0048440|GO:0046983|GO:0043481|GO:0009909|GO:0005634|GO:0048573|GO:0003677	844042	NM_180648///NM_180649///NM_202431	NM_180648///NM_180649///NM_202431	TC378059///TC391924///NP299008///NP042733	At.19799
A_84_P201648,A_84_P851734|829710	0.392731	-0.0463827	0.152571	0.083756	0.147372	0.0280137	-0.0386496	0.127693	0.139186	0.775886	0.121099	-0.0632875	0.113801	-0.0957	0.439676	0.084122	NTL9	AT4G35580	NAC transcription factor-like 9	NAC transcription factor-like 9	GO:0005515|GO:0005516|GO:0008284|GO:0006355|GO:0003700|GO:0031347|GO:0000956|GO:0005634|GO:0006487|GO:0045892	829710	NM_001203998///NM_119723	NM_001203998///NM_119723	TC366359///TC397291	At.20744
A_84_P20807|839336	1.43383	0.254691	0.183779	0.0642962	-0.0011096	0.101294	0.0600796	0.0527976	0.38421	1.23731	0.110387	0.000430584	-0.0613072	0.00142694	-0.128486	0.159597	AT1G05060	AT1G05060	hypothetical protein	unknown protein; Has 34 Blast hits to 34 proteins in 13 species: Archae - 0; Bacteria - 0; Metazoa - 0; Fungi - 0; Plants - 34; Viruses - 0; Other Eukaryotes - 0 (source: NCBI BLink).	GO:0003674|GO:0042991|GO:0009507	839336	NM_100385	NM_100385	TC375195	At.42419
A_84_P803085,A_84_P844115|7922309	0.0541012	-0.413957	-0.285418	-0.310605	-0.133107	-0.50742	-0.089175	-0.119788	-0.531517	0.365322	-0.201785	0.0518744	-0.118019	-0.00809538	-0.341532	-0.265838	AT2G07827	AT2G07827///no_match	hypothetical protein	unknown protein; FUNCTIONS IN: molecular_function unknown; INVOLVED IN: biological_process unknown; LOCATED IN: cellular_component unknown; Has 1 Blast hits to 1 proteins in 1 species: Archae - 0; Bacteria - 0; Metazoa - 0; Fungi - 0; Plants - 1; Viruses - 0; Other Eukaryotes - 0 (source: NCBI BLink).///no_match	GO:0005739|GO:0008150|GO:0003674	7922309	NM_001161035///EG424145	NM_001161035	TC401499	At.70528///At.70535
A_84_P788389,A_84_P576596|816921	0.203453	0.154839	0.237802	0.255859	0.19748	0.239726	0.20489	0.119686	0.0502949	-0.117309	0.368896	0.429403	0.289676	0.260614	0.109422	0.287059	AT2G23890	AT2G23890	HAD-superfamily hydrolase, subfamily IG, 5'-nucleotidase	HAD-superfamily hydrolase, subfamily IG, 5'-nucleotidase	GO:0051604|GO:0008150|GO:0008253|GO:0009507	816921	NM_127950	NM_127950	NP455693///TC362527	At.39235
A_84_P524941|838729	3.16968	-3.37509	-1.75044	-1.39805	-1.17921	-1.04402	-2.66073	-0.860282	0.0840684	1.60991	-1.23747	-1.49061	-1.32335	-0.334557	-1.14479	-0.259194	AT1G21320	AT1G21320	nucleic acid/nucleotide binding protein	nucleotide binding;nucleic acid binding	GO:0008150|GO:0000166|GO:0005634|GO:0003676	838729	NM_101984	NM_101984	TC390664	At.64837
A_84_P809795	-0.464945	-0.19872	-0.2359	-0.0804977	-0.172939	0.269439	0.0500593	-0.173795	0.393038	-0.809084	-0.183727	0.120981	-0.30558	-0.00931811	0.29316	0.270865		AT3G58610		ketol-acid reductoisomerase
A_84_P276900,A_84_P854687|833509	0.26401	0.185462	-0.0843048	-0.167029	-0.159063	0.10987	0.0374465	-0.133042	0.1538	0.245116	-0.104723	-0.171548	-0.159065	0.114834	0.00241017	-0.0947294	AT5G35460	AT5G35460	hypothetical protein	unknown protein; CONTAINS InterPro DOMAIN/s: Protein of unknown function DUF2838 (InterPro:IPR021261); Has 1807 Blast hits to 1807 proteins in 277 species: Archae - 0; Bacteria - 0; Metazoa - 736; Fungi - 347; Plants - 385; Viruses - 0; Other Eukaryotes - 339 (source: NCBI BLink).	GO:0008150|GO:0003674|GO:0005634	833509	NM_122937	NM_122937	TC369282///TC396312	At.6877
A_84_P183854|816408	0.141985	0.0315378	0.187968	0.177417	0.190788	0.0580914	-0.00466394	0.265831	-0.108554	1.02433	0.090625	0.0042448	0.0183017	0.0715432	0.423136	0.234958	LKP2	AT2G18915	LOV KELCH protein 2	LOV KELCH protein 2	GO:0005515|GO:0006511|GO:0004842|GO:0006355|GO:0015030|GO:0048574|GO:0005634|GO:0005829|GO:0007165|GO:0009639|GO:0006869|GO:0007623|GO:0042752|GO:0004871	816408	NM_179652	NM_179652	TC378068	At.19440
A_84_P18606|829487	-0.365068	0.184175	0.326982	0.279409	0.203457	0.247309	0.327466	0.183842	0.521433	-0.417128	0.309045	0.396996	0.261547	0.285087	-0.271168	0.106734	RPD1	AT4G33495	Ubiquitin carboxyl-terminal hydrolase family protein	Ubiquitin carboxyl-terminal hydrolase family protein	GO:0008285|GO:0010102|GO:0009507	829487	NM_148393	NM_148393	TC359067	At.31579
A_84_P92159,A_84_P850962,A_84_P829157|816540	-0.549637	0.00618851	0.0558394	0.11874	0.18396	0.0937183	0.072482	0.172562	-0.31725	-0.385762	0.0739864	0.106447	0.00386143	0.0570952	-0.115635	0.191117	AT2G20210	AT2G20210	leucine-rich repeats-ribonuclease inhibitor domain-containing protein	RNI-like superfamily protein	GO:0016114	816540	NM_127580	NM_127580	NP453971///TC382156	At.39728
A_84_P15546,A_84_P800492|821663	-0.909348	-0.0735467	0.0532598	0.117093	0.0340295	0.0412085	0.139173	0.0168579	-0.0161808	-0.689204	0.224981	0.205559	0.122997	0.0705006	-0.0555301	0.022884	PUR7	AT3G21110///no_match	phosphoribosylaminoimidazole-succinocarboxamide synthase	purin 7///no_match	GO:0009407|GO:0016874|GO:0009570|GO:0009733|GO:0004639|GO:0005524|GO:0009507|GO:0006164	821663	NM_113005///AV817193	NM_113005	TC376842	At.43519///At.71231
A_84_P790182,A_84_P107742|835123	0.0664482	0.0720985	0.135465	0.153743	0.157087	0.27002	0.133902	0.19823	0.552159	-0.121053	0.119061	0.21093	0.128753	0.158061	0.248912	0.309243	AT5G50550	no_match///AT5G50550;AT5G50650	transducin/WD40 domain-containing protein	no_match///[AT5G50550, Transducin/WD40 repeat-like superfamily protein];[AT5G50650, Transducin/WD40 repeat-like superfamily protein]	GO:0008150|GO:0000166|GO:0005575	835123	NM_124442	NM_124442	NP225634///TC369652	At.49156
A_84_P813822,A_84_P13208|833835	0.203417	0.0425143	-0.105802	-0.11958	-0.0636644	-0.00172639	0.145971	-0.118449	-0.0349839	0.13547	-0.136078	-0.0971129	-0.180987	0.0322657	-0.0057435	-0.0395451	RAD23D	AT5G38470	putative DNA repair protein RAD23-4	Rad23 UV excision repair protein family	GO:0003684|GO:0043130|GO:0007067|GO:0009409|GO:0070628|GO:0043161|GO:0005634|GO:0006289|GO:0005829	833835	NM_123208///NM_001085211	NM_123208///NM_001085211	NP798175	At.25434
A_84_P585895,A_84_P74364|829455	0.373451	-0.0675795	-0.186033	-0.0961204	-0.119716	-0.128698	-0.325788	-0.193504	-0.193912	0.105089	-0.114796	-0.0446124	-0.3215	-0.0538704	0.0831196	-0.187162	AT4G33180	AT4G33180	hydrolase, alpha/beta fold family protein	alpha/beta-Hydrolases superfamily protein	GO:0003824	829455	NM_119472///BX842308	NM_119472	TC394614///TC395957	At.31605
A_84_P811854,A_84_P811877,A_84_P13854,A_84_P811868,A_84_P831459,A_84_P811864,A_84_P811845,A_84_P804273,A_84_P811851|828923	-1.20003	-0.368712	-0.340648	-0.259068	-0.302185	-0.301007	-0.101984	-0.205428	-0.964418	-1.97538	-0.243397	0.00579548	-0.155849	-0.422612	-0.433181	-0.0763286	AT4G28080	no_match///AT4G28080	tetratricopeptide repeat domain protein	no_match///Tetratricopeptide repeat (TPR)-like superfamily protein	GO:0019288|GO:0016556|GO:0009737|GO:0005634|GO:0010103|GO:0006655	828923	NM_118947///DR358721///DR369840	NM_118947	TC358233///TC390199	At.24978///At.75409///At.73208
A_84_P17727,A_84_P847936,A_84_P787513|830661	-0.474205	-0.0655793	-0.150449	-0.274135	-0.0952861	-0.403452	0.689998	-0.252691	-0.0133431	0.163338	0.0197433	0.108588	-0.0303515	0.0946761	0.263817	-0.255685	NAC080	AT5G07680	NAC domain containing protein 80	NAC domain containing protein 80	GO:0006355|GO:0003700|GO:0007275|GO:0005634|GO:0003677	830661	NM_120850	NM_120850	TC369386	At.32689
A_84_P295374|841397	-0.387169	0.289285	-0.0229917	0.00680971	0.00694847	0.128468	0.501955	0.0668516	-0.139215	-0.265768	0.0264568	0.175666	0.0268364	0.141948	-0.0281663	0.069088	AT1G49740	AT1G49740	PI-PLC X domain-containing protein	PLC-like phosphodiesterases superfamily protein	GO:0035556|GO:0006629|GO:0004629|GO:0008081|GO:0005886|GO:0009506	841397	NM_103861	NM_103861	TC368553	At.22602
A_84_P797883,A_84_P10817|821357	1.60474	0.0885063	0.112851	0.198173	0.16498	0.12537	0.0234729	0.435497	0.506853	1.25003	0.124842	0.096856	0.117963	0.000800967	0.194416	0.472815	BTS	AT3G18290	zinc finger protein-like protein	zinc finger protein-related	GO:0010106|GO:0008270|GO:0005634|GO:0009793	821357	NM_112713	NM_112713	NP226411	At.43728
A_84_P19917,A_84_P847626|842293	-1.32432	-0.153978	-0.0229452	0.114508	0.0969181	0.0688329	-0.0401862	0.0208578	0.106521	-1.2465	0.168716	0.356927	0.138045	0.127486	-0.0763228	0.0547714	AT1G59990	AT1G59990	DEAD-box ATP-dependent RNA helicase 22	DEA(D/H)-box RNA helicase family protein	GO:0008026|GO:0004386|GO:0009220|GO:0003676|GO:0005524|GO:0009507	842293	NM_104691	NM_104691	TC362947	At.48
A_84_P787316,A_84_P302090|829965	0.31562	-0.118494	-0.113476	-0.100164	-0.0487156	0.14683	-0.242893	0.121279	-0.27692	0.446592	-0.138191	-0.140493	-0.250583	-0.0737329	-0.142879	0.214449	AT4G38090	AT4G38090	ribosomal protein S5 domain 2-like family protein	Ribosomal protein S5 domain 2-like superfamily protein	GO:0008150|GO:0003674|GO:0005575	829965	NM_119970///NM_179184	NM_119970///NM_179184	TC380215///TC389444	At.31206
A_84_P12570|817358	1.35607	-0.0925686	0.184838	0.245107	0.271417	-0.351228	-0.149995	0.0974278	0.997085	0.981791	0.399288	0.0724039	0.347661	0.27702	0.446045	0.272961	AT2G28120	AT2G28120	major facilitator protein	Major facilitator superfamily protein	GO:0005886|GO:0016021|GO:0055085	817358	NM_128372	NM_128372	TC362522	At.13307
A_84_P21908|841610	-0.746814	-0.566112	-1.27226	-1.34376	-0.842758	-0.721895	-0.0591414	-0.430447	-0.848918	0.11307	-0.685597	-0.638151	-0.749663	0.0133314	-0.213155	-0.819962	AT1G51830	AT1G51830	putative leucine-rich repeat protein kinase	Leucine-rich repeat protein kinase family protein	GO:0004672|GO:0016301|GO:0004674|GO:0010106|GO:0010167|GO:0006826|GO:0006468|GO:0005634|GO:0015706|GO:0007169|GO:0005524|GO:0016772	841610	NM_104063	NM_104063	TC359778	At.43966
A_84_P102996,A_84_P821812|832529	-1.34937	-0.249643	0.0373659	-0.0383306	-0.120723	-0.32087	-0.668556	-0.123796	-1.03659	-2.41995	0.059305	-0.155429	-0.0518878	-0.350595	0.138492	-0.935883	AT5G24580	AT5G24580	heavy metal transport/detoxification domain-containing protein	Heavy metal transport/detoxification superfamily protein	GO:0005507|GO:0005634|GO:0046872|GO:0030001|GO:0006825	832529	NM_203101	NM_203101	TC371154	At.30953
A_84_P22875|843502	-1.25186	0.0322037	0.161971	0.307678	0.150902	0.0525947	0.00814152	0.175353	-0.334198	-1.42262	0.294482	0.400193	0.276553	0.0704696	0.371476	0.0892264	AT1G71720	AT1G71720	small subunit ribosomal protein S1	Nucleic acid-binding proteins superfamily	GO:0003723|GO:0009507	843502	NM_105830	NM_105830	NP1663271	At.35171
A_84_P157275|838039	0.591741	-0.177201	-0.00514483	0.0604923	0.0219169	0.0975544	-0.479755	0.160489	0.302374	0.72204	-0.0530045	-0.0634415	-0.00259924	-0.107301	0.683737	0.157364	AT1G14740	AT1G14740	OBERON 3 protein	Protein of unknown function (DUF1423)	GO:0009880|GO:0005515|GO:0001708|GO:0090421|GO:0005634	838039	NM_101343	NM_101343	TC387366	At.24757
A_84_P823532,A_84_P232559|826596	0.363773	0.0153575	0.0113695	-0.0417578	-0.0910499	0.0396271	0.224922	0.0038569	-0.00929117	0.00994468	-0.0442677	-0.110045	-0.167337	0.00752306	-0.0251124	0.0565659	AT4G10050	AT4G10050	protein phosphatase methylesterase 1	esterase/lipase/thioesterase family protein	GO:0005773|GO:0004091|GO:0000394|GO:0016787|GO:0009086|GO:0005634	826596	NM_117073	NM_117073	TC375980///TC370560	At.19290
A_84_P10795,A_84_P811061,A_84_P811064,A_84_P811081|821045	1.15732	-0.156581	-0.278324	-0.233505	-0.285965	-0.15286	-0.16513	-0.0878255	0.701045	1.08358	-0.260404	-0.277334	-0.286678	-0.106715	0.644269	0.0156991	AT3G17770	AT3G17770///no_match	Dihydroxyacetone kinase	Dihydroxyacetone kinase///no_match	GO:0042631|GO:0005737|GO:0004371|GO:0019375|GO:0009610|GO:0016036|GO:0006071|GO:0005524	821045	NM_112658	NM_112658	NP227336///TC389699	At.38659
A_84_P14314|838096	-1.2647	0.052192	-0.374228	-0.561864	-0.487813	-0.371253	-0.489028	-0.528889	-0.838439	-0.608777	-0.492281	-0.374389	-0.386678	-0.405596	-0.0689728	-0.672151	ETC1	AT1G01380	proto-oncogene protein	Homeodomain-like superfamily protein	GO:0006355|GO:0003700|GO:0001708|GO:0005634|GO:0003677|GO:0009913	838096	NM_100020	NM_100020	TC388118	At.42651
A_84_P259160,A_84_P848914|827507	2.2409	-0.0612087	-0.0887539	-0.224083	-0.206482	0.287174	0.0372756	0.049417	0.86777	2.54294	-0.164323	-0.316205	-0.31228	-0.27103	0.642947	0.370119	AT4G17840	AT4G17840	hypothetical protein	FUNCTIONS IN: molecular_function unknown; INVOLVED IN: biological_process unknown; LOCATED IN: chloroplast, membrane; EXPRESSED IN: 23 plant structures; EXPRESSED DURING: 13 growth stages; CONTAINS InterPro DOMAIN/s: Abortive infection protein (InterPro:IPR003675); BEST Arabidopsis thaliana protein match is: unknown protein (TAIR:AT2G35260.1); Has 30201 Blast hits to 17322 proteins in 780 species…	GO:0008150|GO:0003674|GO:0016020|GO:0009507	827507	NM_117893	NM_117893	TC369678	At.63702
A_84_P755077|818742	0.255581	-0.00349879	-0.0868917	-0.0218301	-0.0659833	-0.0834241	-0.162785	-0.0280108	-0.0431407	0.439296	-0.0389955	0.0234282	-0.0967951	0.0379486	0.280187	-0.0813411	AT2G41440	AT2G41440	hypothetical protein	unknown protein; BEST Arabidopsis thaliana protein match is: unknown protein (TAIR:AT2G41470.1); Has 30201 Blast hits to 17322 proteins in 780 species: Archae - 12; Bacteria - 1396; Metazoa - 17338; Fungi - 3422; Plants - 5037; Viruses - 0; Other Eukaryotes - 2996 (source: NCBI BLink).	GO:0005634	818742	NM_001125024	NM_001125024	NP456035	At.73715
A_84_P20689|835619	-0.459043	-0.11362	-0.17686	-0.181208	-0.18911	-0.270902	-0.230947	-0.160285	-0.371288	-0.489381	0.0105886	-0.146987	-0.0315075	-0.0300274	-0.337163	-0.380999	PPX2	AT5G55260	serine/threonine-protein phosphatase PP-X isozyme 2	protein phosphatase X 2	GO:0016787|GO:0005575|GO:0004722	835619	NM_124908	NM_124908	TC369769	At.105
A_84_P164373,A_84_P837798|843069	-0.205098	0.0869136	0.0980601	0.0548532	0.092454	0.180843	-0.0699842	0.0431669	-0.40519	-0.805351	0.203816	0.277275	0.161259	0.187353	0.0951009	0.200078	AT1G67480	AT1G67480	F-box/kelch-repeat protein	Galactose oxidase/kelch repeat superfamily protein	GO:0008150|GO:0003674|GO:0005737	843069	NM_105415	NM_105415	TC364522	At.35647
A_84_P786781,A_84_P54670|818148	-0.555456	0.0303934	-0.360637	-0.150457	-0.127875	-0.317132	0.0804622	-0.141416	-0.522576	-2.05522	-0.201902	-0.37495	-0.284133	0.0565038	0.580991	-0.451582	AT2G35760	AT2G35760	hypothetical protein	Uncharacterised protein family (UPF0497)	GO:0015996|GO:0009741|GO:0008150|GO:0003674|GO:0005575	818148	NM_129134	NM_129134	TC389896	At.28259
A_84_P846256,A_84_P795186,A_84_P222939|818292	0.447266	-0.0825779	-0.0456673	-0.00133693	-0.00167286	0.0236202	0.0349721	-0.0261701	0.0895538	0.16101	0.0815475	0.187921	0.13509	0.0232621	-0.100712	0.118792	AT2G37160	AT2G37160///no_match	transducin/WD-40 repeat-containing protein	Transducin/WD40 repeat-like superfamily protein///no_match	GO:0008150|GO:0000166|GO:0005575	818292	NM_001036424///BP642965	NM_001036424	TC361408///NP454409	At.37461///At.67822
A_84_P591642|842170	0.71823	0.0933468	0.325561	0.108021	0.164245	0.00406313	-0.00707102	0.11595	-0.356998	1.5769	0.159258	-0.0396738	0.0439806	0.129019	0.13705	-0.0524216	CAT2	AT1G58030	cationic amino acid transporter 2	cationic amino acid transporter 2	GO:0005773|GO:0005774|GO:0006635|GO:0016020|GO:0015171|GO:0009705|GO:0006810|GO:0016558|GO:0055085|GO:0048573|GO:0003333	842170	NM_179491	NM_179491	TC361055	At.43759
A_84_P839357,A_84_P790195,A_84_P510515|832246	0.0529814	-0.155964	-0.119333	-0.0883427	-0.072195	-0.0123725	-0.223774	0.0263033	-0.0865688	0.27578	-0.109467	-0.0527246	-0.16493	-0.0548158	-0.0167072	0.153608	AT5G21326	AT5G21326	CBL-interacting serine/threonine-protein kinase 26	Ca2+regulated serine-threonine protein kinase family protein	GO:0007165|GO:0004672|GO:0005886|GO:0004674|GO:0006468|GO:0005524|GO:0016772|GO:0005829	832246	NM_180530	NM_180530	NP1098434///TC382388	At.20987
A_84_P517738|836563	-0.710754	-0.00642657	0.384793	0.386088	0.351975	0.184184	-0.130452	0.278908	0.470088	-0.136611	0.465298	0.35847	0.394127	-0.041244	0.0849338	0.102926	AT5G64420	AT5G64420	DNA polymerase phi subunit	DNA polymerase V family	GO:0006260|GO:0003887|GO:0005634|GO:0003677|GO:0009165|GO:0006351|GO:0005829	836563	NM_125838	NM_125838	TC402134	At.27838
A_84_P553664|822194	-0.58213	-0.200148	0.0450363	0.112653	-0.0146812	-0.0494795	-0.256263	0.0218846	0.35817	-0.955386	0.173489	0.237984	0.0502169	-0.0916501	-0.24808	-0.07418	AT3G25970	AT3G25970	pentatricopeptide repeat-containing protein	Pentatricopeptide repeat (PPR) superfamily protein	GO:0005739|GO:0008150	822194	NM_113501	NM_113501	TC401958	At.65157
A_84_P13117,A_84_P831561,A_84_P838187|835427	-0.223217	-0.218839	-0.106045	-0.189666	-0.143011	-0.03023	-0.558668	-0.216809	-0.0754425	-0.0642681	0.185205	0.0825412	0.123584	-0.0797994	0.245406	0.128917	GLT1	AT5G53460	glutamate synthase 1 [NADH]	NADH-dependent glutamate synthase 1	GO:0006807|GO:0045181|GO:0009651|GO:0010181|GO:0050660|GO:0006094|GO:0019676|GO:0003824|GO:0015930|GO:0006096|GO:0005829|GO:0005739|GO:0009536|GO:0048589|GO:0000166|GO:0009570|GO:0042128|GO:0051536|GO:0005506|GO:0006537|GO:0016639|GO:0016638|GO:0016040|GO:0008152|GO:0016491|GO:0046686|GO:0055114|GO:0009507	835427	NM_001203600	NM_001203600	TC388718	At.8951
A_84_P530135,A_84_P784192|836209	-1.22032	-0.103352	-0.0156199	0.212937	0.0161446	-0.184563	-0.0662147	0.0922535	-0.69438	0.675268	0.210959	0.225818	-0.0860399	-0.035076	-0.706771	-0.274288	BASL	AT5G60880	breaking of asymmetry in the stomatal lineage protein	breaking of asymmetry in the stomatal lineage	GO:0009786|GO:0005634|GO:0019897|GO:0009826|GO:0010374	836209	NM_125481///NM_001037038	NM_125481///NM_001037038	TC383074	At.51260
A_84_P789649	-0.0487069	0.141175	0.205308	0.282695	0.320364	0.128522	-0.0807673	0.242293	-0.201293	0.211508	0.188743	0.332177	0.192235	0.141554	0.00614476	0.225665		AT1G06370		pseudogene, similar to putative glycolipid alpha-mannosyltransferase, blastp match of 41% identity and 9.6e-10 P-value to GP|13161358|dbj|BAB32949.1||AP002908 putative glycolipid alpha-mannosyltransferase {Oryza sativa (japonica cultivar-group)}			AY136435			At.47669
A_84_P796144,A_84_P20535,A_84_P869292|827464	3.61145	-0.215505	0.017101	0.106154	0.120691	-0.499387	0.272246	0.078552	2.77856	3.5542	0.325022	0.175229	0.691678	0.14015	1.49858	0.778334	ERF-1	no_match///AT4G17500	ethylene-responsive transcription factor 1A	no_match///ethylene responsive element binding factor 1	GO:0006355|GO:0003700|GO:0009737|GO:0009738|GO:0042538|GO:0005634|GO:0003677|GO:0002679|GO:0035556|GO:0010200|GO:0005643|GO:0009414|GO:0009723|GO:0045893|GO:0009873	827464	DR381439///NM_117855	NM_117855	TC375310///TC398109	At.68141///At.23185
A_84_P566922|820611	-0.235695	0.0580783	0.162654	0.241972	0.350498	0.189309	-0.306977	0.344696	0.13542	-0.106742	0.149131	0.157237	0.235143	-0.00254536	0.145801	0.172738	APG12B	AT3G13970	ubiquitin-like protein ATG12B	Ubiquitin-like superfamily protein	GO:0003674|GO:0005737|GO:0006914|GO:0000045|GO:0009507	820611	NM_112251	NM_112251	TC389112	At.39312
A_84_P824053,A_84_P23557|836364	-1.2888	1.1388	-0.0341657	-0.212997	-0.386657	0.270727	0.453306	-0.285247	0.674059	0.751519	0.0161744	-0.101555	0.0445246	0.821636	0.949273	-0.454312	CDF1	AT5G62430	Dof zinc finger protein DOF5.5	cycling DOF factor 1	GO:0005515|GO:0006355|GO:0003700|GO:0048510|GO:0009658|GO:0005634|GO:0045892|GO:0003677	836364	NM_125637	NM_125637	TC378979///TC380878	At.9300
A_84_P11413|839940	-0.287166	0.202288	0.0788052	0.00946236	-0.0088737	-0.101097	0.14845	-0.1386	-0.26174	-0.800933	-0.0909953	0.10045	-0.0399394	-0.0187194	0.210233	-0.30838	AT1G30600	AT1G30600	subtilase-like protein	Subtilase family protein	GO:0004252|GO:0009505|GO:0008152|GO:0006508|GO:0005576|GO:0043086|GO:0009506|GO:0042802	839940	NM_102797	NM_102797	TC359592	At.28187
A_84_P753341,A_84_P542688|839810	1.39412	0.150275	0.0890763	0.0803095	0.10492	0.329516	0.0294251	0.0564326	0.133577	1.44816	-0.0706568	-0.0626917	-0.0581475	0.166008	-0.0621259	0.466865	AT1G29355	AT1G29357///AT1G29355	hypothetical protein	other RNA///unknown protein; Has 31 Blast hits to 31 proteins in 20 species: Archae - 0; Bacteria - 0; Metazoa - 20; Fungi - 2; Plants - 3; Viruses - 0; Other Eukaryotes - 6 (source: NCBI BLink).	GO:0008150|GO:0003674|GO:0005634	839810	AK117418///NM_148491	NM_148491	TC403487	At.48245///At.66860
A_84_P505985|829665	-0.631044	-0.277174	-0.148561	0.0749382	-0.0961076	-0.222864	0.00789523	-0.139195	0.108914	-0.420137	0.0864999	0.219711	0.11485	-0.0860999	-0.202508	-0.131687	AT4G35130	AT4G35130	pentatricopeptide repeat-containing protein	Tetratricopeptide repeat (TPR)-like superfamily protein	GO:0008150|GO:0009507	829665	NM_119679	NM_119679	TC360794	At.65456
A_84_P833441,A_84_P831942,A_84_P765231|827780	0.0439274	0.415963	0.357589	0.292413	0.208204	-0.0711439	0.0202482	0.180337	0.0637861	1.74676	0.27806	0.357608	0.448667	0.22813	1.5334	-0.232878	AT4G20320	AT4G20320	putative CTP synthase	CTP synthase family protein	GO:0005737|GO:0006221|GO:0003883	827780	NM_001084942	NM_001084942	TC365727///TC389243	At.44064
A_84_P12437,A_84_P853915|844156	0.336793	-0.0817263	-0.172777	-0.0735266	-0.0618441	-0.0986571	-0.157945	-0.0234776	-0.02354	0.153692	-0.143697	-0.0254915	-0.155831	-0.0686865	-0.0193915	-0.0403751	AT1G78200	AT1G78200	putative protein phosphatase 2C 17	Protein phosphatase 2C family protein	GO:0005886|GO:0005634|GO:0004722|GO:0003824	844156	NM_202439	NM_202439	TC377560	At.18010
A_84_P146548,A_84_P855287|818157	0.0776064	-0.187704	-0.25087	-0.276114	-0.221362	-0.153816	0.1791	-0.1963	0.115406	-0.53232	-0.218543	-0.321505	-0.30557	-0.237259	-0.165559	-0.134383	AT2G35840	AT2G35840	putative sucrose-phosphatase 2	Sucrose-6F-phosphate phosphohydrolase family protein	GO:0016791|GO:0005737|GO:0005986|GO:0000287|GO:0008152|GO:0005634|GO:0003824|GO:0050307|GO:0046686|GO:0009506|GO:0005829	818157	NM_201880	NM_201880	TC367473///TC396581	At.14226
A_84_P257490|834592	-0.106478	-0.00984097	-0.0071888	-0.0825553	-0.0252466	0.140211	0.106233	-0.0552361	0.235925	-0.706571	0.0093503	0.00736713	0.0225871	-0.0630028	0.0536118	0.0541534	AT5G45560	AT5G45560	pleckstrin homology and lipid-binding START domain-containing protein	Pleckstrin homology (PH) domain-containing protein / lipid-binding START domain-containing protein	GO:0005739|GO:0000911|GO:0005543|GO:0006346|GO:0034968|GO:0000226|GO:0009909|GO:0031048|GO:0051567|GO:0008289	834592	NM_123924	NM_123924	TC360363	At.28292
A_84_P10725|817756	0.00789881	0.00658655	0.0187454	0.0256445	-0.0618854	-0.0686266	0.107984	-0.167079	0.125015	-0.0837138	-0.0201392	0.0780528	-0.0678716	0.040684	-0.116613	0.0358651	RAD50	AT2G31970	DNA repair protein RAD50	DNA repair-recombination protein (RAD50)	GO:0009640|GO:0030870|GO:0016567|GO:0019915|GO:0010182|GO:0010162|GO:0007267|GO:0005634|GO:0009909|GO:0006606|GO:0009933|GO:0009793|GO:0006302|GO:0000911|GO:0009616|GO:0005737|GO:0009845|GO:0000723|GO:0006396|GO:0016233|GO:0000226|GO:0022402|GO:0006312|GO:0050826|GO:0005524|GO:0010267|GO:0010228|GO:0007346|GO:0004518|GO:0006281|GO:0010048|GO:0035196|GO:0008270|GO:0009560	817756	NM_128757	NM_128757	TC358358	At.65745
A_84_P11769|821983	-0.57036	0.280233	0.113073	0.124366	0.08707	0.143289	0.35876	0.0205534	0.449819	-0.462577	0.116488	0.235077	0.141772	0.251886	0.139163	0.0860488	HSP60	AT3G23990	chaperonin CPN60	heat shock protein 60	GO:0042542|GO:0005774|GO:0034976|GO:0005794|GO:0009408|GO:0005507|GO:0006626|GO:0005524|GO:0009644|GO:0005829|GO:0005739|GO:0042026|GO:0022626|GO:0006457|GO:0005759|GO:0007005|GO:0051131|GO:0044267|GO:0046686	821983	NM_113304	NM_113304	TC362848	At.25152
A_84_P787909,A_84_P105846|842666	-0.465546	0.113074	0.0420346	0.076597	0.05847	0.0718839	0.0966251	0.125228	-0.269535	-1.12723	-0.0103228	0.179091	-0.0754743	0.102352	-0.0314405	0.0608311	AT1G63610	AT1G63610	hypothetical protein	unknown protein; FUNCTIONS IN: molecular_function unknown; INVOLVED IN: biological_process unknown; LOCATED IN: chloroplast; EXPRESSED IN: 22 plant structures; EXPRESSED DURING: 13 growth stages; BEST Arabidopsis thaliana protein match is: unknown protein (TAIR:AT2G14910.1); Has 537 Blast hits to 411 proteins in 100 species: Archae - 0; Bacteria - 231; Metazoa - 0; Fungi - 0; Plants - 94; Viruses…	GO:0008150|GO:0003674|GO:0009570|GO:0010207|GO:0009507	842666	NM_105039	NM_105039	NP184447///TC370328	At.36100
A_84_P850296,A_84_P534245,A_84_P854730|824826	-0.30464	-0.0960433	-0.0185478	-0.0213153	0.0158041	-0.0633314	-0.0584939	0.0843737	-0.278524	-0.105439	0.0202432	0.0460405	0.0738401	-0.180853	-0.400419	-0.130838	AT3G56590	AT3G56590	hydroxyproline-rich glycoprotein family protein	hydroxyproline-rich glycoprotein family protein	GO:0008150|GO:0003674|GO:0005634	824826	NM_115518///NM_001125376	NM_115518///NM_001125376	TC362645///TC396440///NP208868	At.47969
A_84_P23520|842065	1.87797	-0.278839	-0.267103	-0.074434	-0.214577	-0.189745	-0.168821	-0.265473	-0.0475388	-0.130105	0.0123707	0.13844	0.035767	-0.117626	-0.0837234	-0.165093	AT1G56130	AT1G56130	putative LRR receptor-like serine/threonine-protein kinase	Leucine-rich repeat transmembrane protein kinase	GO:0004672|GO:0016020|GO:0005886|GO:0004674|GO:0006468|GO:0004713|GO:0005524|GO:0016772	842065	NM_104491	NM_104491	NP2708330	At.52228
A_84_P18192|816604	-3.90057	1.64347	0.845805	0.453707	0.418477	0.733186	-0.243088	-0.286329	-1.10454	-4.23599	-0.0496207	-0.294139	0.0730422	0.156503	0.211926	-0.659658	EXPB1	AT2G20750	expansin B1	expansin B1	GO:0019953|GO:0005576|GO:0009828|GO:0009826|GO:0009664	816604	NM_127640	NM_127640	TC397988	At.10326
A_84_P163193,A_84_P787719|828190	1.03433	-0.0230582	0.0421572	0.057092	0.0827098	-0.0662837	-0.18471	0.222057	-0.19544	0.433985	0.0616443	-0.138101	0.00693154	-0.0122917	0.356627	-0.080711	AT4G01960	AT4G01960	hypothetical protein	unknown protein; BEST Arabidopsis thaliana protein match is: unknown protein (TAIR:AT1G02380.1); Has 67 Blast hits to 67 proteins in 11 species: Archae - 0; Bacteria - 0; Metazoa - 0; Fungi - 0; Plants - 67; Viruses - 0; Other Eukaryotes - 0 (source: NCBI BLink).	GO:0008150|GO:0003674|GO:0005634	828190	NM_116427	NM_116427	TC373256	At.34349
A_84_P19590|827498	-1.34042	0.167064	-0.363925	-0.37133	-0.403129	-0.0266206	0.995947	-0.373935	-0.163496	-1.55411	-0.30148	-0.384816	-0.348	-0.201684	-0.762644	-0.331189	TPS5	AT4G17770	alpha,alpha-trehalose-phosphate synthase [UDP-forming] 5	trehalose phosphatase/synthase 5	GO:0016757|GO:0008152|GO:0000023|GO:0005992|GO:0043085|GO:0004805|GO:0003824|GO:0019252|GO:0003825	827498	NM_117886	NM_117886	TC360192	At.4501
A_84_P843833,A_84_P231629|819767	1.01248	-0.0132799	0.128169	0.018801	0.066489	0.179808	0.012042	0.0450602	0.197118	0.947918	0.00946069	0.0167193	-0.0871329	0.00709963	0.00455093	0.159565	LACS6	AT3G05970	long-chain acyl-CoA synthetase 6	long-chain acyl-CoA synthetase 6	GO:0001676|GO:0006635|GO:0016020|GO:0010193|GO:0006631|GO:0006633|GO:0003824|GO:0002213|GO:0009507|GO:0005777|GO:0004467	819767	NM_111471	NM_111471	NP502661///TC361271	At.25229
A_84_P10363,A_84_P801378|839717	0.837171	0.62849	0.257409	0.209717	0.299222	-0.0936148	1.96161	0.193407	0.400181	1.70301	0.326466	0.204586	0.232802	-0.0422671	-0.0555861	-0.133858	PUP1	AT1G28230///no_match	purine permease 1	purine permease 1///no_match	GO:0010184|GO:0016020|GO:0005887|GO:0015211|GO:0005345|GO:0006863|GO:0015931|GO:0009507	839717	NM_102588	NM_102588	TC370998	At.14731
A_84_P23022,A_84_P786265|841046	0.0489061	-0.0717692	-0.139584	-0.184531	-0.161155	0.0267856	-0.0573807	-0.125511	-0.313457	0.00653839	-0.199109	-0.297772	-0.333917	-0.146569	-0.307028	-0.103374	AT1G44820	AT1G44820	aminoacylase	Peptidase M20/M25/M40 family protein	GO:0006520|GO:0005737|GO:0016787|GO:0005783|GO:0008152|GO:0004046|GO:0009507	841046	NM_103563	NM_103563	TC367409	At.66852
[truncated: 25,290 more rows]
