# Supplementary material for: Early response to nanoparticles in the Arabidopsis transcriptome compromises plant defence and root-hair development through salicylic acid signalling
Source: BMC Genomics. 2015 Apr 24;16(1):341. doi: 10.1186/s12864-015-1530-4 (PMC4417227; doi:10.1186/s12864-015-1530-4)
Supplement: Additional file 2: — Table listing the 351 differentially-expressed genes in response to NP treatments. [file 12864_2015_1530_MOESM2_ESM.xlsx]

## Sheet: 1
Gene_ID (Agilent probe)	p (Corr)	p	FC (abs)	Regulation	[Abr](normalized)	[Ag10](normalized)	[Ag20](normalized)	[Ag40](normalized)	[Ag80](normalized)	[AgN](normalized)	[CNT+](normalized)	[CNT](normalized)	[NaC](normalized)	[Pst](normalized)	[Ti10](normalized)	[Ti20](normalized)	[Ti40](normalized)	[TiO](normalized)	[drou](normalized)	[wou](normalized)	GeneSymbol	locus	GeneName	description	Go	EntrezGeneID	GenbankAccession	RefSeqAccession	TIGRID	UniGeneID
A_84_P16132,A_84_P832263,A_84_P833596|837363	4.13813e-13	1.26748e-14	2.11371	down	-0.408382	-0.606251	-1.5513	-1.01826	-1.17486	-0.330423	0.606025	-1.17453	-2.4553	-0.451472	-1.36474	-0.971021	-0.777235	0.146331	-1.11315	-2.02705	ALMT1	AT1G08430	aluminum-activated malate transporter 1	aluminum-activated malate transporter 1	GO:0005634|GO:0010044|GO:0015140	837363	NM_100716	NM_100716	TC367830	At.42261
A_84_P822373,A_84_P822379,A_84_P20289|822453	2.10605e-07	4.34984e-08	2.15392	down	-1.75468	-0.440722	-1.69215	-1.0997	-1.41879	-2.5552	2.48977	-1.16294	-2.18597	2.45927	-1.03153	-0.886025	-1.12385	-0.839127	-0.389704	-1.01371	AT3G28270	no_match///AT3G28270	hypothetical protein	no_match///Protein of unknown function (DUF677)	GO:0008150|GO:0003674|GO:0005575	822453	NM_113746	NM_113746	TC363415///TC383018	At.5792
A_84_P216298|833885	2.59866e-08	4.25222e-09	2.1173	down	1.22356	-2.16708	-1.77538	-1.13559	-1.13727	-2.38434	-0.864086	-0.102804	-0.114385	-0.257003	-0.78688	-0.601001	-0.951819	-0.590382	0.0232211	0.410061	AT5G38930	AT5G38930	germin-like protein subfamily 1 member 10	RmlC-like cupins superfamily protein	GO:0008150|GO:0030145|GO:0045735|GO:0005618|GO:0005576|GO:0048046	833885	NM_123255	NM_123255		At.55234
A_84_P790159|833779	1.64768e-14	2.27652e-16	3.8335	down	-0.7953	-0.563327	-1.69746	-2.08147	-2.03778	-1.37034	-0.461534	-2.52334	-0.847534	0.902922	-1.96736	-2.56628	-2.07228	-0.76562	-2.5262	-1.596	AT5G38000	AT5G38000	2-alkenal reductase	Zinc-binding dehydrogenase family protein	GO:0005737|GO:0000166|GO:0016491|GO:0008270|GO:0006979|GO:0055114	833779	NM_123159	NM_123159	TC371726	At.49096
A_84_P23297,A_84_P834039|828591	1.53414e-17	2.96612e-20	6.90935	down	-0.930562	-3.47022	-2.75216	-2.98101	-2.96853	-3.00798	-4.25947	-1.8809	-2.68552	-0.309177	-2.93913	-2.66239	-2.65406	-2.06974	-1.35837	-1.87653	PAP24	AT4G24890	purple acid phosphatase 24	purple acid phosphatase 24	GO:0019375|GO:0016787|GO:0003993|GO:0005618|GO:0005576|GO:0004722|GO:0045892|GO:0016036|GO:0046872	828591	NM_118621	NM_118621	TC365968	At.32313
A_84_P756760	1.48758e-06	3.71328e-07	2.21516	up	1.00295	0.271336	1.96721	1.01374	0.716923	0.832437	0.570402	0.348707	-0.184684	3.05698	1.90692	1.52495	1.42952	0.14449	4.03909	1.67903		AT2G12440		transposable element gene
A_84_P763570	0.00176863	0.000827507	2.33624	up	2.93797	-1.80393	2.21376	1.828	0.583252	2.12011	0.0162114	0.342081	2.04116	4.76535	2.11831	2.21096	2.30105	-0.508617	6.23465	3.28635		AT4G06477		transposable element gene					TC402252
A_84_P524941|838729	3.2899e-11	2.21638e-12	2.9831	down	3.16968	-3.37509	-1.75044	-1.39805	-1.17921	-1.04402	-2.66073	-0.860282	0.0840684	1.60991	-1.23747	-1.49061	-1.32335	-0.334557	-1.14479	-0.259194	AT1G21320	AT1G21320	nucleic acid/nucleotide binding protein	nucleotide binding;nucleic acid binding	GO:0008150|GO:0000166|GO:0005634|GO:0003676	838729	NM_101984	NM_101984	TC390664	At.64837
A_84_P22297|837108	2.09291e-10	1.89676e-11	2.8043	down	-3.16652	-1.72375	-1.79734	-1.79964	-1.64437	-0.692706	-1.46904	-1.12039	1.87609	-1.63236	-1.46422	-1.53385	-0.817586	-0.0968416	-1.69686	-0.304444	RHS2	AT1G05990	calmodulin-like protein 7	EF hand calcium-binding protein family	GO:0005509|GO:0005575	837108	NM_100479	NM_100479	TC390539	At.15459
A_84_P16121|840915	1.9963e-07	4.09796e-08	3.10286	down	0.602801	-2.48909	-3.49651	-3.08103	-1.87193	-3.04941	0.994719	-0.23344	1.5497	4.30968	-0.492253	-0.750098	-0.654446	0.0466765	2.57854	1.01522	RAP2.6	AT1G43160	ethylene-responsive transcription factor RAP2-6	related to AP2 6	GO:0006355|GO:0003700|GO:0009651|GO:0009409|GO:0009611|GO:0009620|GO:0009737|GO:0005634|GO:0006970|GO:0009658|GO:0009695|GO:0003677|GO:0034605|GO:0009753|GO:0009751|GO:0009414|GO:0045893	840915	NM_103468	NM_103468	TC400414	At.10778
A_84_P24024,A_84_P818550|821705	6.69909e-11	5.02995e-12	2.05185	down	-1.18458	-1.74819	-1.38863	-1.49606	-1.2132	-1.24856	-1.20747	-0.30075	-0.799025	-0.493946	-0.750934	-0.760292	-0.637353	-0.248603	-0.635073	-0.355952	AHP1	AT3G21510	histidine-containing phosphotransmitter 1	histidine-containing phosphotransmitter 1	GO:0005515|GO:0015698|GO:0031537|GO:0048831|GO:0043424|GO:0005634|GO:0009553|GO:0080036|GO:0009927|GO:0000160|GO:0005737|GO:0009736|GO:0000041|GO:0016049|GO:0004871|GO:0010029|GO:0051301	821705	NM_113046	NM_113046	TC379801///TC392439	At.24157
A_84_P23707|837066	3.11645e-14	5.13938e-16	2.3708	down	-1.25925	-1.37519	-1.1633	-1.17904	-1.3006	-1.1679	-1.10494	-0.91833	-1.32868	1.59107	-1.47208	-0.927293	-1.62716	-0.901381	-1.15357	-0.984563	APS2	AT1G05610	glucose-1-phosphate adenylyltransferase	ADP-glucose pyrophosphorylase small subunit 2	GO:0008878|GO:0009058|GO:0016779|GO:0009853|GO:0019252|GO:0016740|GO:0009507	837066	NM_100441	NM_100441	NP035744
A_84_P18338|820929	3.77162e-10	3.72351e-11	2.05197	down	-0.00616121	-2.33681	-0.98311	-0.9574	-0.886524	-1.11305	-1.10376	-0.770092	-0.454321	0.547754	-0.595556	-1.07518	-0.691426	-0.300946	-0.714014	-0.527921	EBP	AT3G16770	ethylene-responsive transcription factor RAP2-3	ethylene-responsive element binding protein	GO:0005515|GO:0008219|GO:0006355|GO:0003700|GO:0005886|GO:0006950|GO:0005634|GO:0003677|GO:0005737|GO:0009735|GO:0009753|GO:0009723|GO:0045893|GO:0009873|GO:0051707	820929	NM_112550	NM_112550	TC387869	At.24773
A_84_P762938	2.77012e-11	1.81966e-12	2.1135	down	-0.224442	-1.38535	-1.41846	-0.756068	-1.06987	-0.890441	-1.87469	-0.816401	-2.39132	-2.26364	-1.0236	-1.00231	-1.16504	-1.03886	-2.4714	-1.34148		AT4G22545		pseudogene of unknown protein			DQ108837		TC387893	At.47956
A_84_P12182|835729	5.48222e-10	5.66353e-11	2.57526	down	0.488774	-3.22396	-1.4924	-1.09254	-1.15459	-0.610167	-0.266104	-0.75184	-1.08408	-1.83914	-0.962028	-1.04626	-1.19411	-0.61892	-1.64208	-0.626743	GAMT2	AT5G56300	gibberellic acid methyltransferase 2	gibberellic acid methyltransferase 2	GO:0010341|GO:0008168|GO:0008757|GO:0005575	835729	NM_125013	NM_125013	TC369159	At.29396
A_84_P11188|834267	1.48454e-06	3.70455e-07	3.18581	down	-5.08049	-0.848703	-0.179736	-0.621725	-0.81838	0.571231	0.504989	-3.67469	-2.3626	3.93618	-2.74743	-2.85148	-1.63112	-1.8485	-4.29263	-1.84233	MRN1	AT5G42600	marneral synthase	marneral synthase	GO:0034074|GO:0005783|GO:0016866|GO:0016104|GO:0003824|GO:0019745	834267	NM_123624	NM_123624	TC360171	At.66706
A_84_P15183|842340	8.90716e-13	3.18404e-14	2.75497	down	1.69368	-1.28349	-1.74509	-1.04256	-1.33677	-1.23524	-0.12091	-1.70145	-1.86858	6.07387	-1.6704	-1.19214	-1.72441	-0.643389	-1.31908	-1.72714	GolS7	AT1G60450	galactinol synthase 7	galactinol synthase 7	GO:0016051|GO:0016758|GO:0016757|GO:0005634	842340	NM_104732	NM_104732	NP041559	At.52288
A_84_P577102|834348	2.47226e-13	6.7887e-15	2.5974	down	0.0309771	-1.29284	-1.21494	-1.314	-1.71024	-1.5209	-0.898899	-0.945199	-1.68051	-0.468752	-1.36152	-1.42153	-1.75628	-0.913134	-1.50051	-1.2236	AT5G43300	AT5G43300	glycerophosphodiester phosphodiesterase	PLC-like phosphodiesterases superfamily protein	GO:0006629|GO:0008081|GO:0005737|GO:0008889|GO:0006071	834348	NM_123696	NM_123696	NP236917	At.30124
A_84_P12365|842801	2.39354e-09	2.9837e-10	2.0654	down	-2.32158	-0.554752	-1.54307	-1.73316	-0.687992	-0.416434	-0.413905	-1.00044	-1.30924	-0.596172	-1.45512	-0.348571	-1.04829	-0.352284	-0.967588	-1.02517	CYP89A7	AT1G64930	cytochrome P450, family 87, subfamily A, polypeptide 7	cytochrome P450, family 87, subfamily A, polypeptide 7	GO:0019825|GO:0005506|GO:0009055|GO:0016705|GO:0055114|GO:0020037	842801	NM_105167	NM_105167	TC367156	At.52369
A_84_P14029|834471	1.20933e-06	2.96281e-07	2.35069	down	-1.47513	-0.71541	-1.18467	-0.881185	-0.870486	-0.641411	0.497395	-1.44126	-3.8349	-3.88864	-1.28316	-1.57222	-1.91631	-1.18636	-1.4616	-2.38612	AT5G44440	AT5G44440	FAD-binding and BBE domain-containing protein	FAD-binding Berberine family protein	GO:0008762|GO:0050660|GO:0016491|GO:0016614|GO:0009055|GO:0003824|GO:0055114|GO:0009507	834471	NM_123811	NM_123811	TC364850	At.43771
A_84_P10887|824549	8.66282e-08	1.62841e-08	2.10261	up	3.14261	2.5419	1.22538	0.879989	0.438111	0.618119	0.00855798	0.72402	2.30085	3.22615	0.821905	1.23065	0.715463	1.49819	1.77938	2.1109	AT3G53820	AT3G53820	C2H2 and C2HC zinc finger-containing protein	C2H2 and C2HC zinc fingers superfamily protein	GO:0005622|GO:0006355|GO:0003700|GO:0008270|GO:0005634|GO:0003676	824549	NM_115242	NM_115242	TC391749	At.53925
A_84_P17253,A_84_P859091|816574	8.61955e-10	9.51034e-11	3.88791	down	-5.13633	-2.79522	-3.2361	-2.63075	-2.28887	-1.67286	-1.74486	-0.62095	-2.21414	-3.0323	-1.61368	-1.50748	-0.978913	-0.149116	-1.54728	-1.01925	FLA6	AT2G20520	fasciclin-like arabinogalactan protein 6	FASCICLIN-like arabinogalactan 6	GO:0005886|GO:0031225|GO:0016132|GO:0010054	816574	NM_127612	NM_127612	TC380088///TC399130	At.24766
A_84_P799545,A_84_P12493|817603	3.9009e-16	1.98144e-18	2.46049	down	0.166112	-1.45112	-1.31814	-1.13121	-1.30082	-1.94231	-1.44816	-1.24725	-1.08437	0.0281773	-1.46015	-1.40317	-1.0797	-0.986702	-0.860967	-1.72435	AT2G30540	no_match///AT2G30540	monothiol glutaredoxin-S9	no_match///Thioredoxin superfamily protein	GO:0005737|GO:0015035|GO:0009055|GO:0045454|GO:0048653	817603	AV785457///NM_128606	NM_128606	TC381946	At.70471///At.38347
A_84_P16901|835489	5.69704e-10	5.92245e-11	3.08675	down	1.253	-0.110406	-1.20652	-2.22393	-2.17953	-0.630523	3.50907	-1.85861	1.9338	4.34975	-2.02998	-2.09218	-1.30758	-2.14163	-1.81456	-1.32584	UF3GT	AT5G54060	UDP-glucose:flavonoid 3-o-glucosyltransferase	UDP-glucose:flavonoid 3-o-glucosyltransferase	GO:0035252|GO:0016757|GO:0010224|GO:0009744|GO:0009718|GO:0009507	835489	NM_124785	NM_124785	TC389265	At.49795
A_84_P18649|831888	2.84858e-13	8.1158e-15	2.19938	down	-0.26886	-1.0968	-1.0577	-1.13951	-1.15457	-1.5916	-1.5437	-0.631235	-1.11507	-0.739625	-1.49712	-1.33619	-1.18368	-1.01013	-1.30383	-0.947426	SQD2	AT5G01220	sulfoquinovosyldiacylglycerol 2	sulfoquinovosyldiacylglycerol 2	GO:0006636|GO:0009247|GO:0019375|GO:0005886|GO:0009058|GO:0016757|GO:0019288|GO:0016117|GO:0008194|GO:0009941|GO:0009536|GO:0015995|GO:0019761|GO:0016036|GO:0046506|GO:0046510|GO:0009507	831888	NM_120200	NM_120200	NP281581	At.47995
A_84_P17623,A_84_P802031|828625	1.57329e-09	1.85665e-10	2.29453	down	-4.0679	-1.00134	-2.02942	-1.84324	-1.50428	-0.604066	-1.14683	-0.522396	-1.20118	-3.45772	-1.09732	-0.855592	-0.732	0.178656	-0.988133	-0.298797	RHS15	AT4G25220	root hair specific 15 protein	root hair specific 15	GO:0005215|GO:0005737|GO:0055062|GO:0006810|GO:0016021|GO:0055085|GO:0010054	828625	NM_118654	NM_118654	TC367418	At.32281
A_84_P807598,A_84_P262640|832304	4.57431e-14	8.33312e-16	5.36129	down	-0.869106	-1.01758	-2.56237	-2.28285	-2.49154	-1.48594	-2.26406	-2.69351	-3.70211	2.30982	-2.74401	-2.65907	-2.9297	-0.376426	-2.28053	-3.0475	AT5G22430	AT5G22430	Pollen Ole e 1 allergen and extensin family protein	Pollen Ole e 1 allergen and extensin family protein	GO:0008150|GO:0003674|GO:0048481|GO:0031225	832304	NM_122148	NM_122148	TC390188///TC376575	At.7366
A_84_P24123|824492	8.96427e-05	3.24143e-05	2.01779	down	-3.9254	-3.18393	-1.50805	-0.882487	-0.95635	-0.7111	1.19676	-1.20559	-2.88398	-4.00662	-0.0779581	0.0587616	-0.346614	-0.461345	-4.35255	-0.893274	AT3G53250	AT3G53250	SAUR-like auxin-responsive protein	SAUR-like auxin-responsive protein family	GO:0003674|GO:0009733|GO:0005634	824492	NM_115185	NM_115185	TC396105	At.53913
A_84_P11283|841216	1.67967e-16	6.67148e-19	3.30723	down	0.158387	-1.41815	-1.51129	-1.58944	-1.5519	-1.8492	-1.25848	-1.79585	-0.607842	-0.616757	-1.95975	-1.8199	-2.15871	-1.25366	-1.49292	-2.61236	AT1G47980	AT1G47980	hypothetical protein	unknown protein; FUNCTIONS IN: molecular_function unknown; INVOLVED IN: biological_process unknown; LOCATED IN: endomembrane system; EXPRESSED IN: 6 plant structures; EXPRESSED DURING: 4 anthesis, F mature embryo stage, petal differentiation and expansion stage, E expanded cotyledon stage; BEST Arabidopsis thaliana protein match is: unknown protein (TAIR:AT3G62730.1); Has 169 Blast hits to 169 pr…	GO:0008150|GO:0003674|GO:0005576	841216	NM_103694	NM_103694	TC393965	At.17708
A_84_P50890,A_84_P211238|839087	5.6481e-19	3.23562e-22	2.04921	down	-0.194863	-1.27981	-1.02591	-1.12442	-0.980091	-0.862697	-1.12297	-0.74174	-0.0818858	-0.957376	-1.12102	-0.937747	-1.06981	-0.533752	-0.393913	-0.730256	AT1G24851	AT1G24851;AT1G25112;AT1G25025;AT1G25180///AT1G24851	hypothetical protein	[AT1G24851, unknown protein; BEST Arabidopsis thaliana protein match is: unknown protein (TAIR:AT1G25025.1); Has 6812 Blast hits to 2172 proteins in 306 species: Archae - 0; Bacteria - 350; Metazoa - 1330; Fungi - 775; Plants - 255; Viruses - 55; Other Eukaryotes - 4047 (source: NCBI BLink).];[AT1G25112, unknown protein; BEST Arabidopsis thaliana protein match is: unknown protein (TAIR:AT1G25025.…	GO:0008150|GO:0003674	839087	NM_102315	NM_102315	TC379269	At.70420
A_84_P829463,A_84_P542422|831600	1.28094e-15	9.58846e-18	3.60353	down	-1.44353	-1.36081	-1.8651	-1.93636	-1.76878	-2.07009	-1.76145	-1.38724	-2.88393	-2.13437	-2.28082	-2.45859	-1.73759	-0.98948	-2.26364	-1.59921	AT5G17340	AT5G17340	Putative membrane lipoprotein	Putative membrane lipoprotein	GO:0008150|GO:0003674|GO:0005576	831600	NM_121740	NM_121740	TC383413	At.31565
A_84_P20214|820260	2.16451e-12	9.16759e-14	2.11513	up	1.48719	0.678515	1.17185	1.45368	0.970378	0.632438	0.10249	0.915051	0.45244	1.73193	1.52209	0.964683	0.969729	-0.0991448	1.83506	0.948559	AT3G10900	AT3G10900	putative mannan endo-1,4-beta-mannosidase 4	Glycosyl hydrolase superfamily protein	GO:0043169|GO:0005975|GO:0005576|GO:0003824|GO:0004553	820260	NM_111927	NM_111927	TC371332	At.53261
A_84_P613352|825300	2.81619e-08	4.66569e-09	2.32537	down	2.73264	-0.445173	-1.26465	-1.32592	-1.11519	-0.897093	-0.673705	-1.54548	0.515351	3.68176	-0.997025	-1.32415	-1.72208	-0.785154	-1.52294	-0.296543	AT3G61280	AT3G61280	hypothetical protein	Arabidopsis thaliana protein of unknown function (DUF821)	GO:0008150|GO:0003674|GO:0005576	825300	NM_001125402	NM_001125402	TC387060	At.51230
A_84_P11464|843976	5.0345e-14	9.45988e-16	2.33882	down	0.593366	-1.28371	-1.28336	-1.0962	-1.49896	-2.01563	-2.14047	-0.721454	-1.10944	-1.74051	-1.17697	-1.25732	-1.48829	-0.500375	-0.164887	-1.4721	PHT1;9	AT1G76430	putative inorganic phosphate transporter 1-9	phosphate transporter 1;9	GO:0015415|GO:0015144|GO:0016020|GO:0005886|GO:0015114|GO:0006817|GO:0005351|GO:0009507	843976	NM_106293	NM_106293	TC363531	At.34656
A_84_P169853,A_84_P787853|824120	9.15889e-10	1.01754e-10	3.23623	down	1.87523	0.236846	-1.1562	-1.63394	-1.74153	-2.52451	0.179579	-2.19147	0.670644	0.964067	-2.19115	-2.80292	-2.07413	-1.01896	-1.79575	-1.96782	LSU1	AT3G49580	response to low sulfur 1 protein	response to low sulfur 1	GO:0008150|GO:0003674|GO:0005634	824120	NM_114818	NM_114818	TC390379///TC396204	At.35588
A_84_P869312,A_84_P92299,A_84_P817566|843632	6.58407e-16	3.99811e-18	5.27462	down	1.76123	-2.51335	-2.18347	-2.52974	-2.6139	-2.92431	-2.62955	-1.53242	-1.20166	2.06969	-2.99957	-2.72397	-2.09614	-1.72407	-2.02611	-1.46174	PS2	AT1G73010	phosphate starvation-induced protein 2	phosphate starvation-induced gene 2	GO:0016791|GO:0016462|GO:0051262|GO:0019375|GO:0008152|GO:0004427|GO:0005634|GO:0045892|GO:0016036	843632	NM_105959	NM_105959	TC387714	At.11680
A_84_P502507|831625	5.87352e-11	4.3181e-12	2.20544	down	-2.10114	-1.2028	-0.575367	-1.25207	-1.3498	-0.470127	-0.534758	-0.725047	-1.33296	-2.27278	-1.64152	-1.47122	-0.910731	-0.0139816	-1.49129	-1.19806	AT5G17590	AT5G17590	Putative membrane lipoprotein	Putative membrane lipoprotein	GO:0008150|GO:0003674	831625	NM_121765	NM_121765	TC385415	At.66748
A_84_P754502|6240573	1.07601e-09	1.21844e-10	2.02194	up	1.58562	0.640186	1.64664	1.01895	0.98467	1.16488	1.74989	0.860448	0.213904	3.36482	0.86931	1.19787	0.907868	0.497796	2.75352	0.513822	AT1G62333	AT1G62333	hypothetical protein	unknown protein; FUNCTIONS IN: molecular_function unknown; INVOLVED IN: biological_process unknown; LOCATED IN: chloroplast; Has 30201 Blast hits to 17322 proteins in 780 species: Archae - 12; Bacteria - 1396; Metazoa - 17338; Fungi - 3422; Plants - 5037; Viruses - 0; Other Eukaryotes - 2996 (source: NCBI BLink).	GO:0008150|GO:0003674	6240573	NM_001124061	NM_001124061	TC390601	At.70192
A_84_P595126,A_84_P790526|839178	5.83981e-10	6.09318e-11	2.01249	down	-2.78241	-1.11651	-1.66699	-1.51577	-0.97655	0.0429215	-0.201655	-0.495845	-0.698103	-1.71656	-0.879128	-0.714049	-0.707024	0.155681	-0.463242	-0.593709	MES13	AT1G26360	methyl esterase 13	methyl esterase 13	GO:0005737|GO:0016787	839178	NM_102400	NM_102400	NP1662767	At.49919
A_84_P145049|838053	0.00026737	0.000106258	3.27835	down	-1.95748	-1.77935	-0.71078	-2.73126	-0.223086	-4.195	-2.9094	-2.53843	-0.521095	2.72847	-0.716362	-3.89132	-1.11315	-0.554715	-2.75583	-4.24585	PCR1	AT1G14880	cadmium resistance protein 1	PLANT CADMIUM RESISTANCE 1	GO:0005773|GO:0008150|GO:0003674|GO:0005886	838053	NM_101357	NM_101357	TC379923	At.70197
A_84_P22388|829444	2.09569e-06	5.40892e-07	4.22122	down	0.404169	-3.8296	-1.43654	-1.47718	-0.956656	0.987098	-3.51511	-0.0634353	0.560201	1.68954	-3.28875	-3.25943	-2.30967	-3.52031	-2.09733	1.30731	AT4G33070	AT4G33070	pyruvate decarboxylase	Thiamine pyrophosphate dependent pyruvate decarboxylase family protein	GO:0001666|GO:0000287|GO:0006094|GO:0030976|GO:0003824|GO:0005829|GO:0016020|GO:0007010|GO:0016831|GO:0009862|GO:0004737|GO:0010310|GO:0010498|GO:0016740|GO:0009507	829444	NM_119461	NM_119461	NP044138	At.2482
A_84_P583317|832701	3.56495e-11	2.43436e-12	2.6811	down	-3.69851	-1.36878	-2.2235	-1.41172	-1.04396	-0.118726	-2.34303	-1.06403	-0.277808	-2.28815	-1.55188	-1.38238	-1.33637	-0.266931	-1.09003	0.00526667	AT5G26320	AT5G26320	TRAF-like family protein	TRAF-like family protein	GO:0008150|GO:0003674	832701	NM_122533	NM_122533	NP2705580	At.55017
A_84_P10986|827793	2.10688e-07	4.35313e-08	2.26782	down	-4.4412	-1.60597	-2.45002	-2.00745	-1.24927	-0.727001	-2.92696	0.154598	-2.1341	-3.143	-0.994704	-0.684606	-0.613044	-0.0536729	-0.632238	0.154109	AT4G20450	AT4G20450	putative LRR receptor-like serine/threonine-protein kinase	Leucine-rich repeat protein kinase family protein	GO:0004672|GO:0005886|GO:0016301|GO:0004674|GO:0006468|GO:0005524|GO:0016772	827793	NM_118164	NM_118164	NP1661564	At.54432
A_84_P790714,A_84_P275700|823576	8.60643e-15	1.05187e-16	2.00218	down	0.393948	-0.774536	-0.946507	-1.08838	-0.993511	-1.10739	-1.55584	-0.592903	-1.23958	0.280437	-1.22033	-1.32808	-1.0683	-0.608994	-1.11171	-0.879536	AT3G44510	AT3G44510	alpha/beta-hydrolases family protein	alpha/beta-Hydrolases superfamily protein	GO:0008150|GO:0003674|GO:0019375|GO:0045892|GO:0016036|GO:0009507	823576	NM_114319	NM_114319	TC394701///TC372028	At.50246
A_84_P20664|834852	3.01715e-08	5.03319e-09	2.13869	down	-3.6757	-0.134373	-0.318647	-0.972562	-0.696511	0.144419	-0.752668	-1.92439	-1.43297	2.67701	-1.82695	-1.58874	-1.31164	-0.784043	-2.15762	-0.753802	THAS1	AT5G48010	thalianol synthase 1	thalianol synthase 1	GO:0010263|GO:0005739|GO:0048589|GO:0048364|GO:0016866|GO:0016126|GO:0048765|GO:0051746|GO:0080003|GO:0048527|GO:0003824|GO:0019745	834852	NM_001085264	NM_001085264	NP236946	At.29870
A_84_P157965,A_84_P787492|830868	0.000127497	4.74834e-05	4.58975	down	0.469065	-5.3621	-1.20014	-1.26118	-0.410881	1.08789	-5.115	0.495896	0.840339	1.65287	-3.67501	-3.81231	-2.3616	-4.55422	-2.66962	1.32302	AT5G10040	AT5G10040	hypothetical protein	unknown protein; BEST Arabidopsis thaliana protein match is: unknown protein (TAIR:AT5G65207.1); Has 1807 Blast hits to 1807 proteins in 277 species: Archae - 0; Bacteria - 0; Metazoa - 736; Fungi - 347; Plants - 385; Viruses - 0; Other Eukaryotes - 339 (source: NCBI BLink).	GO:0003674|GO:0001666|GO:0009862|GO:0010310|GO:0005575|GO:0009061	830868	NM_121042	NM_121042	TC393251	At.32420
A_84_P788852,A_84_P76869|839270	1.14643e-11	6.44935e-13	2.33812	down	-0.659529	-1.73748	-1.36532	-0.997497	-1.1021	-1.34199	-1.69359	-0.682904	-1.92807	-1.03959	-1.29099	-1.13618	-1.49031	-0.717399	-2.50479	-1.53917	AT1G02070	AT1G02070	hypothetical protein	unknown protein; BEST Arabidopsis thaliana protein match is: unknown protein (TAIR:AT3G60520.1); Has 98 Blast hits to 98 proteins in 13 species: Archae - 0; Bacteria - 0; Metazoa - 0; Fungi - 0; Plants - 98; Viruses - 0; Other Eukaryotes - 0 (source: NCBI BLink).	GO:0005575	839270	NM_100087	NM_100087	TC384535	At.42619
A_84_P840621,A_84_P159795|838540	8.39564e-06	2.45803e-06	2.45192	down	-0.197735	-2.80021	-1.24866	-1.3533	-0.850606	0.171236	-2.54869	0.458292	0.0689762	0.51047	-1.48834	-1.65994	-1.40853	-1.6279	-0.794894	0.957354	AT1G19530	AT1G19530	hypothetical protein	unknown protein; FUNCTIONS IN: molecular_function unknown; INVOLVED IN: N-terminal protein myristoylation, anaerobic respiration; LOCATED IN: cellular_component unknown; EXPRESSED IN: leaf apex, inflorescence meristem, hypocotyl, root, flower; EXPRESSED DURING: petal differentiation and expansion stage; Has 47 Blast hits to 47 proteins in 13 species: Archae - 0; Bacteria - 0; Metazoa - 0; Fungi -…	GO:0003674|GO:0005634|GO:0009061	838540	NM_101811	NM_101811	NP221609///TC381793	At.20370
A_84_P288904|824119	1.03508e-07	1.98683e-08	2.40291	down	1.66706	0.222457	-0.816515	-1.07462	-1.07154	-2.36179	0.475719	-1.84747	1.52534	1.87129	-1.47604	-2.3274	-1.72712	-0.851717	-0.727913	-1.52057	LSU3	AT3G49570	response to low sulfur 3 protein	response to low sulfur 3	GO:0008150|GO:0003674|GO:0005575	824119	NM_114817	NM_114817	TC388895	At.47231
A_84_P14936|832691	2.18116e-11	1.37863e-12	2.15818	down	1.37925	-0.290864	-0.859988	-0.968651	-1.12855	-1.69218	-0.505963	-1.75415	1.16693	0.798861	-1.37891	-1.36243	-1.13499	-0.51488	-0.256709	-1.13823	AT5G26220	AT5G26220	ChaC-like family protein	ChaC-like family protein	GO:0010288|GO:0003674|GO:0005737|GO:0046686	832691	NM_122523	NM_122523	NP041403	At.11746
A_84_P754963	7.64681e-14	1.63251e-15	2.39131	up	1.23191	1.50296	1.33863	1.30974	1.36504	1.25373	2.02036	1.5364	1.08636	0.805792	1.23496	0.693379	1.08131	1.45097	0.805351	1.3056		AT2G15160		transposable element gene
A_84_P132645|816595	2.95642e-10	2.81483e-11	2.08774	up	0.557377	0.254173	1.31538	1.36653	1.09829	-1.01066	-0.493694	1.01599	-0.245289	0.536818	0.966575	1.03355	1.44506	0.273592	0.389179	-0.290125	AT2G20670	AT2G20670	hypothetical protein	Protein of unknown function (DUF506)	GO:0005634|GO:0009507	816595	NM_127631	NM_127631	TC402055	At.23709
A_84_P20142	4.64153e-11	3.2936e-12	2.87816	up	1.40455	0.559562	1.14477	1.85915	1.46375	1.56196	0.991037	1.80725	0.917221	1.18176	1.08139	1.86695	2.41835	1.08456	1.90437	1.72525		AT2G40680		transposable element gene	GO:0008150|GO:0003674|GO:0005575				TC397812
A_84_P15225|837338	4.89856e-09	6.64703e-10	2.17343	down	-0.473505	-0.868461	-1.08955	-1.14933	-1.06492	-2.06144	-1.09098	-0.79027	-1.79318	-1.00858	-1.9888	-1.53554	-0.472904	-1.57697	-0.769881	-2.07001	AT1G08170	AT1G08170	histone H2B	Histone superfamily protein	GO:0006334|GO:0005634|GO:0000786|GO:0003677	837338	NM_100691	NM_100691	TC380403	At.58337
A_84_P15742|828854	0.000394292	0.000162285	2.00998	down	2.23683	-2.30275	-0.626353	-0.57611	-0.218735	0.911229	-3.2436	0.504718	0.878144	2.78997	-1.82586	-1.75295	-1.25939	-1.85941	-0.722086	1.25807	AT4G27450	AT4G27450	aluminum induced protein with YGL and LRDR motifs	Aluminium induced protein with YGL and LRDR motifs	GO:0005515|GO:0008150|GO:0001666|GO:0005886|GO:0009862|GO:0010310|GO:0005634|GO:0009506|GO:0005829	828854	NM_118880	NM_118880	TC398228	At.25186
A_84_P12863|826973	4.13236e-12	1.97749e-13	4.41678	down	4.44644	-1.63718	-3.17733	-3.05606	-2.60972	-1.97024	0.677897	-0.393185	0.140124	2.14264	-1.98697	-2.27172	-2.01179	-0.475502	-1.19165	-2.90448	HAK5	AT4G13420	Potassium transporter 5	high affinity K+ transporter 5	GO:0015079|GO:0016020|GO:0005886|GO:0009674|GO:0006813|GO:0071805	826973	NM_117416	NM_117416	TC362389	At.3067
A_84_P763740|829569	6.06573e-14	1.23474e-15	3.12919	down	3.76178	-1.79167	-1.62868	-2.16337	-1.67482	-1.38806	0.435111	-1.41889	1.30861	2.4878	-1.2271	-1.67627	-1.5855	-0.794116	0.778529	-0.175224	SK11	AT4G34470;AT4G34210	S-phase kinase-associated protein 1	[AT4G34470, SKP1-like 12];[AT4G34210, SKP1-like 11]	GO:0005515|GO:0006511|GO:0004842|GO:0005634	829569	NM_119584	NM_119584	TC390269	At.54598
A_84_P16082,A_84_P829045|842551	1.45252e-13	3.53195e-15	2.02974	down	0.986106	-0.301043	-1.2011	-1.11032	-1.22547	-1.35013	1.463	-0.747518	-0.136507	1.67962	-1.31962	-1.10905	-1.15624	-0.495868	-1.01533	-0.423193	FMO GS-OX2	AT1G62540	flavin-containing monooxygenase FMO GS-OX2	flavin-monooxygenase glucosinolate S-oxygenase 2	GO:0050661|GO:0004497|GO:0004499|GO:0050660|GO:0080102|GO:0080103|GO:0005634|GO:0080104|GO:0080106|GO:0019761|GO:0080107|GO:0055114	842551	NM_104933	NM_104933	TC365217///TC399458	At.16347
A_84_P836652,A_84_P18487|825442	6.26886e-10	6.61506e-11	2.17058	down	-5.04936	-0.948434	-1.73128	-1.52734	-1.07308	-0.336306	-0.0469868	-0.548305	-0.529802	-2.72602	-1.12732	-1.06899	-0.919901	0.304728	-1.12389	-0.230611	PRP3	AT3G62680	proline-rich protein 3	proline-rich protein 3	GO:0048589|GO:0071365|GO:0048364|GO:0005618|GO:0048869|GO:0048765|GO:0071369|GO:0048767|GO:0048527|GO:0009653|GO:0009506|GO:0010054	825442	NM_116133	NM_116133	TC375708	At.34072
A_84_P285660,A_84_P791417|816295	0.0034769	0.00173925	2.27702	down	0.745822	-3.71154	-0.911545	-0.478038	0.1228	1.37317	-3.51511	0.99446	1.35459	1.13441	-2.23509	-2.01292	-1.26527	-3.23582	-3.13693	1.74526	AT2G17850	AT2G17850	senescence-associated family protein	Rhodanese/Cell cycle control phosphatase superfamily protein	GO:0003674|GO:0001666|GO:0044036|GO:0007568|GO:0009862|GO:0010310|GO:0010089|GO:0009507	816295	NM_127339	NM_127339	TC384995	At.52790
A_84_P197194|828386	1.15363e-09	1.31735e-10	2.35684	down	2.29671	-0.251275	-0.912823	-1.55531	-1.51072	-1.02081	2.97437	-2.03294	2.01454	4.7098	-1.20659	-1.36294	-1.06225	-1.66332	-0.857686	-0.945797	AT4G22870	AT4G22870	leucoanthocyanidin dioxygenase	2-oxoglutarate (2OG) and Fe(II)-dependent oxygenase superfamily protein	GO:0005737|GO:0016706|GO:0016491|GO:0055114	828386	NM_001160794	NM_001160794		At.66603
A_84_P19883,A_84_P789498|837387	3.70703e-15	3.68099e-17	2.41497	down	-0.240386	-0.814598	-1.38651	-1.49479	-1.41522	-1.64119	-1.29866	-1.0834	-1.06114	-0.456624	-1.32064	-1.47188	-1.18901	-0.756114	-0.259669	-1.44269	PPCK1	AT1G08650	phosphoenolpyruvate carboxylase kinase 1	phosphoenolpyruvate carboxylase kinase 1	GO:0004672|GO:0016301|GO:0004674|GO:0006468|GO:0005634|GO:0004713|GO:0005524|GO:0016772	837387	NM_100738///NM_001198012	NM_100738///NM_001198012	TC369346///NP232457	At.46809
A_84_P68924|817537	4.59305e-07	1.0253e-07	7.81245	down	0.111949	-5.96977	-2.0338	-2.13848	-1.23865	0.544448	-6.28714	-0.144155	-0.968628	-0.573516	-4.61386	-4.50395	-3.08353	-4.90345	-2.25119	1.08224	AT2G29870	AT2G29870	aquaporin NIP	Aquaporin-like superfamily protein	GO:0005215|GO:0016020|GO:0015250|GO:0006810|GO:0009507	817537	NM_128541	NM_128541		At.52969
A_84_P788757,A_84_P547965|837755	1.5646e-13	3.86011e-15	2.24856	down	2.41803	-0.354468	-1.10377	-1.01451	-1.25495	-1.50873	-1.03701	-1.10601	2.10676	0.478548	-1.30747	-1.59212	-1.61873	-0.789788	-0.826865	-0.160946	AT1G12030	AT1G12030	hypothetical protein	Protein of unknown function (DUF506)	GO:0008150|GO:0003674	837755	NM_101075	NM_101075	TC374829	At.42096
A_84_P510832|842299	3.97667e-10	3.96392e-11	2.49957	down	-2.53771	-0.985253	-1.49135	-2.01728	-1.09938	-0.30192	-0.264462	-0.699437	-0.247192	-1.3651	-1.43167	-1.33445	-1.5146	-0.518179	-0.162753	-0.983254	AT1G60050	AT1G60050	Nodulin MtN21 /EamA-like transporter family protein	Nodulin MtN21 /EamA-like transporter family protein	GO:0008150|GO:0003674|GO:0016020	842299	NM_104697	NM_104697	TC372907	At.52278
A_84_P574263|828647	1.37689e-09	1.59911e-10	2.1473	down	1.00509	0.0267919	-1.57998	-1.77166	-1.24077	-0.306659	1.45596	-1.10703	0.727332	3.42815	-0.907099	-1.03722	-1.20322	-0.634921	3.7397	0.00227992	AT4G25433	AT4G25433	peptidoglycan-binding LysM domain-containing protein	peptidoglycan-binding LysM domain-containing protein	GO:0003674|GO:0016998|GO:0005576	828647	NM_148374	NM_148374	TC382484	At.63732
A_84_P758584|6241305	1.78908e-18	1.18688e-21	3.5044	down	-0.155262	-2.01257	-1.82506	-1.75602	-1.77707	-1.9002	-2.19409	-1.27957	-1.29211	-1.90993	-1.92725	-2.04619	-1.84959	-0.962088	-1.51617	-1.77354	AT2G39782	AT2G39782	hypothetical protein	unknown protein; FUNCTIONS IN: molecular_function unknown; INVOLVED IN: biological_process unknown; LOCATED IN: cellular_component unknown; BEST Arabidopsis thaliana protein match is: unknown protein (TAIR:AT5G39010.1); Has 30201 Blast hits to 17322 proteins in 780 species: Archae - 12; Bacteria - 1396; Metazoa - 17338; Fungi - 3422; Plants - 5037; Viruses - 0; Other Eukaryotes - 2996 (source: NC…	GO:0005739|GO:0008150|GO:0003674	6241305	NM_001125007	NM_001125007	NP13348907	At.73723
A_84_P816558,A_84_P11303|832206	1.13602e-07	2.20097e-08	2.67261	down	0.875004	-1.75579	-1.11179	-1.17528	-0.959734	0.818253	-1.17673	-0.303504	0.569466	1.31595	-2.13672	-2.09855	-1.80463	-1.9106	-0.922807	0.997511	SUS1	AT5G20830	sucrose synthase 1	sucrose synthase 1	GO:0001666|GO:0005986|GO:0019375|GO:0009409|GO:0006970|GO:0008194|GO:0010555|GO:0005829|GO:0009749|GO:0016157|GO:0009744|GO:0009414|GO:0009862|GO:0010310|GO:0072708|GO:0046686|GO:0009506|GO:0009413	832206	NM_122090	NM_122090	TC359594	At.21918
A_84_P15402,A_84_P818252|816103	7.53535e-05	2.68417e-05	2.25085	down	3.13474	-3.02501	-1.009	-0.71882	-0.322886	0.666497	-2.37737	0.437226	1.20572	2.44067	-1.69876	-1.72039	-1.3061	-2.06203	-0.795385	1.55371	HB1	AT2G16060///no_match	non-symbiotic hemoglobin 1	hemoglobin 1///no_match	GO:0001666|GO:0005506|GO:0005886|GO:0005618|GO:0005829|GO:0015671|GO:0005737|GO:0019825|GO:0005344|GO:0009862|GO:0010310|GO:0009506|GO:0020037	816103	NM_127165	NM_127165	TC388435///TC387466	At.40321
A_84_P19758|836050	3.89273e-06	1.06394e-06	2.56881	down	-0.608814	0.838353	-1.21289	-1.68809	-1.24772	-0.469013	6.97386	-1.43359	5.58867	0.940124	-1.59963	-2.19614	-2.34908	-0.354317	-0.431445	-1.06656	LTP4	AT5G59310	non-specific lipid-transfer protein 4	lipid transfer protein 4	GO:0009651|GO:0009409|GO:0006869|GO:0009737|GO:0009414|GO:0042538|GO:0005576|GO:0008289	836050	NM_125322	NM_125322	TC383717	At.25116
A_84_P22179|822728	7.06382e-05	2.50083e-05	2.28239	up	1.98925	-0.275663	1.38957	1.43148	1.5202	0.924268	-0.157475	0.336474	0.124907	2.50331	1.87876	1.75421	1.48934	0.183306	3.41393	1.6736	AT3G30280	AT3G30280	HXXXD-type acyl-transferase-like protein	HXXXD-type acyl-transferase family protein	GO:0016747|GO:0005737|GO:0016740	822728	NM_113927	NM_113927	TC369863	At.65189
A_84_P140609|829327	0.000908924	0.000401803	2.13461	up	9.32512	1.36381	1.92027	2.29338	1.41857	2.41149	-0.723899	1.03147	0.198584	4.40914	0.459653	0.694078	-0.429456	-0.352125	0.528188	0.0352166	CYP82C2	AT4G31970	cytochrome P450, family 82, subfamily C, polypeptide 2	cytochrome P450, family 82, subfamily C, polypeptide 2	GO:0004497|GO:0019825|GO:0005506|GO:0071456|GO:0009055|GO:0016705|GO:0055114|GO:0020037|GO:0009507	829327	NM_119348	NM_119348	TC366737	At.49411
A_84_P310283|830867	9.60337e-06	2.84243e-06	3.17705	down	0.80701	-2.99449	-1.22965	-1.20667	-0.717148	1.23332	-3.30759	-0.0106554	0.833642	1.9139	-2.85612	-2.81015	-1.51662	-2.67823	-1.64804	1.65298	AT5G01320	AT5G01320	pyruvate decarboxylase	Thiamine pyrophosphate dependent pyruvate decarboxylase family protein	GO:0000287|GO:0016831|GO:0004737|GO:0005575|GO:0030976|GO:0003824|GO:0016740	830867	NM_120210	NM_120210	TC363732	At.33904
A_84_P592444|838503	3.79273e-16	1.91201e-18	3.39033	down	1.13686	-2.05184	-1.78027	-1.86518	-1.8398	-2.4299	-1.74004	-1.01143	-1.22789	0.866543	-1.84961	-1.97482	-1.71847	-0.918995	-1.18055	-1.6136	AT1G19200	AT1G19200	hypothetical protein	Protein of unknown function (DUF581)	GO:0008150|GO:0003674|GO:0019375|GO:0045892|GO:0016036|GO:0009507	838503	NM_101778	NM_101778	TC382863	At.51677
A_84_P14754|827004	9.10144e-16	6.09972e-18	3.64151	down	0.0652987	-1.77088	-1.5567	-1.80318	-1.64219	-2.61056	-1.245	-1.63873	-2.98617	0.359412	-2.47965	-1.87976	-2.14522	-1.42926	-0.964766	-2.27451	PAP23	AT4G13700	purple acid phosphatase 23	purple acid phosphatase 23	GO:0016787|GO:0003993|GO:0005576|GO:0004722|GO:0046872	827004	NM_117444	NM_117444	TC368588	At.33346
A_84_P16267|842212	1.49935e-08	2.30708e-09	2.25383	down	-1.37131	-0.427279	-1.14543	-1.20309	-1.28281	-1.71906	-1.46704	-1.19327	-1.96655	-1.54996	-1.37314	-1.16441	-1.58962	-0.0924995	-1.66537	-1.69576	RXF26	AT1G58430	GDSL esterase/lipase	GDSL-like Lipase/Acylhydrolase family protein	GO:0006629|GO:0004091|GO:0048481|GO:0016788|GO:0005576	842212	NM_104623	NM_104623	TC370531	At.442
A_84_P22847|838017	8.32219e-11	6.5029e-12	3.77585	up	7.4112	3.33128	2.4999	2.09983	2.27882	1.6027	-0.224219	1.50546	3.45876	3.79836	1.58281	1.05717	0.979138	0.325078	1.50787	1.09279	AT1G14550	AT1G14550	peroxidase 5	Peroxidase superfamily protein	GO:0004601|GO:0071456|GO:0005576|GO:0006979|GO:0055114|GO:0020037	838017	NM_101322	NM_101322	NP213641	At.51610
A_84_P14647	5.79825e-15	6.48827e-17	4.02708	down	-3.54295	-1.75294	-2.34183	-2.22735	-2.23805	-0.71309	-1.57659	-1.93018	-1.87615	-3.07492	-2.27824	-1.79544	-1.51386	-0.731091	-1.3257	-0.662411		AT1G34330		pseudogene, putative peroxidase, similar to anionic peroxidase GI:559235 from (Petroselinum crispum); blastp match of 35% identity and 2.3e-53 P-value to GP|21426121|gb|AAM52318.1|AC105363_7|AC105363 Putative peroxidase {Oryza sativa (japonica cultivar-group)}					NP034558
A_84_P23646|838983	2.63227e-18	2.19676e-21	3.05112	down	4.67869	-1.2011	-1.70226	-1.70543	-1.72856	-1.96867	0.68314	-1.88393	-0.154869	1.73063	-1.52291	-1.6219	-1.50861	-0.695123	-2.39047	-2.23371	BCA3	AT1G23730	beta carbonic anhydrase 3	beta carbonic anhydrase 3	GO:0016020|GO:0005886|GO:0015976|GO:0008270|GO:0004089|GO:0009507|GO:0005829	838983	NM_102221	NM_102221	TC375100	At.71159
A_84_P21194|821902	1.22472e-10	1.0206e-11	2.58745	down	4.2934	-2.26886	-1.89314	-1.96601	-1.43663	-1.67987	0.675669	-0.465002	3.84154	3.80995	-1.07402	-1.0568	-0.811795	-1.37579	1.87085	0.468992	ERF1	AT3G23240	ethylene-responsive transcription factor 1B	ethylene response factor 1	GO:0006355|GO:0003700|GO:0006952|GO:0005634|GO:0003677|GO:0009873|GO:0009867	821902	NM_113225	NM_113225	TC382299	At.6341
A_84_P12056|830697	4.80112e-14	8.81966e-16	3.38546	down	-0.835123	-1.35449	-1.74265	-1.91324	-2.09729	-2.18092	-2.60699	-1.3483	-1.78322	-2.12588	-2.24562	-1.93048	-1.44274	-1.55118	-2.16922	-1.56891	AT5G08030	AT5G08030	glycerophosphoryl diester phosphodiesterase	PLC-like phosphodiesterases superfamily protein	GO:0006629|GO:0008081|GO:0005886|GO:0008889|GO:0006071	830697	NM_120885	NM_120885	TC371372	At.636
A_84_P10198,A_84_P814618|832356	7.9095e-11	6.12304e-12	2.12409	up	-0.635657	0.159375	1.22703	1.53106	1.32027	-0.302917	-0.738795	1.15865	-0.130628	-0.944596	1.0017	1.03373	1.26292	0.336412	0.320087	0.535421	AT5G22920	AT5G22920	ring finger and CHY zinc finger domain-containing protein 1	CHY-type/CTCHY-type/RING-type Zinc finger protein	GO:0008270|GO:0005634	832356	NM_122198	NM_122198	TC372041	At.19948
A_84_P755483|815831	7.11082e-10	7.63386e-11	4.04597	up	2.20126	0.381243	2.29797	2.05199	2.00854	1.90065	1.34411	1.50747	1.01516	4.14782	2.4563	2.80148	2.62688	0.687623	4.95345	3.20197	AT2G13450	AT2G13450	hypothetical protein	unknown protein; BEST Arabidopsis thaliana protein match is: unknown protein (TAIR:AT4G02000.1); Has 247 Blast hits to 243 proteins in 13 species: Archae - 0; Bacteria - 2; Metazoa - 0; Fungi - 2; Plants - 243; Viruses - 0; Other Eukaryotes - 0 (source: NCBI BLink).	GO:0008150|GO:0003674|GO:0005634	815831	NM_126931	NM_126931	TC372008	At.49276
A_84_P19540,A_84_P804310|840977	1.33448e-06	3.30002e-07	2.75087	down	0.692387	-2.30007	-1.49481	-1.20529	-0.732305	0.916683	-2.361	0.0939274	0.568484	0.492846	-2.15041	-2.10768	-1.78246	-2.15977	-2.57477	0.695779	AT1G43800	AT1G43800///no_match	stearoyl-acyl-carrier protein desaturase-like protein	Plant stearoyl-acyl-carrier-protein desaturase family protein///no_match	GO:0001666|GO:0044036|GO:0046914|GO:0010089|GO:0045300|GO:0016020|GO:0006631|GO:0009862|GO:0016491|GO:0010310|GO:0006633|GO:0009507|GO:0055114	840977	NM_103508	NM_103508	TC369409///TC400735	At.43113
A_84_P19732,A_84_P858221|835270	2.2688e-10	2.07988e-11	2.24011	down	-0.0283819	-0.706026	-1.03685	-1.09209	-1.24456	-1.86356	-1.75222	-1.10505	-1.99507	-1.60018	-1.61979	-1.26385	-1.24033	-1.26972	-0.206658	-1.79652	AT5G51950	AT5G51950	Glucose-methanol-choline (GMC) oxidoreductase family protein	Glucose-methanol-choline (GMC) oxidoreductase family protein	GO:0016832|GO:0048443|GO:0048481|GO:0006066|GO:0050660|GO:0048441|GO:0016614|GO:0008812|GO:0055114|GO:0009507	835270	NM_124574	NM_124574	NP237160///TC363257	At.19147
A_84_P15735|828707	7.34183e-11	5.62189e-12	2.11618	down	-3.02092	-1.25097	-1.70051	-1.46691	-1.01279	-0.414602	-0.989277	-0.34664	-0.818142	-3.36601	-0.974092	-1.0059	-0.893871	-0.00127125	-0.675689	-0.221483	AT4G26010	AT4G26010	peroxidase 44	Peroxidase superfamily protein	GO:0004601|GO:0010106|GO:0010167|GO:0006826|GO:0005576|GO:0015706|GO:0006979|GO:0055114|GO:0020037|GO:0010054	828707	NM_118734	NM_118734	TC375380	At.2955
A_84_P834930,A_84_P549559,A_84_P855542|833790	4.72444e-16	2.58018e-18	2.31868	down	-2.10455	-1.61757	-1.33529	-1.13799	-1.02259	-0.789113	0.214496	-1.01307	0.165579	2.95084	-1.36515	-1.18173	-1.03306	-0.774367	-1.35202	0.264209	AT5G38100	AT5G38100	putative S-adenosylmethionine-dependent methyltransferase	S-adenosyl-L-methionine-dependent methyltransferases superfamily protein	GO:0008168|GO:0009507	833790	NM_001203504	NM_001203504	TC390204	At.30437
A_84_P19776|836447	2.27319e-11	1.44375e-12	2.27271	down	-3.45751	-1.23723	-1.75497	-1.44627	-1.18962	-0.198053	-0.391311	-0.633342	-0.112242	-0.84972	-1.20909	-1.16814	-0.83664	-0.258288	-0.535802	-0.139226	AT5G63270	AT5G63270	RPM1-interacting protein 4 (RIN4)	RPM1-interacting protein 4 (RIN4) family protein	GO:0003674|GO:0010167|GO:0005634	836447	NM_125722	NM_125722	TC398507	At.65701
A_84_P825292,A_84_P17283|815907	3.04814e-12	1.38531e-13	3.43671	down	0.481096	-1.8586	-1.51958	-1.67149	-1.765	-0.0622022	-2.10499	-0.762224	-1.09408	1.97323	-2.13587	-2.31391	-2.22156	-1.10278	-1.84805	-0.386167	AGL44	AT2G14210	protein agamous-like 44	AGAMOUS-like 44	GO:0052543|GO:0003700|GO:0042546|GO:0005634|GO:0045492|GO:0009556|GO:0048589|GO:0010090|GO:0009888|GO:0046983|GO:0009887|GO:0048765|GO:0071555|GO:0007155|GO:0006355|GO:0044036|GO:0007584|GO:0010413|GO:0048527|GO:0003677|GO:0045010|GO:0010638|GO:0071249|GO:0006944|GO:0010167|GO:0008134|GO:0033044	815907	NM_126990	NM_126990	TC379451	At.126
A_84_P10256|834680	2.30891e-09	2.86232e-10	2.12046	down	-0.380879	-2.134	-1.67037	-1.01045	-0.648491	-0.351937	0.0978049	-0.531245	-0.709916	-2.61686	-1.00554	-0.919996	-0.754934	-0.0289809	-0.282981	-0.954274	KCO2	AT5G46370	putative calcium-activated outward-rectifying potassium channel 2	Ca2+ activated outward rectifying K+ channel 2	GO:0015271|GO:0016020|GO:0009705|GO:0005509|GO:0005267|GO:0005634|GO:0071805	834680	NM_124007	NM_124007	TC368590	At.28669
A_84_P710346	6.56055e-05	2.30862e-05	2.19962	down	3.0451	0.254696	-0.499639	-0.475495	-1.55069	1.16927	0.426195	-2.84352	-0.789057	0.217379	-1.72505	-2.03933	-0.219022	0.926155	-0.435565	-0.219721		AT2G47015		MIR408; miRNA					TC393123
A_84_P15227|838058	6.19089e-13	2.05117e-14	2.59066	down	-2.4238	-1.52201	-1.94774	-1.36542	-1.40163	-1.36522	-0.663833	-0.80165	-2.81343	-2.23637	-1.11177	-1.24417	-1.59218	-0.462566	-1.10953	-0.656397	AT1G14930	AT1G14930	major latex-related protein	Polyketide cyclase/dehydrase and lipid transport superfamily protein	GO:0009607|GO:0003674|GO:0006952|GO:0005575	838058	NM_101362	NM_101362	TC380809	At.26212
A_84_P240515|832538	1.08641e-09	1.2318e-10	2.15101	down	0.764336	-0.0262828	-0.880337	-1.1339	-1.06325	-1.61331	0.0148911	-1.55323	-0.0874648	-0.777195	-1.19879	-1.63491	-1.34939	-0.516694	-1.62213	-1.51163	LSU2	AT5G24660	response to low sulfur 2	response to low sulfur 2	GO:0003674|GO:0031347|GO:0009658|GO:0005634|GO:0045893	832538	NM_122375	NM_122375	TC388953	At.6923
A_84_P17145|842606	0.000553231	0.000234126	2.06779	up	0.791243	-0.493888	0.973279	2.33888	0.684905	0.333975	0.0632048	0.120173	2.55132	3.57571	0.842701	1.03618	2.8825	-0.263	6.46191	3.3197	ddf2	AT1G63030	dehydration-responsive element-binding protein 1E	Integrase-type DNA-binding superfamily protein	GO:0006355|GO:0003700|GO:0016049|GO:0048510|GO:0005634|GO:0010371|GO:0003677	842606	NM_001084295	NM_001084295	TC377866	At.49508
A_84_P587419,A_84_P799893|820152	1.33203e-19	5.59593e-23	5.67393	down	0.176373	-2.80524	-2.579	-2.47665	-2.7209	-3.16092	-3.72124	-1.81966	-3.58965	-1.19627	-2.7215	-2.87453	-2.03731	-1.86306	-1.88594	-2.08183	IPS1	AT3G09922///no_match	induced by phosphate starvation1	induced by phosphate starvation1///no_match	GO:0005739|GO:0003674|GO:0016036	820152	NM_180219///CB254868	NM_180219	TC390015	At.47056///At.70663
A_84_P115542|841727	6.03968e-17	1.7784e-19	15.1216	down	-1.32149	-4.05372	-3.519	-4.34331	-4.34646	-4.08759	-5.45918	-3.21633	-4.42737	-1.84122	-4.12211	-4.07304	-3.67437	-3.12724	-1.97642	-3.14955	PAP5	AT1G52940	purple acid phosphatase 5	purple acid phosphatase 5	GO:0016787|GO:0003993|GO:0005576|GO:0004722|GO:0046872	841727	NM_104172	NM_104172	TC371922	At.37498
A_84_P223589|827284	1.14675e-14	1.49781e-16	2.12051	up	0.839926	0.659775	1.20967	0.887298	1.02597	-0.228341	-0.479233	1.21122	0.21682	3.86677	1.30958	1.18543	1.18636	0.715004	1.53836	0.615252	AT4G16000	AT4G16000	hypothetical protein	unknown protein; BEST Arabidopsis thaliana protein match is: unknown protein (TAIR:AT4G15990.1); Has 30201 Blast hits to 17322 proteins in 780 species: Archae - 12; Bacteria - 1396; Metazoa - 17338; Fungi - 3422; Plants - 5037; Viruses - 0; Other Eukaryotes - 2996 (source: NCBI BLink).	GO:0005739|GO:0008150|GO:0003674	827284	NM_117693	NM_117693	TC384175	At.33123
A_84_P23464|833774	4.04206e-12	1.92038e-13	3.31759	down	-0.395756	-1.26832	-1.81416	-1.79078	-2.06901	-1.19321	-0.895551	-2.00078	-2.61968	-1.22779	-1.77099	-1.45924	-1.66781	-0.895911	-2.42861	-2.25051	AT5G37950	AT5G37950	UDP-glycosyltransferase-like protein	UDP-Glycosyltransferase superfamily protein	GO:0016758|GO:0008152	833774	NM_001125855	NM_001125855	TC387659	At.55202
A_84_P12638|820034	1.17596e-15	8.63669e-18	2.62054	down	1.35014	-0.507693	-1.24457	-1.81473	-1.46632	-2.09768	1.66072	-1.5223	0.570885	0.90021	-1.51764	-1.6358	-1.40985	-0.795507	-1.51812	-1.05112	PYD4	AT3G08860	PYRIMIDINE 4	PYRIMIDINE 4	GO:0043562|GO:0009830|GO:0030170|GO:0007568|GO:0008483|GO:0003824|GO:0008453	820034	NM_111720	NM_111720	TC365382	At.19925
A_84_P62840|827119	4.65338e-06	1.29397e-06	2.11002	down	1.26954	-1.12787	-1.28622	-1.23959	-0.886277	0.469927	-1.42341	-0.0816902	-0.213806	0.558506	-1.29745	-1.42128	-1.27766	-1.02385	-0.0801339	0.166756	ELIP2	AT4G14690	early light-inducible protein 2	Chlorophyll A-B binding family protein	GO:0010114|GO:0016168|GO:0010224|GO:0009813|GO:0009744|GO:0010380|GO:0010218|GO:0009411|GO:0009507	827119	NM_117551	NM_117551	TC379544	At.4292
A_84_P761311|3768875	1.58463e-09	1.87246e-10	2.03041	up	-2.18512	0.614159	0.935236	0.905116	1.09759	-0.506948	1.08464	0.445785	-1.58477	-1.39388	1.33965	1.54915	1.2875	1.25037	-0.329993	-0.0862086	AT3G13403	AT3G13403	defensin-like protein 302	Defensin-like (DEFL) family protein	GO:0005576	3768875	NM_001035609	NM_001035609	NP1659115	At.47844
A_84_P535431|835419	4.35149e-07	9.65392e-08	2.13384	down	-2.60939	-0.665753	-0.850292	-0.520947	-1.22915	0.625491	-1.01064	-1.03391	-2.20802	-2.34472	-1.32418	-1.27343	-1.84993	-0.428909	-0.336907	-0.937354	AT5G53380	AT5G53380	O-acyltransferase (WSD1-like) family protein	O-acyltransferase (WSD1-like) family protein	GO:0004144|GO:0005634	835419	NM_124717	NM_124717	TC368228	At.55522
A_84_P18874|841938	4.1218e-09	5.47496e-10	4.61278	down	-3.99427	-2.55919	-3.8846	-3.45465	-3.33524	-2.59491	1.1183	-0.608022	-0.00886512	-1.17681	-1.58052	-1.27197	-0.950884	0.0327047	-0.445642	-0.200977	PRP1	AT1G54970	proline-rich protein 1	proline-rich protein 1	GO:0005618|GO:0010054	841938	NM_104371	NM_104371	TC374626	At.27803
A_84_P12788|824763	2.23276e-05	7.16455e-06	2.20829	down	4.81358	0.621644	-0.559923	-1.30054	-1.0238	0.480578	2.83993	-0.965589	3.88209	4.68066	-1.56671	-2.0713	-2.27721	-1.50614	1.94224	3.15499	JRG21	AT3G55970	jasmonate-regulated protein	jasmonate-regulated gene 21	GO:0043090|GO:0005737|GO:0005506|GO:0016706|GO:0016491|GO:0055114	824763	NM_115455	NM_115455	TC369784	At.5208
A_84_P12620|814828	2.44306e-07	5.13263e-08	2.21338	down	1.27581	-0.00683641	-0.906358	-1.85314	-1.56584	-1.14768	1.7095	-0.76265	2.00027	2.15328	-1.23535	-1.77505	-1.06477	-0.542	0.779285	0.708856	RNS1	AT2G02990	ribonuclease 1	ribonuclease 1	GO:0005886|GO:0003723|GO:0009718|GO:0007568|GO:0005618|GO:0006865|GO:0009611|GO:0004540|GO:0005576|GO:0004521|GO:0015824|GO:0033897|GO:0016036|GO:0009867	814828	NM_126351	NM_126351	TC374495	At.10792
A_84_P11649,A_84_P794967,A_84_P793175|816478	1.4416e-08	2.21162e-09	2.56941	down	0.210387	-1.83592	-1.03565	-1.36619	-0.987966	0.589858	-1.98972	-0.149631	0.213809	-0.215926	-1.81232	-1.95835	-1.74547	-1.53938	-1.59863	0.526882	ACO1	AT2G19590///no_match	aminocyclopropanecarboxylate oxidase	ACC oxidase 1///no_match	GO:0071398|GO:0071281|GO:0005737|GO:0044036|GO:0071732|GO:0016706|GO:0016491|GO:0009815|GO:0009693|GO:0051365|GO:0055114|GO:0010089	816478	NM_127517///BP603185	NM_127517	TC373318	At.24322///At.67755
A_84_P173481,A_84_P833585|835663	1.61216e-16	6.16428e-19	8.3922	down	-0.963542	-3.46561	-2.91152	-3.03622	-3.38107	-3.2353	-4.0666	-2.21861	-3.1311	-4.13389	-3.57626	-2.97684	-2.98627	-3.32911	-3.80198	-2.42065	AT5G55690	AT5G55690	MADS-box protein AGL47	MADS-box transcription factor family protein	GO:0003700|GO:0046983|GO:0005634|GO:0003677	835663	NM_124951	NM_124951	TC377964	At.64303
A_84_P163793|820819	8.40442e-16	5.48868e-18	2.19827	up	1.84817	0.584875	1.14963	1.31551	1.14685	0.274916	-0.135103	1.17666	0.436579	2.45681	1.11307	1.10104	1.50332	0.880902	1.59352	0.792342	AT3G15760	AT3G15760	hypothetical protein	unknown protein; FUNCTIONS IN: molecular_function unknown; INVOLVED IN: biological_process unknown; LOCATED IN: endomembrane system; EXPRESSED IN: 22 plant structures; EXPRESSED DURING: 10 growth stages; BEST Arabidopsis thaliana protein match is: unknown protein (TAIR:AT1G52565.1); Has 42 Blast hits to 42 proteins in 10 species: Archae - 0; Bacteria - 0; Metazoa - 0; Fungi - 0; Plants - 42; Viru…	GO:0008150|GO:0003674|GO:0009646|GO:0005576	820819	NM_112446	NM_112446	TC378165	At.38997
A_84_P763748|5008170	1.40587e-05	4.31629e-06	2.07237	down	1.38839	-1.31148	-0.945758	-0.987303	-0.89446	0.452547	-0.827035	0.506005	0.623624	2.557	-1.83086	-1.43954	-1.5069	-1.52064	-1.02441	1.21941	AT4G28811	AT4G28811	transcription factor bHLH119	basic helix-loop-helix (bHLH) DNA-binding superfamily protein	GO:0005634	5008170	NM_001084993	NM_001084993	TC379788	At.46149
A_84_P578899|835022	7.33848e-09	1.04119e-09	2.77903	down	1.67985	-2.15032	-1.63071	-1.89745	-1.74449	-0.960482	-1.39795	-0.663359	-1.34531	4.11202	-1.2282	-1.36046	-1.12165	-1.05432	1.53691	0.152142	AT5G49600	AT5G49600	hypothetical protein	Protein of unknown function, DUF538	GO:0008150|GO:0003674|GO:0005575	835022	NM_124338	NM_124338	TC382412	At.66766
A_84_P18133|843014	1.46748e-09	1.72058e-10	2.3765	down	0.857164	-1.14975	-1.55337	-1.63393	-1.1467	-1.0024	-0.745508	-0.448981	-0.657452	0.265953	-1.76413	-1.72238	-0.571486	-1.32611	-1.31788	-0.466147	AT1G66960	AT1G66960	lupeol synthase 5	Terpenoid cyclases family protein	GO:0016866|GO:0016126|GO:0005634|GO:0003824|GO:0042299|GO:0019745	843014	NM_105367	NM_105367	TC360076	At.58861
A_84_P13056|833610	0.00274093	0.00134116	2.06058	down	-3.00612	1.05131	1.00797	-0.432174	-1.17096	1.83898	-1.94594	-1.90871	-3.00096	-1.83081	-2.99397	-2.11349	-1.78437	-0.977359	-1.78392	-1.33359	AT5G36130	AT5G36130	Cytochrome P450 family protein	Cytochrome P450 superfamily protein	GO:0019825|GO:0005506|GO:0009055|GO:0016705|GO:0005575|GO:0055114|GO:0020037	833610	NM_123004	NM_123004	TC392045	At.55155
A_84_P23095|821580	1.81255e-10	1.60354e-11	2.24271	up	0.285769	1.50214	1.12166	1.11005	1.55712	-0.0264493	-1.8999	1.23711	0.120024	-2.29229	1.05311	0.727009	1.01375	0.0630151	0.827337	0.654408	AT3G20360	AT3G20360	TRAF-like family protein	TRAF-like family protein	GO:0008150|GO:0003674|GO:0005576	821580	NM_112927	NM_112927	NP227421	At.28253
A_84_P14187|838971	3.07267e-10	2.9424e-11	2.20483	up	-0.148852	0.413636	0.97044	0.823395	1.56393	1.05156	0.449287	1.24541	0.555734	1.16598	1.37238	1.07352	1.66263	0.951116	0.162986	1.52551	AT1G23610	AT1G23610	hypothetical protein	unknown protein; BEST Arabidopsis thaliana protein match is: unknown protein (TAIR:AT1G23640.1); Has 30201 Blast hits to 17322 proteins in 780 species: Archae - 12; Bacteria - 1396; Metazoa - 17338; Fungi - 3422; Plants - 5037; Viruses - 0; Other Eukaryotes - 2996 (source: NCBI BLink).	GO:0008150|GO:0003674|GO:0005634	838971	NM_102210	NM_102210	NP039370	At.66933
A_84_P813591,A_84_P863274,A_84_P23658|844047	7.74855e-08	1.43998e-08	4.09416	down	1.28487	-3.3524	-1.64665	-1.71131	-1.12557	0.870578	-1.8602	-0.355223	0.61953	2.21593	-2.82246	-2.90173	-2.35319	-3.0806	-1.26128	1.09732	ADH1	AT1G77120///no_match	alcohol dehydrogenase class-P	alcohol dehydrogenase 1///no_match	GO:0001666|GO:0005794|GO:0009651|GO:0005886|GO:0006970|GO:0005829|GO:0004022|GO:0045333|GO:0005737|GO:0000166|GO:0009862|GO:0016491|GO:0010310|GO:0008270|GO:0046686|GO:0055114	844047	NM_106362	NM_106362	TC372702///TC406476	At.22653
A_84_P796064	3.21213e-07	6.94464e-08	4.67687	up	3.77535	0.42062	2.07954	2.1947	2.17436	2.59086	0.784405	1.24371	1.92079	5.03424	3.37753	3.46727	2.84662	0.165601	5.42518	2.99138		AT2G23880		transposable element gene			DR371761			At.68105
A_84_P16226|838016	2.48028e-08	4.0392e-09	2.22176	up	6.36259	2.279	1.61461	1.38219	1.0781	1.02103	-1.08488	0.843749	4.1122	3.35012	0.893386	0.428717	0.693887	0.191633	2.67641	0.258261	AT1G14540	AT1G14540	peroxidase 4	Peroxidase superfamily protein	GO:0004601|GO:0071456|GO:0005576|GO:0006979|GO:0055114|GO:0020037	838016	NM_101321	NM_101321	TC375585	At.41966
A_84_P597276,A_84_P791120|822118	2.94925e-13	8.48146e-15	4.16938	down	1.22782	-2.7552	-1.85517	-2.02873	-1.93328	-3.23067	-3.51841	-0.836073	-0.811295	0.123132	-2.95174	-2.25625	-1.86221	-2.06374	-1.54723	-1.35015	AT3G25240	AT3G25240	hypothetical protein	Protein of unknown function (DUF506)	GO:0008150|GO:0003674|GO:0005634	822118	NM_113430	NM_113430	TC377676	At.51218
A_84_P232569|821243	3.96935e-08	6.846e-09	2.12728	down	0.799218	0.223525	-0.395516	-0.723076	-1.22174	0.0650585	-0.307678	-1.51565	0.0367491	1.89211	-1.99161	-1.63438	-1.45362	-0.621953	-0.958346	-1.16303	NPC4	AT3G03530	phospholipase C	non-specific phospholipase C4	GO:0004629|GO:0005886|GO:0016788|GO:0009395	821243	NM_111224	NM_111224	TC364021	At.18482
A_84_P544827,A_84_P786499|822167	9.03644e-15	1.14137e-16	2.33213	down	1.51581	-0.756504	-1.20831	-1.53759	-1.26199	-2.33567	-0.344644	-0.986501	-0.245487	3.07421	-1.16421	-1.49348	-1.36459	-0.943068	1.14651	-0.683036	AOC1	AT3G25760	allene oxide cyclase 1	allene oxide cyclase 1	GO:0009535|GO:0009941|GO:0009695|GO:0046423|GO:0016853|GO:0009269|GO:0009507	822167	NM_113475	NM_113475	TC374733	At.26518
A_84_P792105,A_84_P19560|829681	1.50828e-11	8.89969e-13	2.02105	down	0.335002	-1.36492	-1.10084	-1.02037	-0.839069	-0.604903	-1.35648	-0.834432	-0.949042	-0.108205	-1.34316	-0.309932	-1.30809	-0.989742	-0.398603	-0.222036	AT4G35280	no_match///AT4G35280	C2H2-like zinc finger protein	no_match///C2H2-like zinc finger protein	GO:0030048|GO:0005622|GO:0006355|GO:0030036|GO:0003700|GO:0048235|GO:0008270|GO:0005634|GO:0003676	829681	DR749524///NM_119694	NM_119694	TC377491	At.64211
A_84_P826815,A_84_P23446|832611	1.3387e-10	1.12581e-11	2.04662	down	-0.375643	0.0657312	-1.04997	-1.20319	-1.31996	-0.654743	1.1094	-1.10225	0.9517	-1.62757	-1.11036	-1.19303	-1.3529	-0.677171	-0.5148	-2.28066	SHN2	AT5G25390	ethylene-responsive transcription factor SHINE 3	Integrase-type DNA-binding superfamily protein	GO:0006355|GO:0003700|GO:0005634|GO:0003677	832611	NM_180742	NM_180742	TC375661	At.19636
A_84_P23912,A_84_P793199|818479	3.0158e-14	4.91807e-16	2.19369	down	1.23306	-0.755486	-1.13574	-1.22235	-1.11882	-1.92594	-0.559973	-1.16999	-1.19105	0.119126	-1.10661	-1.22164	-1.33625	-0.464422	-1.11976	-1.61385	PHT1;4	AT2G38940	inorganic phosphate transporter 1-4	phosphate transporter 1;4	GO:0005773|GO:0005794|GO:0005886|GO:0022857|GO:0009737|GO:0015114|GO:0005634|GO:0055085|GO:0015144|GO:0005737|GO:0016020|GO:0006857|GO:0006817|GO:0005315|GO:0005351|GO:0016021|GO:0009506	818479	NM_129452	NM_129452	NP10422855	At.255
A_84_P524952|839107	7.23613e-07	1.68937e-07	2.11811	down	-1.83621	-2.18546	-1.94492	-1.35394	-1.32529	-0.494057	0.35747	-0.21711	-1.08654	-0.561757	-0.790057	-0.558959	-0.286492	0.202083	-0.458084	-0.538283	AT1G25240	AT1G25240	putative clathrin assembly protein	ENTH/VHS/GAT family protein	GO:0005739|GO:0005545|GO:0005543|GO:0030276|GO:0048268|GO:0030118	839107	NM_102333	NM_102333	TC372817	At.41370
A_84_P19959|840191	3.22317e-08	5.41996e-09	2.08721	down	3.4651	-0.691777	-0.883106	-1.27283	-0.850662	-0.463779	-0.0873785	-1.52376	1.8847	7.36613	-1.65443	-1.21531	-0.400747	-0.818393	0.589096	0.955538	AT1G32970	AT1G32970	Subtilisin-like serine endopeptidase family protein	Subtilisin-like serine endopeptidase family protein	GO:0004252|GO:0008152|GO:0006508|GO:0005618|GO:0005576	840191	NM_103030	NM_103030	TC361646	At.50940
A_84_P18855|831566	6.74301e-13	2.27909e-14	2.62464	down	-0.980106	-1.5777	-1.46344	-1.46126	-1.44067	-0.44961	-0.887051	-0.81794	-2.13401	-1.94905	-1.52961	-1.17429	-1.67204	-1.32029	-2.55665	-0.304019	UGT78D3	AT5G17030	UDP-glucosyl transferase 78D3	UDP-glucosyl transferase 78D3	GO:0005737|GO:0016758|GO:0016757|GO:0080059|GO:0008152|GO:0008194|GO:0080043	831566	NM_121709	NM_121709	TC368135	At.31606
A_84_P13908|827217	3.15715e-15	2.9541e-17	2.77887	up	0.662936	1.48864	1.32239	1.35496	1.66332	1.18484	1.49267	1.82453	0.787103	1.00221	1.38673	1.09711	1.6583	1.40203	0.990325	1.03249	AT4G15460	AT4G15460	glycine-rich protein	glycine-rich protein	GO:0008150|GO:0003674|GO:0031225	827217	NM_117635	NM_117635	TC390871	At.65384
A_84_P756551	3.48176e-10	3.39537e-11	2.04868	up	2.77066	1.0611	1.39002	1.20825	0.876543	0.77633	1.18757	0.926394	1.26017	1.86722	1.28475	1.08256	0.447968	1.37872	1.38886	1.24386		AT2G37830		pseudogene, glycine-rich protein					NP10636258
A_84_P790767,A_84_P563561|827874	1.04164e-08	1.54074e-09	2.69413	down	-2.34195	-0.547317	-2.04094	-1.82443	-1.15135	-0.36498	-1.25804	-0.468398	-0.217941	-2.82806	-1.56675	-1.88943	-1.94992	0.0081507	-1.45199	-0.69341	AT4G21250	AT4G21250	Sulfite exporter TauE/SafE family protein	Sulfite exporter TauE/SafE family protein	GO:0008150|GO:0003674|GO:0016021	827874	NM_118244	NM_118244	NP13350768	At.50360
A_84_P767494	5.53491e-06	1.56594e-06	2.00358	up	1.72938	0.0171366	0.926925	1.2478	0.625974	0.906611	-0.00519007	0.687234	0.428924	2.82862	1.60506	1.17228	1.73826	0.361628	3.75197	1.48191		AT5G33251		pseudogene of unknown protein						At.65569
A_84_P524502|825160	1.24868e-08	1.88275e-09	2.11375	down	0.00146413	-2.47465	-1.46608	-0.959233	-0.811157	-0.60784	-0.783788	-0.430712	-0.577702	-2.013	-0.695415	-0.807417	-0.993761	-0.760399	-0.828388	-0.616373	ARGOS	AT3G59900	ARGOS protein	auxin-regulated gene involved in organ size	GO:0005739|GO:0005622|GO:0003674|GO:0046622|GO:0005783|GO:0048638|GO:0042127|GO:0009733	825160	NM_115853	NM_115853	TC380270	At.34537
A_84_P14948|833700	3.80125e-10	3.75856e-11	2.00366	down	0.8682	-1.34223	-1.05825	-0.870365	-0.987338	-1.70907	-0.628774	-0.786905	-0.097429	0.273731	-1.11832	-0.832782	-1.02491	-1.02404	0.408594	-1.00223	RVE2	AT5G37260	protein REVEILLE 2 / DNA binding / transcription factor	Homeodomain-like superfamily protein	GO:0006355|GO:0003700|GO:0009651|GO:0009737|GO:0048574|GO:0009909|GO:0005634|GO:0009739|GO:0003677|GO:0009845|GO:0009753|GO:0009733|GO:0009751|GO:0007623|GO:0009723	833700	NM_123085	NM_123085	TC377336	At.30502
A_84_P828509,A_84_P20298,A_84_P833642,A_84_P836756|823393	1.02672e-09	1.15557e-10	6.22244	down	-0.151911	-3.37307	-2.05587	-2.42278	-1.68608	0.658643	-3.20721	-0.749825	-1.10524	0.583876	-3.67076	-3.75682	-3.38464	-3.42876	-1.99713	0.596834	SUS4	AT3G43190	sucrose synthase 4	sucrose synthase 4	GO:0005773|GO:0001666|GO:0005986|GO:0019375|GO:0016020|GO:0005886|GO:0016757|GO:0016157|GO:0009862|GO:0010310|GO:0008194|GO:0005829	823393	NM_114187	NM_114187	TC397345///TC384135	At.1720
A_84_P543942|822809	1.58619e-15	1.29032e-17	3.65734	down	-0.745935	-1.17707	-1.97249	-2.18901	-2.47699	-1.92978	-0.913809	-1.47404	-1.23863	-1.64402	-2.13275	-2.03899	-1.50502	-1.15458	-2.17793	-1.62187	GDU6	AT3G30725	glutamine dumper 6	glutamine dumper 6	GO:0003674|GO:0080143	822809	NM_180319	NM_180319	NP2699757	At.65197
A_84_P762727|6240491	1.94927e-10	1.74711e-11	2.01308	up	0.802991	1.70432	1.38247	0.509425	1.31397	0.0355828	-0.608258	0.889393	-0.433565	-3.02581	0.744462	0.579533	0.951688	0.685925	0.038528	0.549857	AT3G02242	AT3G02242	hypothetical protein	unknown protein; FUNCTIONS IN: molecular_function unknown; INVOLVED IN: biological_process unknown; LOCATED IN: endomembrane system; BEST Arabidopsis thaliana protein match is: unknown protein (TAIR:AT3G02240.1); Has 30201 Blast hits to 17322 proteins in 780 species: Archae - 12; Bacteria - 1396; Metazoa - 17338; Fungi - 3422; Plants - 5037; Viruses - 0; Other Eukaryotes - 2996 (source: NCBI BLin…	GO:0008150|GO:0003674|GO:0005576	6240491	NM_001125083	NM_001125083	NP13349170	At.73698
A_84_P13963|831241	1.36654e-15	1.05423e-17	2.21901	down	-0.647895	-0.490324	-1.26917	-1.31269	-1.18349	-0.763094	-0.264213	-0.855683	-1.08197	-0.466151	-1.29971	-1.33823	-1.45004	-0.759128	-1.35857	-0.788355	TT4	AT5G13930	chalcone synthase	Chalcone and stilbene synthase family protein	GO:0005515|GO:0016747|GO:0016746|GO:0009058|GO:0005783|GO:0009715|GO:0009718|GO:0009705|GO:0031540|GO:0009611|GO:0005634|GO:0003824|GO:0009926|GO:0005737|GO:0009629|GO:0010224|GO:0009813|GO:0009753|GO:0009744|GO:0009733|GO:0008152|GO:0016210|GO:0006979|GO:0009411	831241	NM_121396	NM_121396	TC371747	At.297
A_84_P602531,A_84_P787940|819301	2.3551e-15	2.07771e-17	13.4532	down	-0.987112	-3.63929	-3.45731	-3.52199	-3.89236	-3.85199	-5.25116	-2.23603	-4.25015	-3.52879	-4.67233	-4.77194	-3.80777	-1.9151	-3.87188	-3.07995	PAP14	AT2G46880	purple acid phosphatase 14	purple acid phosphatase 14	GO:0019375|GO:0016787|GO:0003993|GO:0005576|GO:0004722|GO:0045892|GO:0016036|GO:0009506	819301	NM_201975	NM_201975	TC367322///TC370073	At.36439
A_84_P20655,A_84_P833384|834623	1.81954e-11	1.11046e-12	2.03166	up	-1.82656	0.681782	0.760286	1.20065	1.06708	0.614365	0.94855	0.466732	0.109779	-1.33598	1.41241	1.27598	1.31633	1.35298	-1.10382	-0.19177	DOG1	AT5G45830	delay of germination 1 protein	delay of germination 1	GO:0003674|GO:0010182|GO:0010162|GO:0009738|GO:0005634|GO:2000033	834623	NM_123951	NM_123951	NP230659	At.29992
A_84_P757419|3768718	0.00276619	0.00135457	2.38061	up	-1.15591	4.25781	4.45181	1.87765	0.662384	2.85213	-1.5417	-0.371265	-1.37162	-0.581013	-0.401714	-0.126606	-0.339425	0.237352	-0.764095	-0.43043	AT2G36255	AT2G36255	putative defensin-like protein 203	Defensin-like (DEFL) family protein	GO:0005576	3768718	NM_001036414	NM_001036414	NP1658527	At.64438
A_84_P12551|817496	1.84322e-10	1.63457e-11	2.61611	down	8.80115	-1.07275	-1.48805	-2.15725	-0.947703	0.857247	2.979	-0.845329	3.64209	7.99608	-1.06731	-1.65515	-1.86583	-1.98155	1.00868	-0.238	GSTU3	AT2G29470	glutathione S-transferase tau 3	glutathione S-transferase tau 3	GO:0051788|GO:0005737|GO:0080129|GO:0006635|GO:0009407|GO:0043161|GO:0004364	817496	NM_128501	NM_128501	TC378250	At.12689
A_84_P14416	0.000466805	0.000194894	2.19707	up	2.6426	-0.0738072	1.05693	1.41586	0.373621	2.09692	-0.0775599	0.447652	0.817937	4.01363	1.50683	2.30831	2.04927	-0.0634484	4.27169	2.31277		AT2G45230		transposable element gene					NP456970
A_84_P14928|832479	9.10445e-09	1.32617e-09	2.39854	down	-3.38316	-0.646097	-0.842837	-1.14753	-0.898186	0.349763	1.03901	-1.71076	-0.511413	0.614875	-1.83289	-1.95906	-1.05987	-0.759768	-2.06242	0.58865	SQP2	AT5G24140	Squalene monooxygenase 2	squalene monooxygenase 2	GO:0050660|GO:0008152|GO:0016491|GO:0016126|GO:0004506|GO:0016021|GO:0055114|GO:0019745	832479	NM_122319	NM_122319	TC364885	At.410
A_84_P15097|840418	2.10551e-09	2.57882e-10	2.34397	down	-0.282259	-0.818747	-1.7288	-1.27385	-1.03482	-1.8882	-1.64818	-1.34814	-1.26692	-0.756683	-1.07873	-0.907253	-1.6413	-1.02916	-1.31288	-1.70249	AT1G35290	AT1G35290	thioesterase family protein	Thioesterase superfamily protein	GO:0047617|GO:0008150|GO:0016788|GO:0005576	840418	NM_103226	NM_103226	TC377721	At.17675
A_84_P186734|834825	6.87161e-14	1.44077e-15	2.08003	down	0.872169	-1.11493	-1.59177	-1.42388	-1.16858	-1.87861	-0.0484555	-0.709327	-0.540465	1.84297	-0.68309	-0.985443	-0.775808	-0.161554	-0.34835	-0.613414	AT5G47740	AT5G47740	N-terminal domain of eukaryotic serine threonine kinase-containing protein	Adenine nucleotide alpha hydrolases-like superfamily protein	GO:0003674|GO:0006950|GO:0005634	834825	NM_001203557	NM_001203557	NP237024	At.71194
A_84_P544283|834870	1.72563e-09	2.05818e-10	2.41291	down	-0.319934	-1.99371	-2.09532	-1.9466	-1.3037	-2.31302	-1.06022	-0.0630649	0.246961	0.260463	-1.01847	-0.992173	-0.753149	-0.445956	-0.95303	-0.224508	AT5G48175	AT5G48175	hypothetical protein	FUNCTIONS IN: molecular_function unknown; INVOLVED IN: biological_process unknown; LOCATED IN: endomembrane system; EXPRESSED IN: hypocotyl, male gametophyte, root; BEST Arabidopsis thaliana protein match is: Glycosyl hydrolase superfamily protein (TAIR:AT3G09260.1); Has 30201 Blast hits to 17322 proteins in 780 species: Archae - 12; Bacteria - 1396; Metazoa - 17338; Fungi - 3422; Plants - 5037; …	GO:0008150|GO:0003674	834870	NM_124192	NM_124192	TC390184	At.29862
A_84_P13945|830678	3.36429e-10	3.27256e-11	2.18811	down	-0.327578	-1.31128	-1.53042	-1.43466	-1.28135	-0.324201	-1.3447	-0.99504	-0.531051	-0.604317	-0.936182	-0.15115	-1.39741	-0.994106	-0.344198	-1.11327	AT5G07850	AT5G07850	HXXXD-type acyl-transferase-like protein	HXXXD-type acyl-transferase family protein	GO:0016747|GO:0005737|GO:0016740	830678	NM_120867	NM_120867	TC369299	At.54771
A_84_P21589|834258	1.95738e-12	8.11088e-14	2.46964	down	-4.7793	-1.1696	-1.48385	-1.42627	-1.27001	-0.357222	0.0470092	-1.02813	-1.63574	-2.88627	-1.43166	-1.42801	-1.19688	-0.281585	-1.37275	-1.0588	AT5G42510	AT5G42510	disease resistance-responsive, dirigent domain-containing protein	Disease resistance-responsive (dirigent-like protein) family protein	GO:0003674|GO:0006952|GO:0005576	834258	NM_123616	NM_123616	TC386427	At.65624
A_84_P543948|823525	3.55117e-07	7.73326e-08	2.39427	up	2.94319	-0.0543753	1.39563	1.66008	1.24603	1.97059	0.172253	0.926754	1.1125	3.70913	1.8627	1.60016	1.43971	0.480365	4.6578	2.72405	AT3G44070	AT3G44070	Glycosyl hydrolase family 35 protein	Glycosyl hydrolase family 35 protein	GO:0005739|GO:0005975|GO:0004553	823525	NM_114275	NM_114275	TC378032	At.53717
A_84_P288954|814831	1.91267e-18	1.46095e-21	4.20862	down	0.056869	-2.134	-1.92374	-2.02581	-2.01327	-2.24936	-2.09231	-1.37104	-1.56854	-1.24335	-2.5791	-2.34807	-2.19175	-1.26108	-1.79103	-1.6515	AT2G03020	AT2G03020	Heat shock protein HSP20/alpha crystallin family protein	Heat shock protein HSP20/alpha crystallin family	GO:0005737|GO:0006508|GO:0004190	814831	NM_201679	NM_201679	NP456401	At.41438
A_84_P11632|814794	1.66615e-07	3.35598e-08	4.28539	up	3.02492	0.211283	2.38475	2.10935	1.79821	3.33505	-0.179197	1.23335	1.7378	5.24995	3.24608	2.80375	3.00863	0.293874	5.53432	3.87256	AT2G02650	AT2G02650	RNase H domain-containing protein	Ribonuclease H-like superfamily protein	GO:0005739|GO:0008150|GO:0003676	814794	NM_126320	NM_126320	TC373343	At.52605
A_84_P835044,A_84_P753669|5007675	1.49485e-13	3.66519e-15	2.10501	down	0.37009	-0.877275	-1.10332	-0.926323	-0.989962	-1.57974	-0.615005	-1.03239	-0.847178	-0.727653	-1.16358	-1.22789	-1.26986	-0.240039	-1.58871	-1.46669	AT1G10588	AT1G10588;AT2G39540///AT1G10588	Gibberellin-regulated protein	[AT1G10588, Gibberellin-regulated family protein];[AT2G39540, Gibberellin-regulated family protein]///Gibberellin-regulated family protein	GO:0005576	5007675	NM_001084035	NM_001084035	TC385225	At.68355
A_84_P100746|822448	6.44377e-06	1.84547e-06	2.0982	up	1.53345	3.3789	0.859062	0.834044	0.565435	0.985811	5.4654	0.418671	3.64054	6.366	0.574542	1.03563	0.886957	0.349544	2.7606	1.47898	AT3G28220	AT3G28220	TRAF-like family protein	TRAF-like family protein	GO:0005773|GO:0003674|GO:0005737|GO:0031540|GO:0009941	822448	NM_113741	NM_113741	TC369837	At.5801
A_84_P14326|843656	3.39292e-15	3.26541e-17	5.67903	down	0.552034	-1.24462	-1.96996	-2.65669	-2.84967	-2.40356	0.121669	-2.93691	-2.29502	1.29375	-2.57261	-3.09465	-2.72004	-1.3623	-4.00212	-4.63108	2014-10-01	AT1G73220	organic cation/carnitine transporter1	organic cation/carnitine transporter1	GO:0005215|GO:0005886|GO:0019375|GO:0022857|GO:0055085|GO:0010150|GO:0015144|GO:0016020|GO:0016021|GO:0015706|GO:0016036|GO:0045892|GO:0015226	843656	NM_105981	NM_105981	TC364104	At.71027
A_84_P261020|820178	5.65047e-11	4.10964e-12	3.87131	down	-0.730807	-1.39075	-2.73584	-1.69535	-1.93529	-1.81972	-2.42234	-0.994165	-2.0724	-1.36401	-2.63873	-2.36181	-1.87065	-1.76883	-2.35189	-1.38846	PAP16	AT3G10150	putative inactive purple acid phosphatase 16	purple acid phosphatase 16	GO:0048481|GO:0016787|GO:0016020|GO:0003993|GO:0005576|GO:0004722	820178	NM_111850	NM_111850		At.48640
A_84_P790752,A_84_P565278|827946	1.14372e-10	9.40228e-12	2.07289	down	-1.20454	-2.10178	-1.21177	-0.998343	-1.14063	-1.94198	-2.93744	-0.590894	-1.50833	-1.61003	-1.05601	-0.748694	-0.565007	-0.852749	-0.319668	-0.95054	AT4G03380	no_match///AT4G03380	hypothetical protein	no_match///BEST Arabidopsis thaliana protein match is: nuclear assembly factor 1 (TAIR:AT1G03530.1); Has 29 Blast hits to 29 proteins in 8 species: Archae - 0; Bacteria - 0; Metazoa - 0; Fungi - 0; Plants - 29; Viruses - 0; Other Eukaryotes - 0 (source: NCBI BLink).	GO:0008150|GO:0003674|GO:0005634	827946	BX827893///NM_116576	NM_116576	TC384554	At.50318
A_84_P598642|837224	2.82011e-07	6.00765e-08	2.34587	up	3.96949	0.606784	1.0034	1.62532	0.834527	-0.454939	0.30107	1.03348	3.74219	3.14119	1.11854	0.902989	2.71595	0.673218	3.37515	0.579954	AT1G07135	AT1G07135	glycine-rich protein	glycine-rich protein	GO:0008150|GO:0003674|GO:0010200|GO:0009646|GO:0009611|GO:0031225|GO:0009612	837224	NM_100587	NM_100587	TC380457	At.45818
A_84_P761937|5008091	0.00027145	0.000108035	2.0414	up	2.35456	-0.2188	1.3858	1.25307	0.676182	2.42863	-0.052527	0.607346	0.568724	4.79213	1.344	1.66342	1.52544	0.0319022	5.08826	2.88063	AT3G55665	AT3G55665	self-incompatibility S1 family protein	Plant self-incompatibility protein S1 family	GO:0008150|GO:0003674|GO:0009507	5008091	NM_001084830	NM_001084830	TC387347	At.65280
A_84_P18546|827712	2.5715e-11	1.67151e-12	4.94242	down	-3.20685	-3.00232	-2.99186	-3.13852	-3.03243	-2.08353	-0.982519	-0.903003	-0.946652	-0.939252	-2.25109	-1.94241	-1.1801	-0.430711	-0.746552	-0.150305	IRT2	AT4G19680	Fe(2+) transport protein 2	iron regulated transporter 2	GO:0071577|GO:0005886|GO:0010106|GO:0055085|GO:0030001|GO:0005385|GO:0016020|GO:0046873|GO:0005381|GO:0006826|GO:0010167|GO:0006829|GO:0006833|GO:0016021|GO:0015706	827712	NM_001036593	NM_001036593	TC371734	At.32789
A_84_P17026,A_84_P838729|841553	4.91343e-10	5.02152e-11	2.33206	up	1.6149	1.1575	1.24704	1.33471	1.13491	1.19631	1.04628	0.686118	1.29482	1.06061	1.29534	0.983382	1.93385	1.10665	1.33491	0.974577	AT1G51300	AT1G51300	acyl-protein thioesterase-related protein	alpha/beta-Hydrolases superfamily protein	GO:0005737|GO:0016787	841553	NM_104008	NM_104008	NP2708747///NP035773	At.52130
A_84_P750825	3.04898e-12	1.38749e-13	2.0507	up	0.910465	0.832597	0.879816	0.913504	0.982862	0.963182	1.25637	0.94481	0.101795	1.11513	0.997777	1.45975	1.27784	1.06371	0.824169	0.649145		AT1G42650		transposable element gene					NP306134
A_84_P23265|826923	6.09112e-10	6.39726e-11	2.80868	up	0.471048	1.82938	1.98285	1.76585	2.08975	1.48553	-0.251699	0.304906	-0.451396	-0.593083	1.73918	1.25668	0.950553	1.16571	0.899635	0.368889	XTH2	AT4G13090	xyloglucan endotransglucosylase/hydrolase protein 2	xyloglucan endotransglucosylase/hydrolase 2	GO:0005975|GO:0016798|GO:0005618|GO:0016762|GO:0005576|GO:0006073|GO:0048046|GO:0004553	826923	NM_117378	NM_117378	TC376961	At.54297
A_84_P211908|830433	5.39556e-12	2.67882e-13	2.04635	down	-2.74017	-0.831941	-1.44308	-1.47621	-1.03373	-0.639765	-0.160035	-0.571626	-0.387232	-2.38069	-1.06018	-1.02738	-0.820257	-0.0180624	-0.842784	-0.339931	AT5G05500	AT5G05500	pollen_Ole_e_I-domain containing protein	Pollen Ole e 1 allergen and extensin family protein	GO:0008150|GO:0003674|GO:0048767|GO:0010054	830433	NM_120632	NM_120632	TC380527	At.27822
A_84_P172281|834943	3.88389e-11	2.68478e-12	4.79336	down	0.206796	-0.438351	-1.84924	-2.05431	-1.88445	-3.22856	-0.306952	-2.60785	1.24679	0.234754	-3.19972	-3.42197	-2.63239	-1.67028	-2.01589	-2.09134	ATSDI1	AT5G48850	tetratricopeptide repeat domain-containing protein	Tetratricopeptide repeat (TPR)-like superfamily protein	GO:0005634|GO:0010438|GO:0006792	834943	NM_124262	NM_124262	TC373078	At.29820
A_84_P12395|840184	4.77863e-08	8.42246e-09	2.13323	down	0.302023	-0.876868	-1.34205	-1.11533	-1.12446	0.459501	-0.48261	-0.591939	0.447263	1.09435	-1.29728	-1.40441	-0.991985	-0.9859	-0.467802	0.525972	AT1G32900	AT1G32900	granule-bound starch synthase	UDP-Glycosyltransferase superfamily protein	GO:0009011|GO:0005515|GO:0010264|GO:0001666|GO:0019375|GO:0009058|GO:0016757|GO:0009250|GO:0009507	840184	NM_103023	NM_103023	TC361721	At.11953
A_84_P508404|820301	2.9724e-12	1.34294e-13	3.72082	up	1.79337	1.15445	1.80917	1.4807	1.6337	2.28291	0.812381	1.73197	2.07413	2.27854	2.46766	2.29158	2.59575	2.47549	1.76761	2.03394	AT3G11300	AT3G11300	hypothetical protein	unknown protein; BEST Arabidopsis thaliana protein match is: unknown protein (TAIR:AT3G11290.1); Has 89 Blast hits to 89 proteins in 8 species: Archae - 0; Bacteria - 0; Metazoa - 0; Fungi - 0; Plants - 89; Viruses - 0; Other Eukaryotes - 0 (source: NCBI BLink).	GO:0008150|GO:0003674|GO:0005576	820301	NM_148708	NM_148708	NP2703806	At.53266
A_84_P115822|834030	1.92764e-09	2.33372e-10	2.05478	up	-1.13161	1.60587	1.3352	1.3897	0.669042	1.60742	0.747149	1.05851	0.32241	-1.13536	0.590013	0.569339	1.0942	1.57905	0.899489	0.90657	AT5G40320	AT5G40320	cysteine/histidine-rich C1 domain-containing protein	Cysteine/Histidine-rich C1 domain family protein	GO:0035556|GO:0008270|GO:0005634|GO:0047134|GO:0055114	834030	NM_123396	NM_123396	TC364486	At.55276
A_84_P756228	0.000105946	3.88923e-05	2.76064	up	2.86236	0.133324	1.02616	1.09031	1.5627	2.4194	0.0272189	0.88001	0.648863	4.38628	2.29961	2.38333	2.34457	0.331803	5.44005	3.38217		AT1G30030;AT2G14990		[AT1G30030, transposable element gene];[AT2G14990, transposable element gene]
A_84_P10654|817008	7.57219e-08	1.40316e-08	2.37396	up	-1.17007	2.41826	1.79706	1.51139	0.891634	1.50715	0.128901	1.17902	-0.255191	-2.32371	0.93855	0.463078	0.779376	0.557779	0.432511	-0.967277	GLR2.2	AT2G24720	glutamate receptor 2.2	glutamate receptor 2.2	GO:0005215|GO:0016020|GO:0005234|GO:0004970|GO:0006874|GO:0006810|GO:0009416|GO:0005576|GO:0005217	817008	NM_128033	NM_128033	TC359770	At.39113
A_84_P536721,A_84_P843444|818172	8.9019e-11	7.04088e-12	2.32951	down	-1.63467	-1.31729	-1.03839	-1.11731	-1.08072	-0.910887	-1.06302	-1.28028	-1.17131	-0.670491	-1.70595	-1.31699	-0.903292	-0.484801	-0.741692	-2.14061	AT2G35990	AT2G35990	cytokinin riboside 5'-monophosphate phosphoribohydrolase LOG2	Putative lysine decarboxylase family protein	GO:0008150|GO:0003674|GO:0005634|GO:0005829	818172	NM_001124976	NM_001124976	TC380663///NP453517	At.50820
A_84_P524641,A_84_P787299|830122	0.000219059	8.56358e-05	2.16952	down	1.95596	-2.67151	-1.21967	-1.15685	-0.498076	0.544687	-2.94857	0.443449	-0.194963	2.99952	-1.31058	-1.41665	-1.10911	-1.69997	-0.380405	1.14879	AT4G39675	AT4G39675///no_match	hypothetical protein	unknown protein; Has 30201 Blast hits to 17322 proteins in 780 species: Archae - 12; Bacteria - 1396; Metazoa - 17338; Fungi - 3422; Plants - 5037; Viruses - 0; Other Eukaryotes - 2996 (source: NCBI BLink).///no_match	GO:0008150|GO:0003674|GO:0005575	830122	NM_120128///BX839886	NM_120128	TC389909	At.31074
A_84_P14274|841701	3.62363e-10	3.55803e-11	2.21853	down	-1.36494	-1.01812	-0.826056	-1.55531	-0.95691	0.100912	5.76358	-0.456906	3.14098	1.92749	-1.80618	-1.46973	-1.10761	-1.24031	3.68333	-1.35736	AT1G52690	AT1G52690	late embryogenesis abundant domain-containing protein	Late embryogenesis abundant protein (LEA) family protein	GO:0003674|GO:0009830|GO:0005575|GO:0009793	841701	NM_202280	NM_202280	TC377455	At.21275
A_84_P22612|836394	1.72492e-07	3.4895e-08	2.25353	down	-1.83406	0.536728	-1.28458	-1.14235	-1.44139	-0.31256	-2.68107	-1.10208	0.19778	-3.74489	-1.22471	-2.26983	-1.4493	0.585467	-2.1027	-0.698332	AT5G62730	AT5G62730	putative peptide/nitrate transporter	Major facilitator superfamily protein	GO:0005215|GO:0016020|GO:0006857|GO:0005886	836394	NM_125668	NM_125668	TC365561	At.29036
A_84_P11975|829169	2.50859e-11	1.62008e-12	2.05141	down	-0.304389	-0.815505	-1.22366	-1.44853	-0.97434	-0.423346	-0.235845	-0.855829	-0.800207	1.58817	-1.00127	-0.92482	-1.04899	-0.221988	-0.383795	-0.157114	AT4G30460	AT4G30460	glycine-rich protein	glycine-rich protein	GO:0008150|GO:0003674	829169	NM_119192	NM_119192	TC378325	At.31833
A_84_P767107|835262	5.06619e-12	2.48627e-13	3.81733	down	0.311751	-1.76895	-1.33715	-1.52404	-2.54141	-1.23147	-1.74113	-1.91232	-2.90259	-1.08363	-2.48587	-1.57437	-2.31639	-0.966272	-2.65422	-2.30542	AGL71	AT5G51870	protein agamous-like 71	AGAMOUS-like 71	GO:0006355|GO:0010048|GO:0003700|GO:0048440|GO:0046983|GO:0043481|GO:0009909|GO:0005634|GO:0003677	835262	NM_203195	NM_203195	TC398123	At.29655
A_84_P15568|823335	1.24814e-08	1.88145e-09	2.35131	up	1.66564	0.295169	1.28143	1.60519	1.48848	0.995441	1.32096	1.26841	1.50741	0.910289	1.3254	1.11637	1.48727	1.26714	1.20742	0.758548	AT3G42880	AT3G42880	leucine-rich repeat protein kinase-like protein	Leucine-rich repeat protein kinase family protein	GO:0016301|GO:0004674|GO:0006468|GO:0005576|GO:0080092|GO:0007169|GO:0005524|GO:0009506	823335	NM_114156	NM_114156	TC363512	At.65224
A_84_P831728,A_84_P13969|831586	2.66088e-12	1.17475e-13	2.15807	down	2.8701	-0.199622	-1.08546	-1.4089	-1.17503	-0.825377	1.67798	-0.855003	1.33985	2.93552	-1.31324	-1.56512	-1.27557	-0.87624	-0.936275	-0.615501	GSTF12	AT5G17220	glutathione S-transferase phi 12	glutathione S-transferase phi 12	GO:0046283|GO:0005737|GO:1900384|GO:0043169|GO:0010224|GO:0009744|GO:0009407|GO:0009718|GO:0009705|GO:0005634|GO:0004364	831586	NM_121728	NM_121728	TC382997	At.24835
A_84_P20603|832464	7.31635e-11	5.5968e-12	2.24635	down	-2.01624	-0.914061	-1.03893	-1.51817	-1.41101	-1.75256	0.316048	-0.979976	-1.92595	-1.68653	-1.46893	-0.754852	-1.25474	3.37546	-0.0078094	-1.27717	FRO5	AT5G23990	ferric reduction oxidase 5	ferric reduction oxidase 5	GO:0016020|GO:0005506|GO:0000293|GO:0050660|GO:0016491|GO:0009055|GO:0005576|GO:0016021|GO:0055114	832464	NM_122304	NM_122304	NP229724	At.54964
A_84_P17859|835860	5.15821e-09	7.03679e-10	2.88447	up	1.74082	0.596907	1.56758	2.15199	1.61245	-0.45414	0.589073	1.07122	4.70147	3.55952	1.37222	1.21816	2.63592	0.779778	2.84618	0.43815	TCH4	AT5G57560	xyloglucan endotransglucosylase/hydrolase protein 22	Xyloglucan endotransglucosylase/hydrolase family protein	GO:0005794|GO:0009408|GO:0005975|GO:0009409|GO:0005618|GO:0009611|GO:0006073|GO:0004553|GO:0009612|GO:0009664|GO:0009741|GO:0010200|GO:0016798|GO:0009733|GO:0016762|GO:0048046|GO:0009507	835860	NM_125137	NM_125137	TC374016	At.24429
A_84_P766037	6.70336e-09	9.42628e-10	2.36161	up	2.02193	0.294887	1.20881	1.47014	1.5382	1.72198	0.376865	0.780188	0.981429	1.55384	2.06209	1.43405	1.12981	0.886784	0.271504	1.20013		AT5G31685		transposable element gene
A_84_P22821|841388	5.13809e-10	5.2721e-11	2.46324	down	0.448195	-1.13247	-1.88447	-1.19351	-0.918075	-0.92973	0.909331	-1.50373	-0.0972741	-1.91428	-0.526115	-1.97474	-1.27133	0.321878	-1.25136	-0.111428	AT1G49640	AT1G49640	alpha/beta-hydrolase-like protein	alpha/beta-Hydrolases superfamily protein	GO:0016787|GO:0008152|GO:0005634	841388	NM_103852	NM_103852	TC385550	At.50727
A_84_P217968|840576	1.05502e-09	1.19065e-10	2.09996	down	-3.00255	-0.436592	-1.05076	-1.51613	-1.53114	-0.585804	-0.344203	-1.35331	-2.76784	-3.2685	-0.7391	-0.959209	-0.976651	-0.492161	-1.64075	-0.954425	AT1G36675	AT1G36675	glycine-rich protein	glycine-rich protein	GO:0008150|GO:0003674|GO:0009507	840576	NM_148513	NM_148513	NP2703963	At.49944
A_84_P12256|842127	1.63134e-14	2.23006e-16	3.97761	down	1.70755	-1.59394	-2.30922	-2.30841	-1.74014	-1.76084	-0.753035	-1.20267	-1.67383	0.129338	-1.77891	-2.48441	-2.51752	-0.706594	-1.42524	-1.75109	AT1G56710	AT1G56710	pectin lyase-like protein	Pectin lyase-like superfamily protein	GO:0005975|GO:0004650|GO:0005576	842127	NM_104548	NM_104548	TC370209	At.49984
A_84_P178774|818723	5.50751e-09	7.58482e-10	3.42533	down	0.884201	-2.2604	-2.2973	-2.11386	-2.49398	-3.21999	-2.55798	-0.524969	-2.36694	-2.38241	-1.98081	-1.29258	-1.24603	-2.99309	-2.36461	-0.562287	BHLH100	AT2G41240	transcription factor bHLH100	basic helix-loop-helix protein 100	GO:0006355|GO:0003700|GO:0009414|GO:0005634|GO:0055072|GO:0003677	818723	NM_129689	NM_129689	NP2700238	At.37027
A_84_P16314|816790	2.12672e-11	1.33366e-12	2.12905	down	-2.47151	-0.366462	-1.4194	-1.1599	-1.38251	-0.271555	1.48453	-0.924424	-0.982675	-2.24751	-0.972666	-1.28303	-1.21327	-0.427678	-0.753904	-0.993459	AT2G22590	AT2G22590	UDP-glycosyltransferase-like protein	UDP-Glycosyltransferase superfamily protein	GO:0016758|GO:0016757|GO:0008152|GO:0005575	816790	NM_127824	NM_127824	TC367169	At.26492
A_84_P23539|835991	2.26905e-16	1.02256e-18	2.37341	down	-0.0749354	-0.645209	-1.20754	-1.43063	-1.32792	-0.825753	-1.3397	-1.14269	-0.797093	0.804581	-1.1898	-1.53998	-1.49191	-0.763049	0.190788	-0.806089	AT5G58770	AT5G58770	dehydrodolichyl diphosphate synthase 2	Undecaprenyl pyrophosphate synthetase family protein	GO:0006744|GO:0019408|GO:0016765|GO:0045547|GO:0009507	835991	NM_125264	NM_125264	TC372413	At.50538
A_84_P264050|837351	4.30137e-16	2.31383e-18	2.84928	down	1.35012	-1.65201	-1.48963	-1.64079	-1.47816	-1.9609	-2.44887	-0.897553	-1.43256	1.29318	-1.76032	-1.65835	-1.50796	-0.970571	-1.18015	-1.18468	AT1G08310	AT1G08310	esterase/lipase/thioesterase-like protein	alpha/beta-Hydrolases superfamily protein	GO:0008150|GO:0019375|GO:0005634|GO:0003824|GO:0045892|GO:0016036	837351	NM_001084019	NM_001084019	NP173594	At.42266
A_84_P831747,A_84_P23470|833968	8.76766e-13	3.11787e-14	2.55828	down	1.48576	-1.24904	-1.09958	-1.66233	-1.62813	-1.3131	-0.0182421	-1.00556	-0.139577	1.84507	-1.17898	-1.69154	-1.32622	-0.598045	-0.436742	-0.220333	AIG2L	AT5G39720	avirulence induced protein 2 like protein	avirulence induced gene 2 like protein	GO:0008150|GO:0003674|GO:0005634	833968	NM_123334	NM_123334	TC386612///TC384953	At.30328
A_84_P23402,A_84_P766690|830648	1.18644e-06	2.90039e-07	2.04535	down	1.20726	-1.24839	-0.703257	-1.47507	-0.380992	-0.832782	-1.83173	-0.824495	-0.807011	2.18306	-0.859695	-1.59034	-1.17656	-0.511533	0.140428	-0.062864	GRP19	AT5G07550	glycine-rich protein 19	glycine-rich protein 19	GO:0019953|GO:0016020|GO:0019915|GO:0009860|GO:0005576|GO:0016021|GO:0012511|GO:0009827|GO:0009507|GO:0008289	830648	NM_120837	NM_120837	TC389709///TC397109	At.72
A_84_P757444|3768144	7.94039e-11	6.14998e-12	2.00012	up	1.56169	0.217364	0.995593	1.07962	1.2931	0.293021	0.319447	1.1354	0.446554	1.08448	1.31114	0.81975	1.14875	-0.0842413	0.0384286	0.0970626	SCRL17	AT2G25685	putative defensin-like protein 239	SCR-like 17	GO:0005576	3768144	NM_001036337	NM_001036337	NP1658586	At.63210
A_84_P265650|841189	4.58654e-10	4.64364e-11	2.08314	up	1.43643	0.713802	0.801183	1.63688	0.705186	1.01933	1.29529	0.985285	1.0049	1.55225	1.17211	1.11013	1.34553	1.60743	2.38967	1.48686	AT1G47770	AT1G47770	Beta-galactosidase related protein	Beta-galactosidase related protein	GO:0005739|GO:0005975|GO:0004553	841189	NM_103671	NM_103671	NP2709062	At.52056
A_84_P519046|820103	5.13635e-11	3.68788e-12	3.14944	down	-2.87158	-1.22238	-2.03935	-2.39022	-2.29831	0.5249	-0.750193	-1.33819	-2.11769	0.118446	-1.2817	-1.31949	-1.35111	0.0765312	0.364395	0.157452	AT3G09450	AT3G09450	hypothetical protein	CONTAINS InterPro DOMAIN/s: Fusaric acid resistance protein, conserved region (InterPro:IPR006726); BEST Arabidopsis thaliana protein match is: unknown protein (TAIR:AT2G28780.1); Has 503 Blast hits to 494 proteins in 215 species: Archae - 0; Bacteria - 423; Metazoa - 0; Fungi - 0; Plants - 65; Viruses - 0; Other Eukaryotes - 15 (source: NCBI BLink).	GO:0005886|GO:0006810	820103	NM_111779	NM_111779	TC361113	At.53235
A_84_P19925|839505	2.83237e-12	1.26453e-13	2.63838	down	0.614542	-1.55993	-1.75553	-1.24659	-1.38864	-2.44669	-2.49182	-1.54088	-2.68063	-1.22509	-1.49498	-1.19095	-1.01971	-1.30672	-1.65668	-2.02541	AT1G03020	AT1G03020	monothiol glutaredoxin-S1	Thioredoxin superfamily protein	GO:0008794|GO:0015035|GO:0009055|GO:0045454|GO:0005575|GO:0048653	839505	NM_100183	NM_100183	TC396666	At.65879
A_84_P14479|818617	8.27787e-05	2.97427e-05	2.23564	up	-1.33156	3.85233	1.94366	0.897097	1.56272	0.96025	3.34968	-0.189138	-0.832783	0.0513601	0.406769	-0.0969946	0.909081	1.76543	0.253433	-0.188694	AT2G40250	AT2G40250	GDSL esterase/lipase	SGNH hydrolase-type esterase superfamily protein	GO:0006629|GO:0004091|GO:0016788|GO:0005576	818617	NM_129583	NM_129583	TC373489	At.53082
A_84_P845171,A_84_P17806|834291	6.43421e-10	6.81411e-11	3.17103	down	2.78861	-0.323041	-0.92871	-2.4173	-1.71902	-1.02008	3.76173	-1.97513	2.89987	5.57374	-2.18377	-2.06058	-1.71207	-2.06406	-0.768752	-1.4418	DFR	AT5G42800	dihydroflavonol-4-reductase	dihydroflavonol 4-reductase	GO:0045552|GO:0050662|GO:0000166|GO:0010224|GO:0009744|GO:0009718|GO:0042406|GO:0003824|GO:0044237	834291	CD533642///NM_123645	NM_123645	TC372473///TC370049	At.74948///At.23537
A_84_P13400|838390	6.75005e-13	2.28405e-14	3.22346	down	0.796432	-1.95412	-2.36375	-2.65108	-2.18456	-2.23862	1.7039	-0.809004	0.780798	2.29999	-1.21728	-1.22402	-1.10508	-0.505035	-0.767626	-0.660739	E12A11	AT1G18100	protein MOTHER of FT and TF 1	PEBP (phosphatidylethanolamine-binding protein) family protein	GO:0010030|GO:0046685|GO:0005737|GO:0008429|GO:0009737|GO:0005634	838390	NM_101672	NM_101672	TC378076	At.48205
A_84_P761667	5.3112e-11	3.83961e-12	2.19864	down	0.803155	-0.461826	-1.12224	-1.62919	-1.15016	-0.553385	-0.564658	-1.33941	-2.25562	-0.274608	-1.14852	-1.13043	-1.11111	-0.0242618	-0.69549	-1.47114		AT3G06125		other RNA			AK117171		TC401292	At.44183
A_84_P21482|829787	1.67591e-22	7.54744e-27	9.60339	down	-1.55958	-2.9877	-3.44416	-3.43969	-2.99357	-4.04549	-3.78879	-2.93943	-3.30567	-2.51684	-3.90732	-3.10867	-3.28781	-2.7983	-2.75141	-4.12821	PAP25	AT4G36350	purple acid phosphatase 25	purple acid phosphatase 25	GO:0016787|GO:0003993|GO:0005618|GO:0005576|GO:0004722|GO:0046872|GO:0005829	829787	NM_119798	NM_119798	TC368896	At.31333
A_84_P769609	2.85004e-10	2.69286e-11	2.02464	down	0.417813	-1.29127	-1.06888	-1.02886	-0.950926	-1.88032	-1.45428	-0.220714	-1.23041	-0.197712	-1.2648	-1.32983	-0.986075	-0.97338	-1.85692	-0.617404		AT5G53048		other RNA
A_84_P140549	7.81156e-07	1.83564e-07	2.05347	up	4.45112	0.305206	0.897577	0.908834	1.14197	1.5638	0.434302	0.437325	2.39301	3.01937	1.3556	1.97534	1.28266	0.574571	3.76394	2.06242		AT3G45755		transposable element gene			EG495415		TC375499	At.68807
A_84_P517047|842164	2.18383e-17	4.70979e-20	5.03547	up	1.28666	1.99171	2.19149	2.25769	2.29678	2.23031	1.76123	2.31521	1.76721	1.14301	2.433	2.5978	2.57332	2.16638	1.65552	1.93344	PUP17	AT1G57943	purine permease 17	purine permease 17	GO:0016020|GO:0005345|GO:0006863|GO:0015931	842164	NM_104582	NM_104582	TC371872	At.62379
A_84_P586382|815081	5.51933e-12	2.76346e-13	2.52192	up	0.568333	0.933798	1.66767	1.60349	1.28012	1.02105	-0.59082	1.01041	0.103768	1.63444	0.928966	1.64502	1.60671	0.704325	2.02187	1.33781	AT2G05330	AT2G05330	BTB/POZ domain-containing protein	BTB/POZ domain-containing protein	GO:0008150|GO:0005634	815081	NM_126557	NM_126557	TC382870	At.52646
A_84_P57900|824865	2.09653e-09	2.56221e-10	2.31327	down	-0.0289087	-2.47433	-1.2145	-1.19432	-1.49519	-1.12613	-3.14124	-0.638417	-3.11486	-3.14461	-0.952036	-1.03277	-0.677885	-0.827564	-0.805827	-0.2226	BHLH039	AT3G56980	transcription factor ORG3	basic helix-loop-helix (bHLH) DNA-binding superfamily protein	GO:0005515|GO:0006355|GO:0003700|GO:0005634|GO:0055072|GO:0003677	824865	NM_115557	NM_115557	TC377817	At.64158
A_84_P855873	9.81994e-08	1.87475e-08	2.01775	down	0.322921	-0.593262	-0.978239	-0.749654	-0.819665	-1.39309	-0.757688	-1.19416	-1.22892	-0.234559	-1.00154	-1.39894	-1.36652	-1.05399	-0.010021	-1.90938		AT4G14400		ankyrin repeat family protein					TC397060
A_84_P19638|831256	1.98959e-16	8.43435e-19	2.04587	up	-0.468833	0.843654	1.37395	1.1577	1.05208	-0.144475	-1.50906	0.928736	-0.767737	0.265367	0.856922	1.01594	1.03275	0.520103	2.1671	1.19368	ROXY2	AT5G14070	glutaredoxin-C8	Thioredoxin superfamily protein	GO:0005515|GO:0015035|GO:0009055|GO:0045454|GO:0005575|GO:0045892|GO:0048653	831256	NM_121410	NM_121410	TC381942	At.26399
A_84_P754648|6240995	2.33099e-08	3.76925e-09	2.19634	down	-0.250984	-1.98361	-0.973823	-1.60458	-1.37245	-1.55484	-2.38535	-0.669198	-1.14471	1.93069	-0.99685	-0.84452	-0.635792	-0.286353	-1.02695	-1.61284	AT1G63057	AT1G63057	hypothetical protein	unknown protein; FUNCTIONS IN: molecular_function unknown; INVOLVED IN: biological_process unknown; LOCATED IN: endomembrane system; BEST Arabidopsis thaliana protein match is: unknown protein (TAIR:AT1G63055.1); Has 30201 Blast hits to 17322 proteins in 780 species: Archae - 12; Bacteria - 1396; Metazoa - 17338; Fungi - 3422; Plants - 5037; Viruses - 0; Other Eukaryotes - 2996 (source: NCBI BLin…	GO:0008150|GO:0003674|GO:0005576	6240995	NM_001124069	NM_001124069		At.49483
A_84_P15349|816935	1.4306e-11	8.33751e-13	2.45924	down	-1.27565	-0.414612	-1.18866	-1.59662	-1.63646	-0.80158	0.243479	-1.44776	-0.0149078	-1.77832	-1.30572	-1.32914	-1.46675	-0.0596606	-1.39501	-1.05971	scpl23	AT2G24010	carboxypeptidase D	serine carboxypeptidase-like 23	GO:0004185|GO:0006508|GO:0005576	816935	NM_127963	NM_127963	TC370608	At.52888
A_84_P13475|815657	2.54078e-13	7.01566e-15	3.87629	down	0.393547	-2.3606	-1.74737	-1.97835	-1.85417	-2.40049	-3.96391	-0.745776	-1.86767	-0.955861	-2.68436	-2.29646	-1.97035	-1.79726	-2.49843	-0.567763	MGDC	AT2G11810	Monogalactosyldiacylglycerol synthase 3	monogalactosyldiacylglycerol synthase type C	GO:0009247|GO:0009707|GO:0016758|GO:0019375|GO:0005975|GO:0019374|GO:0046509|GO:0006631|GO:0030246|GO:0016036|GO:0030259|GO:0045892|GO:0009507	815657	NM_001124829	NM_001124829	NP13348289	At.1646
A_84_P258120|843916	4.34363e-07	9.63316e-08	2.48626	down	6.83318	-1.34254	-0.460553	-2.30538	-1.42281	-0.540643	0.132337	-0.28445	-0.872582	4.48379	-1.56064	-1.82709	-1.30836	-1.5508	-1.19379	-0.0915658	LCR67	AT1G75830	defensin-like protein 13	low-molecular-weight cysteine-rich 67	GO:0009740|GO:0003674|GO:0005618|GO:0006952|GO:0005576|GO:0009686	843916	NM_106233	NM_106233	TC392071	At.128
A_84_P158775	5.36353e-14	1.03239e-15	2.10158	up	1.87167	0.870884	1.12819	1.13038	0.961498	1.45828	0.950272	1.09941	0.497514	2.07301	0.935303	1.60747	0.838639	0.793652	2.50645	0.767047		AT5G59620;AT5G33207		[AT5G59620, transposable element gene];[AT5G33207, transposable element gene]
A_84_P23078|821704	7.06598e-13	2.42139e-14	3.8554	down	3.45104	-1.36583	-1.94514	-2.3808	-1.74854	-1.998	3.33568	-1.54674	2.95872	4.55045	-1.66215	-2.27873	-2.64711	-1.28219	-0.999344	0.601234	DXPS1	AT3G21500	1-deoxy-D-xylulose 5-phosphate synthase 1	1-deoxy-D-xylulose 5-phosphate synthase 1	GO:0008661|GO:0007568|GO:0016624|GO:0003824|GO:0016114|GO:0009507	821704	NM_113045	NM_113045	NP301758	At.27992
A_84_P799279,A_84_P812905,A_84_P586578|821788	7.41219e-06	2.14802e-06	2.29293	down	-0.653608	0.456366	-1.0288	-1.86959	-0.713517	-1.20194	-0.462051	-1.22442	-1.18563	1.9044	-1.80051	-2.21135	-1.18574	-1.06543	-2.90435	-2.51989	PCC1	AT3G22231	pathogen and circadian controlled 1	pathogen and circadian controlled 1	GO:0009617|GO:0003674|GO:0005886|GO:0009620|GO:0005634	821788	NM_113121	NM_113121	TC390678///TC391543	At.70054
A_84_P851538,A_84_P14336|843558	2.63982e-08	4.33317e-09	2.49058	down	4.49845	0.573326	-1.52701	-1.52871	-1.51557	-1.59039	1.19482	-1.38482	0.0850071	5.80717	-1.96547	-1.41392	-1.76966	-0.898647	-1.63607	0.0860016	THI2.1	AT1G72260	thionin 2.1	thionin 2.1	GO:0050827|GO:0009751|GO:0006952|GO:0005576|GO:0009867	843558	NM_105885	NM_105885	TC393931///TC402464	At.25077
A_84_P19718,A_84_P821825,A_84_P821818|834851	2.2568e-08	3.63808e-09	2.05253	down	-2.0513	-0.225278	-0.245142	-0.916804	-0.715735	0.164149	-0.677052	-1.73368	-1.36021	2.57697	-1.69833	-1.51695	-1.24731	-0.735197	-1.92446	-0.700383	CYP708A2	AT5G48000///no_match	cytochrome P450 708A2	cytochrome P450, family 708, subfamily A, polypeptide 2///no_match	GO:0005506|GO:0005783|GO:0010106|GO:0048869|GO:0009055|GO:0080014|GO:0080003|GO:0048527|GO:0009653|GO:0004497|GO:0048589|GO:0019825|GO:0048364|GO:0048765|GO:0006826|GO:0010167|GO:0016705|GO:0015706|GO:0055114|GO:0009507|GO:0020037	834851	NM_180822	NM_180822	TC393982	At.26827
A_84_P750372	2.0842e-19	1.11438e-22	3.29633	down	0.398379	-1.99633	-1.73171	-1.88065	-1.82106	-1.85348	-1.87549	-1.1364	-1.43202	-1.44865	-1.75325	-1.68522	-1.76228	-1.03032	-1.1761	-1.5001		AT1G44382		pseudogene, similar to putative AP endonuclease/reverse transcriptase, blastp match of 48% identity and 5.3e-35 P-value to GP|21952510|gb|AAM82604.1|AF525305_2|AF525305 putative AP endonuclease/reverse transcriptase {Brassica napus}
A_84_P240885	6.68821e-09	9.39732e-10	2.22428	up	2.47041	0.429738	1.22208	1.46515	0.93948	1.56894	0.610945	0.725484	2.63966	2.68295	1.55327	1.93284	0.958671	1.07804	3.31376	1.46291		AT3G44175		transposable element gene
A_84_P12962|827194	6.90521e-12	3.57652e-13	2.12187	down	3.23686	-0.88272	-0.896309	-1.54947	-1.03644	-0.636669	-1.27718	-0.820123	2.44245	4.97106	-0.936743	-1.01539	-1.54552	-0.91309	-0.422732	0.73137	UGT71B5	AT4G15280	UDP-glucosyl transferase 71B5	UDP-glucosyl transferase 71B5	GO:0016758|GO:0016757|GO:0008152|GO:0008194|GO:0005575|GO:0080043	827194	NM_117616	NM_117616	TC368419	At.54336
A_84_P839982|842647	6.7874e-13	2.30446e-14	2.11046	down	-1.29007	-1.08284	-1.45668	-1.41095	-1.0748	-1.21075	-2.10275	-0.496283	-1.47918	-1.3981	-0.795448	-1.14588	-1.15755	-0.252181	-1.48542	-0.338709	AT1G63410	AT1G63410	hypothetical protein	Protein of unknown function (DUF567)	GO:0008150|GO:0003674|GO:0005634	842647	NM_105020	NM_105020	NP184450	At.52344
A_84_P12029|829876	4.48079e-11	3.16927e-12	2.09403	down	-1.14932	-1.64052	-1.12791	-1.18106	-1.11405	-1.2931	-1.46825	-0.473236	-1.13173	-1.15278	-0.946863	-1.24478	-0.801828	-0.322866	-0.595976	-0.477387	AT4G37220	AT4G37220	cold acclimation protein WCOR413	Cold acclimation protein WCOR413 family	GO:0005739|GO:0003674|GO:0009744|GO:0009750|GO:0006950|GO:0009749	829876	NM_119885	NM_119885	TC378107	At.31263
A_84_P14346|838820	2.8736e-07	6.14032e-08	2.17052	down	1.6565	-0.514088	-1.53061	-1.36736	-1.07528	-1.19152	0.458546	-1.57537	-1.10485	1.15854	-1.00405	-0.92226	-0.955283	-1.73361	-1.16836	-0.662747	SULTR1;3	AT1G22150	sulfate transporter 1.3	sulfate transporter 1;3	GO:0005215|GO:0016020|GO:0015116|GO:0008272|GO:0006810|GO:0008271|GO:0016021|GO:0055085	838820	NM_102065	NM_102065	NP226292	At.5346
A_84_P116942|828083	1.82717e-10	1.61824e-11	2.54464	down	-4.90016	-1.50711	-2.29427	-1.80521	-1.34671	-0.57993	-1.84517	-0.503543	-1.15313	-2.71534	-1.17147	-1.23865	-0.91273	-0.0801096	-1.16457	-0.360976	RHS13	AT4G02270	protein root hair specific 13	root hair specific 13	GO:0008150|GO:0003674|GO:0010106|GO:0010167|GO:0006826|GO:0015706|GO:0010054|GO:0009507	828083	NM_116460	NM_116460	TC380191	At.43590
A_84_P15199|842289	4.58832e-13	1.43967e-14	2.26454	down	6.8249	-0.994304	-1.47392	-1.05825	-1.10383	0.406367	-0.839792	-1.05166	2.60416	3.52037	-1.29955	-1.08148	-1.37073	-1.05713	-0.120602	0.535469	AT1G59950	AT1G59950	NAD(P)-linked oxidoreductase-like protein	NAD(P)-linked oxidoreductase superfamily protein	GO:0016491|GO:0009873|GO:0055114|GO:0009507	842289	NM_104687	NM_104687	TC375321	At.52277
A_84_P10877|824322	2.51581e-06	6.62196e-07	2.12361	down	-0.359882	-0.0563327	-1.19941	-1.17765	-1.06877	-1.91968	-0.976585	-1.35315	-1.49391	-0.980312	-1.40303	-1.13694	-1.29687	0.683487	-1.66586	-1.6869	LTP12	AT3G51590	non-specific lipid-transfer protein 12	lipid transfer protein 12	GO:0009505|GO:0006869|GO:0005576|GO:0010584|GO:0008289	824322	NM_115018	NM_115018	TC395055	At.27770
A_84_P20750|832111	3.774e-08	6.46729e-09	4.55999	down	1.47168	-4.16257	-4.14693	-3.06937	-2.38335	-4.12372	-0.691608	-0.0905774	-0.0724256	2.64957	-0.985276	-1.486	-1.18817	-0.880717	-0.186401	1.83146	AT5G19890	AT5G19890	peroxidase 59	Peroxidase superfamily protein	GO:0005737|GO:0004601|GO:0005634|GO:0005576|GO:0006979|GO:0055114|GO:0020037	832111	NM_121996	NM_121996	TC371904	At.143
A_84_P21769|842405	0.00298067	0.00146916	2.37007	down	3.86164	2.24825	-0.664564	-2.60506	-1.01627	-1.58248	4.94145	-2.35432	6.46025	7.90733	-1.13439	-2.28119	-2.15189	-1.97152	1.05163	-2.93298	TPS04	AT1G61120	terpene synthase 04	terpene synthase 04	GO:0000287|GO:0009611|GO:0009620|GO:0009738|GO:0080027|GO:0042538|GO:0009695|GO:0080013|GO:0016829|GO:0007165|GO:0009536|GO:0009617|GO:0009753|GO:0008152|GO:0009733|GO:0009414|GO:0009723|GO:0000304|GO:0016102|GO:0010333|GO:0009867|GO:0009507	842405	NM_104793	NM_104793	NP043293	At.26638
A_84_P571865|821923	4.68639e-15	4.99351e-17	5.47038	up	3.01945	1.80205	2.3765	1.9461	2.43158	2.17687	1.63435	2.38951	2.27187	2.68317	2.77158	3.03693	2.85886	1.73561	1.76568	1.52225	AT3G23420	AT3G23420	F-box and associated interaction domain-containing protein	F-box and associated interaction domains-containing protein	GO:0008150|GO:0003674|GO:0005737	821923	NM_113245	NM_113245	NP301840	At.53459
A_84_P708146|6240388	1.20644e-09	1.38411e-10	2.72168	down	-4.52722	-1.75567	-2.58201	-1.91067	-1.56969	-0.678411	-0.384876	-0.536771	-0.954054	-1.61351	-1.13464	-0.961987	-1.10456	0.0125006	-1.05424	-0.943582	AT1G01453	AT1G01453	hypothetical protein	unknown protein; FUNCTIONS IN: molecular_function unknown; INVOLVED IN: biological_process unknown; LOCATED IN: cellular_component unknown; BEST Arabidopsis thaliana protein match is: unknown protein (TAIR:AT4G01110.1); Has 30201 Blast hits to 17322 proteins in 780 species: Archae - 12; Bacteria - 1396; Metazoa - 17338; Fungi - 3422; Plants - 5037; Viruses - 0; Other Eukaryotes - 2996 (source: NC…	GO:0008150|GO:0003674|GO:0005575	6240388	NM_001123735	NM_001123735	NP222399	At.68989
A_84_P255480|818072	8.88179e-10	9.84039e-11	2.16953	down	0.182559	-0.25628	-0.989287	-1.44568	-1.51839	-0.657048	3.71813	-1.37451	1.85856	0.30806	-0.979975	-1.26859	-1.10635	-0.867032	0.0884078	-0.897254	AT2G35070	AT2G35070	hypothetical protein	unknown protein; FUNCTIONS IN: molecular_function unknown; INVOLVED IN: pollen tube development, pollen development; LOCATED IN: mitochondrion; BEST Arabidopsis thaliana protein match is: Protein of unknown function (DUF1640) (TAIR:AT2G35090.1); Has 62 Blast hits to 62 proteins in 11 species: Archae - 0; Bacteria - 0; Metazoa - 0; Fungi - 0; Plants - 62; Viruses - 0; Other Eukaryotes - 0 (source:…	GO:0003674|GO:0009555|GO:0048868|GO:0009507	818072	NM_129059	NM_129059	TC379645	At.26145
A_84_P131666|822700	5.4763e-07	1.24421e-07	3.01012	down	6.22015	-2.28811	-1.24427	-1.8829	-1.12492	0.533284	-2.41137	0.016896	0.706193	3.97961	-2.08183	-2.17777	-1.9357	-2.07275	-3.10854	0.255221	AT3G29970	AT3G29970	B12D protein	B12D protein	GO:0005739|GO:0008150|GO:0003674	822700	NM_113912	NM_113912	TC392199	At.36845
A_84_P796487,A_84_P18707,A_84_P786694,A_84_P869207|838947	3.73761e-14	6.52341e-16	2.12358	up	0.320827	0.667509	1.12421	1.31705	1.08964	-0.171554	-0.611881	1.22093	0.294642	0.591034	1.02962	1.07626	1.16677	0.583268	0.96807	0.584224	AT1G23390	AT1G23390	Kelch repeat-containing F-box protein	Kelch repeat-containing F-box family protein	GO:0008150|GO:0003674|GO:0005634	838947	NM_102188	NM_102188	TC382384///TC367516	At.27623
A_84_P14905|838416	8.7309e-13	3.0977e-14	2.58048	down	1.10749	-2.12663	-1.66851	-1.2026	-1.45074	-0.270016	-0.0456575	-1.47039	0.242826	2.02011	-0.554831	-1.18505	-1.28237	-0.362885	-2.42829	0.137682	MKK7	AT1G18350	MAP kinase kinase 7	MAP kinase kinase 7	GO:0009926|GO:0004672|GO:0016301|GO:0004674|GO:0009862|GO:0002229|GO:0006468|GO:0005524|GO:0042742|GO:0004708|GO:0016772	838416	NM_101693	NM_101693		At.51662
A_84_P557122|819120	7.20499e-16	4.4302e-18	4.32792	down	1.16717	-2.24472	-2.07307	-2.20263	-2.13545	-2.79919	-2.50022	-1.12263	-1.79002	0.47945	-2.5576	-2.54622	-2.02709	-1.29818	-2.20055	-1.71172	SPX3	AT2G45130	SPX domain-containing protein 3	SPX domain gene 3	GO:0003674|GO:0019375|GO:0080040|GO:0006817|GO:0005634|GO:0045892|GO:0016036	819120	NM_130076	NM_130076	TC376293	At.50140
A_84_P12514|816934	2.41384e-17	5.43907e-20	10.8564	down	-0.959434	-3.88698	-3.7006	-2.83681	-3.14132	-3.0312	-4.32283	-3.06537	-4.51083	-2.23525	-4.00566	-3.54144	-3.3456	-2.17341	-2.91101	-2.82791	scpl22	AT2G24000	carboxypeptidase D	serine carboxypeptidase-like 22	GO:0004185|GO:0006508|GO:0005576	816934	NM_127962	NM_127962	NP455701	At.52887
A_84_P757455|3768365	8.95529e-14	1.96658e-15	2.01028	up	-0.147064	0.790674	0.993532	0.944908	0.82792	0.833187	0.625448	0.714167	-0.393242	1.2039	0.995709	1.50064	1.29159	0.438024	1.1613	0.950348	CYCJ18	AT2G01905	cyclin J18	cyclin J18	GO:0005739|GO:0051726	3768365	NM_001035867	NM_001035867	NP316548	At.18921
A_84_P756510	2.13855e-10	1.94175e-11	2.11303	up	0.126655	-0.165198	1.3957	1.02071	1.06683	0.0543146	-0.356028	0.816155	0.361412	1.02308	1.45413	1.50989	1.53631	-0.00175095	0.359014	0.204094		ATMG00570;AT2G07716		[ATMG00570, Sec-independent periplasmic protein translocase];[AT2G07716, pseudogene, similar to orfx, blastp match of 85% identity and 5.5e-116 P-value to GP|287897|emb|CAA42649.1||X60046 orfx {Oenothera berteriana}]	GO:0005739				TC378084
A_84_P11369|838919	1.36286e-15	1.04619e-17	5.08928	down	0.190608	-2.19069	-2.17648	-2.45196	-2.43916	-2.72203	-3.39861	-1.48776	-2.38508	-0.612071	-2.96365	-2.82168	-2.24831	-1.68352	-2.71262	-1.23867	AT1G23110	AT1G23110	hypothetical protein	unknown protein; FUNCTIONS IN: molecular_function unknown; LOCATED IN: chloroplast; BEST Arabidopsis thaliana protein match is: unknown protein (TAIR:AT1G70900.1); Has 59 Blast hits to 59 proteins in 15 species: Archae - 0; Bacteria - 0; Metazoa - 0; Fungi - 0; Plants - 59; Viruses - 0; Other Eukaryotes - 0 (source: NCBI BLink).	GO:0003674	838919	NM_001123865	NM_001123865	TC382630	At.50783
A_84_P537328,A_84_P857583|2745749	1.74403e-05	5.47108e-06	2.06308	down	0.554248	-1.92657	-0.870288	-1.09536	-0.584443	0.615826	-1.4425	0.248176	0.88568	2.50445	-1.55283	-1.51436	-1.06273	-1.62629	-3.58732	0.730866	AT1G12805	AT1G12805	nucleotide binding protein	nucleotide binding	GO:0005739|GO:0008150|GO:0000166	2745749	NM_202085	NM_202085	TC395426	At.48138
A_84_P750244	8.94486e-08	1.68895e-08	2.02571	up	0.419051	0.536598	0.815157	1.27888	0.909283	0.507963	2.09492	0.565504	-2.03601	0.3953	0.997087	1.55441	1.49048	0.0935072	0.995822	-0.303207		AT1G69140		pseudogene, hypothetical protein
A_84_P18414|837915	5.15447e-11	3.70679e-12	2.51564	up	1.48626	0.535314	1.5675	1.66658	1.5934	0.131378	-0.677241	1.45998	1.58587	1.97116	1.28062	1.00507	1.53895	0.86059	1.42646	1.07008	AT1G02610	AT1G02610	RING/FYVE/PHD zinc finger-containing protein	RING/FYVE/PHD zinc finger superfamily protein	GO:0005737|GO:0008270	837915	NM_100141	NM_100141	NP2710794	At.42591
A_84_P569255|10723056	2.76611e-17	6.54976e-20	4.48831	down	-0.47011	-1.90269	-2.06115	-2.1627	-2.22554	-3.04925	-2.53392	-1.81758	-3.17354	-2.60057	-2.69183	-2.09703	-2.37087	-2.31117	-3.54395	-2.76841	AT1G20735	AT1G20735	F-box and associated interaction domain-containing protein	F-box and associated interaction domains-containing protein		10723056	NM_001198118	NM_001198118	NP2710470	At.75557
A_84_P14044|839831	2.92912e-08	4.86844e-09	2.11421	down	-2.02425	-1.05236	-2.32016	-1.33949	-1.14659	-0.236813	-1.17829	-0.1395	-0.625815	-0.727297	-1.10906	-0.856961	-0.676807	0.0159551	-1.47369	-0.317563	AT1G29540	AT1G29540	hypothetical protein	unknown protein; BEST Arabidopsis thaliana protein match is: unknown protein (TAIR:AT2G34330.1); Has 10 Blast hits to 10 proteins in 2 species: Archae - 0; Bacteria - 0; Metazoa - 0; Fungi - 0; Plants - 10; Viruses - 0; Other Eukaryotes - 0 (source: NCBI BLink).	GO:0005739|GO:0008150|GO:0003674	839831	NM_102694	NM_102694	TC388924	At.51820
A_84_P109962|838719	1.88529e-05	5.95598e-06	2.0845	down	5.30106	-0.735202	-0.303912	-1.21752	-0.3887	-0.955815	-0.646191	-1.60556	1.53847	3.7977	-1.13186	-1.7876	-1.30726	-1.256	-0.334178	-2.01246	WAK3	AT1G21240	wall-associated receptor kinase 3	wall associated kinase 3	GO:0004672|GO:0005886|GO:0016301|GO:0004674|GO:0005509|GO:0006468|GO:0005524|GO:0016772	838719	NM_101977	NM_101977	NP222421	At.51704
A_84_P22106|820240	1.89954e-11	1.16799e-12	2.11423	down	-6.10972	-1.02854	-1.67801	-1.53105	-1.10246	-0.617473	-0.29576	-0.570242	-0.396543	-2.39366	-1.01474	-0.957995	-0.758009	0.12381	-0.80279	-0.313533	RHS12	AT3G10710	pectinesterase 24	root hair specific 12	GO:0005739|GO:0004857|GO:0030599|GO:0042545|GO:0009505|GO:0005618|GO:0010054	820240	NM_111907	NM_111907	TC365473	At.53254
A_84_P252295|842734	1.04954e-10	8.49067e-12	2.15023	up	0.855058	1.00816	1.03366	1.44019	0.602922	0.591032	0.649965	0.691363	0.936727	2.1754	1.07764	1.46432	1.5177	0.758077	2.10376	1.05228	AT1G64290	AT1G64290	F-box protein-like protein	F-box protein-related	GO:0008150|GO:0003674|GO:0005575	842734	NM_105103	NM_105103	TC373379	At.36019
A_84_P827147,A_84_P231939|842477	1.62438e-12	6.47046e-14	2.67723	down	1.37837	-1.59231	-1.61494	-1.72839	-1.52842	-0.233965	1.11245	-1.57142	1.14205	2.24064	-0.901669	-1.53273	-0.896036	-0.98753	-1.02479	0.303859	GPT2	AT1G61800	glucose-6-phosphate/phosphate translocator 2	glucose-6-phosphate/phosphate translocator 2	GO:0015979|GO:0005215|GO:0005774|GO:0007276|GO:0010109|GO:0035436|GO:0080167|GO:0015760|GO:0009624|GO:0015120|GO:0055085|GO:0009643|GO:0009749|GO:0015297|GO:0015152|GO:0009744|GO:0006810|GO:0015713|GO:0005315|GO:0071917|GO:0016021|GO:0015712|GO:0015714|GO:0009507	842477	NM_104862	NM_104862	NP041079///TC367165	At.10733
A_84_P12444|843443	8.76766e-13	3.12078e-14	2.27333	up	-1.24823	1.35282	1.09389	1.25416	0.905284	0.658879	-0.296333	0.998315	0.379983	-0.228739	1.31268	1.2495	1.31182	1.24533	1.02119	0.112272	MYBL2	AT1G71030	myb proto-oncogene protein	MYB-like 2	GO:0006355|GO:0003700|GO:0009651|GO:0009718|GO:0009737|GO:0005634|GO:0009739|GO:0003677|GO:0009753|GO:0009751|GO:0009723|GO:0010023|GO:0046686	843443	NM_105772	NM_105772	TC376317	At.20981
A_84_P566529|834176	2.40254e-10	2.21316e-11	2.14056	down	-2.11236	-0.775055	-1.1319	-1.6358	-1.25958	-0.508086	-0.353324	-1.46164	-0.0322676	0.356283	-0.844096	-0.984741	-0.691074	-0.0611569	-0.998807	-0.472501	AT5G41730	AT5G41730	protein kinase-like protein	Protein kinase family protein	GO:0004672|GO:0016301|GO:0006468|GO:0004712|GO:0005524|GO:0016772	834176	NM_123538	NM_123538	TC361992	At.65619
A_84_P14650|824158	6.6089e-10	7.04455e-11	2.52586	down	-3.77344	-1.57587	-2.32657	-2.17505	-1.44607	-0.847117	-0.0563705	-0.300978	0.0125601	-1.31664	-1.10594	-0.908578	-0.85513	0.154875	-0.655395	-0.56677	AT3G49960	AT3G49960	peroxidase 35	Peroxidase superfamily protein	GO:0004601|GO:0005576|GO:0006979|GO:0055114|GO:0020037|GO:0010054	824158	NM_114856	NM_114856	TC385329	At.19626
A_84_P245795|834057	4.26889e-09	5.69642e-10	3.13561	down	1.18075	-1.90947	-2.49467	-2.83637	-1.67258	-3.96896	-4.7913	0.106087	0.51336	-1.3919	-1.10535	-1.78014	-1.49749	-1.078	-0.916645	0.482588	AT5G40590	AT5G40590	cysteine/histidine-rich C1 domain-containing protein	Cysteine/Histidine-rich C1 domain family protein	GO:0005634|GO:0047134|GO:0055114	834057	NM_123423	NM_123423	TC376643	At.30279
A_84_P510578	2.46188e-07	5.17688e-08	2.71336	down	-5.05675	-1.20767	-3.11788	-2.28273	-1.06879	-0.459608	-0.0353014	-0.314831	-0.231733	-2.21781	-1.47758	-1.09606	-0.955114	0.124011	-1.64824	-0.328323		AT5G49080		transposable element gene					TC399075
A_84_P17901|836876	1.53938e-10	1.32397e-11	2.32199	down	-4.15078	-1.27497	-2.12394	-1.69481	-1.20449	-0.534698	-0.850484	-0.537882	-0.430717	-2.70549	-1.04575	-1.01703	-0.823998	-0.00206542	-0.920479	-0.250852	RHS19	AT5G67400	peroxidase 73	root hair specific 19	GO:0004601|GO:0005576|GO:0006979|GO:0055114|GO:0020037|GO:0010054	836876	NM_126140	NM_126140	TC371654	At.95
A_84_P17366|839322	1.17231e-17	1.83566e-20	2.07983	down	-1.96926	-1.04181	-1.54676	-1.05427	-1.10148	-0.64698	0.935918	-1.01575	-0.781375	-1.4458	-0.891749	-0.826627	-0.973254	-0.682377	-0.720464	-1.10762	AT1G01250	AT1G01250	ethylene-responsive transcription factor ERF023	Integrase-type DNA-binding superfamily protein	GO:0006355|GO:0003700|GO:0009409|GO:0009737|GO:0009414|GO:0005634|GO:0003677	839322	NM_100008	NM_100008	TC378363	At.42657
A_84_P311083	3.65408e-11	2.5036e-12	2.01932	up	0.877138	1.41526	1.12198	0.840142	0.893252	0.704367	0.744518	0.966338	1.30315	0.963567	0.902871	0.650054	1.32108	0.39221	1.53838	0.639698		AT5G13485		transposable element gene
A_84_P767295	8.42796e-11	6.60164e-12	2.85141	down	-0.0884595	-1.429	-2.02419	-2.09567	-1.50542	-0.373111	-1.32104	-1.17164	0.0382428	-0.326863	-1.70063	0.0736253	-2.2405	-0.93492	-0.290967	-0.100899		AT5G37175		transposable element gene
A_84_P544829|822294	3.02716e-06	8.08814e-07	2.43953	up	1.94891	1.09107	1.19507	1.07023	0.980969	1.85152	0.452163	0.750671	0.968576	3.48127	1.82037	1.62306	1.76139	1.17504	3.12898	3.07768	AT3G26800	AT3G26800	hypothetical protein	unknown protein; BEST Arabidopsis thaliana protein match is: unknown protein (TAIR:AT4G36925.1); Has 9 Blast hits to 9 proteins in 3 species: Archae - 0; Bacteria - 0; Metazoa - 0; Fungi - 0; Plants - 9; Viruses - 0; Other Eukaryotes - 0 (source: NCBI BLink).	GO:0005739|GO:0008150|GO:0003674	822294	NM_113592	NM_113592		At.53512
A_84_P293824|833961	1.47292e-12	5.76027e-14	2.43805	up	2.78131	0.961448	1.03109	1.26541	1.19604	1.08679	1.02739	1.16607	3.37544	3.04667	1.37227	2.30921	0.984289	1.25289	4.1743	1.9544	AT5G39650	AT5G39650	hypothetical protein	Protein of unknown function (DUF679)	GO:0003674|GO:0048235|GO:0005783|GO:0009705	833961	NM_123327	NM_123327	TC376512	At.30332
A_84_P21233|822726	6.00549e-09	8.3532e-10	2.19284	down	-1.9408	-0.812252	-1.05955	-1.36561	-1.69816	-0.109503	-1.63955	-0.246687	-1.26095	-1.60732	-1.27256	-1.46213	-1.14548	-0.409455	-1.08359	-1.56904	AGL79	AT3G30260	protein agamous-like 79	AGAMOUS-like 79	GO:0048481|GO:0006355|GO:0003700|GO:0046983|GO:0005634|GO:0003677	822726	NM_113925	NM_113925	NP226856	At.36813
A_84_P550912	1.24944e-16	4.53317e-19	3.75084	down	0.123319	-1.69076	-1.78107	-2.07069	-2.0179	-2.1581	-1.60353	-1.42161	-1.6746	-0.762994	-2.29479	-2.1121	-1.86877	-1.20318	-2.31763	-1.30999		AT2G45135		RING/U-box superfamily protein					NP2699781
A_84_P23484|834379	1.36307e-12	5.27426e-14	2.81261	down	-2.01753	-1.53318	-1.7056	-2.06309	-1.39431	-0.652374	-2.75687	-1.00496	-1.36365	2.89401	-1.55064	-1.45046	-1.23302	-0.492713	-1.35302	0.895033	AT5G43590	AT5G43590	acyl transferase/acyl hydrolase/lysophospholipase-like protein	Acyl transferase/acyl hydrolase/lysophospholipase superfamily protein	GO:0006629|GO:0045735|GO:0008152|GO:0005634	834379	NM_123725	NM_123725	TC371683	At.55341
A_84_P94749	8.75105e-12	4.70907e-13	3.33669	up	2.58188	0.856366	1.76071	1.97836	1.80754	1.40357	1.26587	1.20211	2.01536	0.873674	2.54348	1.82357	1.93521	1.69321	1.51467	2.07926		AT3G46345		transposable element gene
A_84_P13140|836078	3.27531e-05	1.08514e-05	2.10262	up	3.51999	-0.226714	1.68365	1.12338	0.753264	0.445613	-0.421086	0.185514	1.46476	5.40714	1.70809	1.6992	1.65111	0.825385	4.11378	2.35217	UGT76E2	AT5G59590	UDP-glucosyl transferase 76E2	UDP-glucosyl transferase 76E2	GO:0016758|GO:0008152|GO:0008194|GO:0005634|GO:0080044|GO:0080043	836078	NM_125351	NM_125351	TC366657	At.29217
A_84_P15021|835857	9.74181e-10	1.09177e-10	2.9455	down	-5.23303	-1.87121	-2.62657	-2.05702	-1.91729	-0.832792	-0.347165	-0.485315	0.471097	-2.58445	-1.40224	-1.13286	-0.975619	0.0231932	-0.318753	0.0618784	XTH12	AT5G57530	xyloglucan:xyloglucosyl transferase	xyloglucan endotransglucosylase/hydrolase 12	GO:0005975|GO:0005618|GO:0005576|GO:0006073|GO:0010411|GO:0033946|GO:0004553|GO:0010054|GO:0005737|GO:0080039|GO:0016798|GO:0016762|GO:0048046	835857	NM_125134	NM_125134	TC373827	At.26243
A_84_P10830|840356	1.24594e-09	1.43703e-10	2.60411	down	-2.38894	-1.66461	-1.93498	-1.60984	-1.4195	-0.245015	-1.14228	-0.553418	-1.32475	-1.35008	-1.73645	-1.24314	-0.884403	-0.195921	-1.53151	-0.815682	CYP94D1	AT1G34540	cytochrome P450, family 94, subfamily D, polypeptide 1	cytochrome P450, family 94, subfamily D, polypeptide 1	GO:0019825|GO:0005506|GO:0009055|GO:0016705|GO:0055114|GO:0020037|GO:0009507	840356	NM_103176	NM_103176	TC367629	At.51938
A_84_P12898|828684	1.2177e-08	1.82999e-09	2.17508	down	-4.41488	-0.825343	-2.06761	-1.75476	-1.04824	-0.157818	-0.519295	-0.452708	-0.00205231	-1.35219	-1.02937	-0.959834	-0.830707	0.189387	-1.26191	-0.219023	AT4G25790	AT4G25790	allergen V5/Tpx-1-related family protein	CAP (Cysteine-rich secretory proteins, Antigen 5, and Pathogenesis-related 1 protein) superfamily protein	GO:0008150|GO:0003674|GO:0005576|GO:0010054	828684	NM_118711	NM_118711	TC379068	At.32231
A_84_P21473,A_84_P567982|827185	1.94879e-11	1.20274e-12	4.311	down	0.898888	-0.162526	-1.85802	-2.91356	-2.73246	-1.57238	1.84144	-2.22302	0.522088	4.43011	-2.65808	-2.53725	-1.77927	-1.06683	-0.374434	-0.380462	BAM5	AT4G15210	beta-amylase 5	beta-amylase 5	GO:0005737|GO:0043169|GO:0005975|GO:0005983|GO:0080027|GO:0016161|GO:0003824|GO:0000272|GO:0009507|GO:0005829	827185	NM_117609	NM_117609	TC385950///TC402420	At.25187
A_84_P609195|835569	2.01665e-10	1.81841e-11	2.11187	down	-3.29565	-0.320594	-1.51226	-1.23627	-0.843415	-0.166337	-1.94605	-1.00561	-1.66966	-3.25495	-0.798214	-1.21284	-1.69895	0.11263	-1.38551	-0.890143	AT5G54790	AT5G54790	hypothetical protein	unknown protein; BEST Arabidopsis thaliana protein match is: unknown protein (TAIR:AT1G50930.1); Has 53 Blast hits to 53 proteins in 10 species: Archae - 0; Bacteria - 0; Metazoa - 0; Fungi - 0; Plants - 53; Viruses - 0; Other Eukaryotes - 0 (source: NCBI BLink).	GO:0008150|GO:0003674|GO:0005634	835569	NM_124860	NM_124860	TC394005	At.70693
A_84_P12646|821305	1.49336e-12	5.88546e-14	2.63422	down	-0.938832	-1.21403	-1.17656	-1.54516	-1.25475	-1.66862	-1.77602	-0.785334	-0.507644	-0.0857929	-1.98802	-1.64709	-1.56804	-1.2924	-1.78513	-0.599845	HDG8	AT3G03260	homeobox-leucine zipper protein HDG8	homeodomain GLABROUS 8	GO:0043565|GO:0006355|GO:0003700|GO:0005634|GO:0003677	821305	NM_111196	NM_111196	NP332491	At.41007
A_84_P10225|833775	2.43489e-15	2.1853e-17	2.16216	down	0.409971	-0.278533	-1.16647	-1.21761	-1.19847	-0.967211	0.119474	-1.25832	-0.807981	0.287801	-1.31379	-1.13816	-1.32844	-0.382132	-1.12635	-0.953174	AT5G37960	AT5G37960	GroES-like family protein	GroES-like family protein	GO:0016491|GO:0008270|GO:0005575|GO:0055114	833775	NM_123155	NM_123155	NP2705334	At.55203
A_84_P20982|842490	1.73538e-09	2.07313e-10	2.12778	down	-3.32592	-1.14077	-1.8922	-1.443	-0.758865	-0.318067	-1.64616	-0.419972	-1.37546	-3.07476	-0.809854	-1.1904	-1.0597	-0.0185096	-1.28615	-0.451388	CPK19	AT1G61950	calcium-dependent protein kinase 19	calcium-dependent protein kinase 19	GO:0004672|GO:0005886|GO:0016301|GO:0004674|GO:0005509|GO:0006468|GO:0004683|GO:0005524|GO:0016772	842490	NM_104875	NM_104875	TC365781	At.52317
A_84_P588220|817995	1.11383e-08	1.65986e-09	2.38962	down	-3.60559	-1.14819	-2.59658	-1.69933	-1.32414	-0.372233	-1.24893	-0.45761	-0.422785	-2.89654	-0.666068	-1.17027	-0.992042	-0.0292958	-1.32378	-0.475818	AT2G34330	AT2G34330	hypothetical protein	unknown protein; BEST Arabidopsis thaliana protein match is: unknown protein (TAIR:AT1G29540.1); Has 10 Blast hits to 10 proteins in 2 species: Archae - 0; Bacteria - 0; Metazoa - 0; Fungi - 0; Plants - 10; Viruses - 0; Other Eukaryotes - 0 (source: NCBI BLink).	GO:0005739	817995	NM_128985	NM_128985	TC377312	At.37816
A_84_P16643|826913	9.02174e-13	3.23189e-14	2.02255	down	0.538874	-0.626276	-1.05346	-0.88412	-1.22395	-0.818885	-0.707236	-0.756995	-0.452328	0.83988	-1.33854	-1.11962	-1.12646	-0.474556	-1.00287	-0.8641	AT4G13000	AT4G13000	AGC (cAMP-dependent, cGMP-dependent and protein kinase C) kinase family protein	AGC (cAMP-dependent, cGMP-dependent and protein kinase C) kinase family protein	GO:0046777|GO:0004672|GO:0016301|GO:0004674|GO:0006468|GO:0005634|GO:0005524|GO:0016772	826913	NM_117369	NM_117369	TC372301	At.33427
A_84_P14446|816436	3.51073e-10	3.42706e-11	2.33421	down	3.16352	-0.693989	-0.831436	-1.3788	-1.09837	-1.73075	-0.83382	-1.73928	1.74744	2.35959	-0.660143	-1.89819	-1.48324	-0.624898	-0.328347	-1.21133	FRK1	AT2G19190	senescence-induced receptor-like serine/threonine-protein kinase	FLG22-induced receptor-like kinase 1	GO:0009697|GO:0005886|GO:0050832|GO:0006865|GO:0006857|GO:0000165|GO:0016301|GO:0006612|GO:0009595|GO:0009862|GO:0010310|GO:0010363|GO:0042742|GO:0009867|GO:0016772|GO:0043900|GO:0005524|GO:0004672|GO:0010200|GO:0004674|GO:0031348|GO:0050776|GO:0031347|GO:0006468|GO:0004713|GO:0002831|GO:0016045	816436	NM_127476	NM_127476	TC359920	At.39884
A_84_P19250|819704	5.60508e-17	1.58408e-19	2.29244	down	1.46145	-0.588698	-1.22786	-1.11156	-1.0672	-1.1928	0.00406742	-1.33695	0.342207	0.755687	-1.34361	-1.5786	-1.32062	-0.713693	-1.23116	-0.789556	AT3G05400	AT3G05400	sugar transporter ERD6-like 12	Major facilitator superfamily protein	GO:0015144|GO:0005215|GO:0016020|GO:0005886|GO:0022891|GO:0022857|GO:0006810|GO:0005351|GO:0016021|GO:0055085	819704	NM_111413	NM_111413	TC365912	At.701
A_84_P287700|833886	2.55441e-09	3.21447e-10	2.32139	down	1.29943	-2.24166	-1.96136	-1.31286	-1.22662	-2.38423	-0.834276	-0.158536	-0.0329077	-0.216536	-0.887918	-0.842721	-1.08822	-0.555193	-0.0394561	0.428248	AT5G38940	AT5G38940	germin-like protein subfamily 1 member 11	RmlC-like cupins superfamily protein	GO:0030145|GO:0009651|GO:0045735|GO:0005618|GO:0005576|GO:0048046	833886	NM_123256	NM_123256	TC382085	At.6545
A_84_P16775|830539	1.29502e-07	2.54068e-08	2.02355	down	-0.498183	0.44169	-0.917103	-1.26743	-1.54176	-0.865015	1.83617	-1.57399	-0.6107	1.26037	-0.994103	-0.935921	-1.34649	-0.25576	-1.42111	-1.17673	NF-YA10	AT5G06510	nuclear transcription factor Y subunit A-10	nuclear factor Y, subunit A10	GO:0006355|GO:0016602|GO:0003700|GO:0009718|GO:0005634|GO:0003677	830539	NM_203013	NM_203013	NP1657355	At.32843
A_84_P13426|842150	1.50927e-15	1.19893e-17	12.9952	down	1.5523	-1.61603	-4.11855	-3.76444	-3.96308	-4.15662	-3.87957	-3.70155	-4.35412	-0.764118	-4.62505	-3.85218	-3.95836	-1.93104	-3.45716	-4.01798	CYP96A15	AT1G57750	cytochrome P450, family 96, subfamily A, polypeptide 15	cytochrome P450, family 96, subfamily A, polypeptide 15	GO:0019825|GO:0005506|GO:0005783|GO:0009055|GO:0005576|GO:0016705|GO:0080133|GO:0055114|GO:0020037|GO:0010025	842150	NM_104570	NM_104570	TC365504	At.16164
A_84_P18631|827026	2.46902e-10	2.28571e-11	2.15883	down	3.64675	-0.0968577	-1.30159	-1.45557	-0.981868	-0.682842	0.170098	-0.853547	0.890429	2.25394	-1.41339	-1.41911	-1.36009	-0.219617	-0.911623	-0.0872698	RLP50	AT4G13920	receptor like protein 50	receptor like protein 50	GO:0007165|GO:0005886|GO:0016301|GO:0006952	827026	NM_117466	NM_117466	TC360155	At.26633
A_84_P502546|833517	2.39815e-12	1.03939e-13	2.29227	up	1.18627	1.6893	1.76147	1.41835	1.62505	0.110991	-1.32139	0.936029	0.409254	-2.40797	0.977547	0.686729	0.479734	0.22537	-0.369323	0.204504	AT5G35525	AT5G35525	PLAC8 family protein	PLAC8 family protein	GO:0008150|GO:0003674|GO:0005886	833517	NM_148032	NM_148032	TC394094	At.45844
A_84_P17327,A_84_P843641|817982	1.72732e-12	7.01244e-14	2.77174	down	0.322357	-1.89766	-1.49875	-1.58134	-1.38202	-2.43469	-2.52578	-1.2721	-2.87435	-0.99492	-1.39661	-1.43954	-1.29833	-1.06431	-1.96858	-1.65759	AT2G34210	AT2G34210	Transcription elongation factor Spt5	Transcription elongation factor Spt5	GO:0005622|GO:0006352|GO:0000394|GO:0003735|GO:0006366|GO:0006357|GO:0032784|GO:0032968|GO:0005840|GO:0005634|GO:0006412	817982	NM_128972	NM_128972	NP456177	At.49368
A_84_P753024|5007837	3.79166e-15	3.83742e-17	2.25962	up	-1.77985	1.48095	1.238	1.11505	1.18303	-0.133478	2.19435	0.944604	0.549125	-1.44385	1.39245	0.922669	1.1319	0.954139	-0.839369	-0.379396	RTFL21	AT1G67265	ROTUNDIFOLIA like 21 protein	ROTUNDIFOLIA like 21	GO:0048367	5007837	NM_001084313	NM_001084313	TC401454	At.49512
A_84_P19539|829161	1.33842e-07	2.63504e-08	6.34918	down	0.0316787	-4.92928	-2.33605	-1.65611	-1.44348	0.378739	-5.24412	-0.264481	-1.03471	1.6672	-4.1606	-3.51225	-3.03031	-4.06302	-2.97836	0.910007	AT4G30380	AT4G30380	putative EG45-like domain-containing protein 1	Barwin-related endoglucanase	GO:0003674|GO:0071456|GO:0005576	829161	NM_119184	NM_119184	TC394556	At.54557
A_84_P513315|843460	2.49899e-06	6.57483e-07	3.16896	down	0.459657	0.350516	-1.34932	-1.18431	-2.25102	1.26509	0.0453008	-3.49629	-2.69702	-1.59467	-2.49615	-2.05591	-0.829608	1.71679	-0.181141	-0.987199	AT1G71200	AT1G71200	basic helix-loop-helix domain-containing protein	basic helix-loop-helix (bHLH) DNA-binding superfamily protein	GO:0006355|GO:0003700|GO:0005634|GO:0003677	843460	NM_105789	NM_105789	TC379510	At.66130
A_84_P23433|841381	2.08143e-08	3.32517e-09	5.04511	down	2.39936	-3.96169	-3.85882	-3.96063	-3.44029	-3.12689	1.09073	-0.026922	1.21691	4.78434	-1.24081	-1.34322	-0.846711	-1.15488	-0.433113	2.40992	AT1G49570	AT1G49570	peroxidase 10	Peroxidase superfamily protein	GO:0004601|GO:0005576|GO:0006979|GO:0055114|GO:0020037	841381	NM_103845	NM_103845	TC369835	At.141
A_84_P11677|819299	2.64085e-11	1.72365e-12	2.39344	down	-3.89385	-1.1958	-1.67698	-1.69022	-1.34993	-0.318039	-0.499257	-0.664245	0.137862	-1.96435	-1.13276	-1.2979	-1.06486	-0.00604832	-0.825754	-0.0802274	PPa3	AT2G46860	pyrophosphorylase 3	pyrophosphorylase 3	GO:0016462|GO:0005737|GO:0000287|GO:0016020|GO:0008152|GO:0004427|GO:0006796	819299	NM_130253	NM_130253	TC376537	At.36443
A_84_P767553|833773	5.44703e-16	3.14124e-18	5.06236	down	-1.06197	-0.877679	-2.12442	-2.46495	-2.4956	-1.88438	-1.08498	-2.98211	-1.293	0.455725	-2.54665	-2.88183	-2.34525	-1.10479	-3.04619	-2.12958	AT5G37940	AT5G37940;AT5G38000	2-alkenal reductase	[AT5G37940, Zinc-binding dehydrogenase family protein];[AT5G38000, Zinc-binding dehydrogenase family protein]	GO:0005737|GO:0000166|GO:0016491|GO:0008270|GO:0006979|GO:0055114	833773	NM_123153	NM_123153	TC371726	At.7115
A_84_P850023	2.94912e-15	2.70314e-17	5.8674	down	1.72239	-2.69188	-2.15498	-2.31258	-2.14251	-3.06852	-3.22953	-1.6592	-1.1638	-0.727904	-3.02208	-3.27042	-3.16813	-1.44821	-1.90895	-1.91956		AT1G43886		transposable element gene	GO:0008150|GO:0003674|GO:0005575				TC392341
A_84_P11794|823643	1.20527e-07	2.34757e-08	2.00842	down	-3.5314	-0.543769	-0.559898	-1.02623	-0.764899	5.34058e-05	-1.00245	-1.07805	-2.55602	-1.59603	-1.62507	-1.36431	-1.08626	-0.514706	-1.28221	-0.0907437	AT3G45080	AT3G45080	sulfotransferase family protein	P-loop containing nucleoside triphosphate hydrolases superfamily protein	GO:0005737|GO:0008146	823643	NM_114377	NM_114377	TC373984	At.49640
A_84_P16605|827990	2.35988e-08	3.82407e-09	2.39777	down	-0.319678	0.495804	-1.16718	-1.26727	-1.90382	-0.275586	1.08328	-1.39786	-0.556398	-1.98227	-1.06795	-1.78774	-1.99751	-0.250046	-0.814699	-0.948143	AT4G00870	AT4G00870	transcription factor bHLH14	basic helix-loop-helix (bHLH) DNA-binding superfamily protein	GO:0006355|GO:0003700|GO:0005634|GO:0003677	827990	NM_116313	NM_116313	TC393005	At.34506
A_84_P21184|821047	3.00433e-15	2.78817e-17	2.22262	down	1.10544	-1.23287	-1.1774	-1.16175	-1.13411	-1.72469	-0.723176	-0.557274	-0.567936	0.379583	-1.31568	-1.46306	-1.17596	-0.718088	-1.4381	-0.843292	PAP17	AT3G17790	purple acid phosphatase 17	purple acid phosphatase 17	GO:0042542|GO:0016791|GO:0019375|GO:0016787|GO:0009986|GO:0030643|GO:0003993|GO:0005576|GO:0004722|GO:0045892|GO:0016036	821047	NM_112660	NM_112660		At.22111
A_84_P20240|821720	2.07977e-10	1.88247e-11	2.03174	down	-1.36803	-0.583239	-1.47255	-1.12505	-0.648925	0.593043	-0.11301	-0.852607	1.79117	-0.391019	-1.47222	-1.0492	-0.977965	-0.858982	2.69438	-0.83193	AT3G21660	AT3G21660	UBX domain-containing protein	UBX domain-containing protein	GO:0008150|GO:0003674|GO:0005634	821720	NM_113061	NM_113061	NP2708829	At.53421
A_84_P750734|3767658	1.42758e-17	2.39893e-20	5.00796	down	-1.64416	-2.01415	-2.58006	-2.29744	-2.36918	-1.73483	-1.88319	-2.36581	-1.8353	-1.09473	-2.0044	-2.34266	-2.62008	-1.59395	-3.14679	-1.32708	TCP1	AT1G67260	transcription factor TCP1	TCP family transcription factor	GO:0003700|GO:0005634|GO:0009908|GO:0003677	3767658	NM_001084312	NM_001084312	TC373564	At.71338
A_84_P526080|818889	4.24551e-12	2.03812e-13	2.71253	down	-1.46254	-1.58622	-1.33578	-1.06271	-1.51232	-0.754108	-0.869567	-1.73202	0.791179	-1.1841	-1.13061	-1.40752	-1.74992	-1.3888	-2.10704	-1.68424	AT2G42885	AT2G42885	defensin-like protein 54	Defensin-like (DEFL) family protein	GO:0008150|GO:0003674|GO:0005576	818889	NM_180047	NM_180047	TC393274	At.44214
A_84_P14565|821716	3.30641e-20	6.3138e-24	3.02347	down	-1.74299	-1.46565	-1.61815	-1.79023	-1.70346	-1.51023	-0.916005	-1.74691	-1.33027	-1.9159	-1.60611	-1.46376	-1.37537	-1.33356	-0.973214	-1.85778	AT3G21620	AT3G21620	early-responsive to dehydration stress-related protein	ERD (early-responsive to dehydration stress) family protein	GO:0008150|GO:0003674|GO:0016020|GO:0005886	821716	NM_113057	NM_113057	TC360345	At.53420
A_84_P785599,A_84_P12394|838061	1.81871e-10	1.61006e-11	2.74082	down	-3.6623	-0.612618	-0.618504	-1.24774	-1.04115	-0.121733	-2.46831	-1.99404	-3.12699	-1.77496	-2.2106	-2.33566	-1.57657	-1.30884	-2.50024	-1.85936	AT1G14960	no_match///AT1G14960	major latex-related protein	no_match///Polyketide cyclase/dehydrase and lipid transport superfamily protein	GO:0009607|GO:0003674|GO:0016126|GO:0006952|GO:0005634	838061	AV782330///NM_101365	NM_101365	TC381700	At.21320
A_84_P66524|836128	1.05176e-08	1.55812e-09	2.7673	up	-0.700992	1.95862	2.47344	2.44825	1.64312	1.28994	-0.932668	0.336783	0.0176647	2.07751	1.44434	0.689419	0.753868	1.04289	0.581314	0.620162	AT5G60060	AT5G60060	hypothetical protein	Protein of unknown function (DUF295)	GO:0008150|GO:0003674|GO:0005634	836128	NM_125399	NM_125399	TC372913	At.65695
A_84_P87009|832944	3.09579e-09	3.98323e-10	2.42356	down	2.87815	-0.292609	-1.40572	-2.2067	-2.20767	-1.51201	5.29065	-1.25208	5.01175	5.85948	-1.15307	-0.828833	-0.870317	-0.807399	-0.0437345	-0.219033	BGLU24	AT5G28510	beta glucosidase 24	beta glucosidase 24	GO:0043169|GO:0005975|GO:0005576|GO:0003824|GO:0004553|GO:0048446	832944	NM_122734	NM_122734	NP281554	At.30739
A_84_P259210|823980	1.92615e-16	8.09182e-19	3.28329	down	0.0842176	-1.75816	-1.70953	-1.9827	-1.59774	-1.60518	-1.22669	-1.49702	-0.24144	1.16154	-1.41729	-1.56784	-2.19087	-1.30019	-1.78401	-1.48345	AT3G48230	AT3G48230	hypothetical protein	Protein of Unknown Function (DUF239)	GO:0008150|GO:0003674|GO:0005576	823980	NM_114693	NM_114693	TC365814	At.35731
A_84_P543483|825055	4.98897e-18	6.09712e-21	3.46855	down	-0.0639006	-1.95702	-1.72268	-2.0887	-1.8859	-1.93015	-1.96042	-1.25131	-1.3567	-2.0207	-1.95388	-1.65973	-1.83544	-1.14385	-1.60852	-1.76503	AT3G58860	AT3G58860	putative F-box protein	F-box/RNI-like superfamily protein	GO:0008150|GO:0003674|GO:0005634	825055	NM_115748	NM_115748	TC369263
A_84_P24130|824635	2.39509e-14	3.6863e-16	3.03098	down	-0.119573	-2.40966	-1.61993	-1.83272	-1.74133	-2.14837	-1.43555	-1.16886	-1.84771	-0.516196	-1.69914	-0.790208	-1.53642	-1.44928	-1.69817	-1.97622	PHT1;7	AT3G54700	putative inorganic phosphate transporter 1-7	phosphate transporter 1;7	GO:0015144|GO:0016020|GO:0005886|GO:0015114|GO:0005576|GO:0005351|GO:0016021	824635	NM_115327	NM_115327	TC366320	At.49660
A_84_P22436|831826	2.21555e-07	4.59965e-08	2.37769	down	-0.198557	0.291482	-0.653972	-1.4445	-1.14457	-2.52553	-0.507489	-1.80864	0.16879	3.5404	-0.992547	-2.46251	-1.78125	-1.09901	-1.14074	-1.06816	WRKY62	AT5G01900	putative WRKY transcription factor 62	WRKY DNA-binding protein 62	GO:0043565|GO:0005515|GO:0006355|GO:0003700|GO:0005634|GO:0009863|GO:0042742	831826	NM_120268	NM_120268	TC392031	At.4741
A_84_P13439|818586	8.00545e-13	2.81585e-14	2.44585	down	0.314541	-2.27716	-1.56259	-1.31222	-1.26991	-0.806204	-0.360837	-0.825837	-0.155251	-0.67077	-0.933825	-1.11488	-1.02626	-0.734926	1.97518	-0.416834	AT2G39980	AT2G39980	HXXXD-type acyl-transferase-like protein	HXXXD-type acyl-transferase family protein	GO:0016747|GO:0005737|GO:0080167|GO:0016740	818586	NM_129556	NM_129556	TC365799	At.21041
A_84_P13496|817053	1.81177e-06	4.61245e-07	2.27014	down	-2.78455	-0.638106	-0.00421858	-0.664548	-0.88618	0.794257	0.0334308	-1.93972	-2.80113	2.61925	-1.95269	-2.22335	-1.15344	-1.10153	-1.39383	-1.75336	AT2G25150	AT2G25150	HXXXD-type acyl-transferase-like protein	HXXXD-type acyl-transferase family protein	GO:0016747|GO:0005737|GO:0016740	817053	NM_128072	NM_128072	TC366020	At.46790
A_84_P13860|829066	5.89996e-13	1.93105e-14	2.73056	down	-2.46097	-1.36374	-2.12475	-1.86767	-1.72942	-1.23322	-1.60988	-1.06411	-2.7233	-2.37848	-1.36825	-1.13081	-0.944819	-0.341981	-1.81637	-0.936767	AT4G29450	AT4G29450	leucine-rich repeat protein kinase-like protein	Leucine-rich repeat protein kinase family protein	GO:0004672|GO:0016301|GO:0004674|GO:0006468|GO:0005524|GO:0016772	829066	NM_119090	NM_119090	TC360210	At.54544
A_84_P761095|3768762	1.00872e-09	1.13416e-10	2.04969	down	-2.81645	-1.2693	-1.37168	-1.26915	-0.816299	-0.264907	-1.82759	-0.622516	-1.09186	-1.41565	-0.502721	-1.11603	-1.31556	-0.143265	-0.826046	-0.571897	AT3G20557	AT3G20557	hypothetical protein	unknown protein; BEST Arabidopsis thaliana protein match is: unknown protein (TAIR:AT1G50930.1); Has 35333 Blast hits to 34131 proteins in 2444 species: Archae - 798; Bacteria - 22429; Metazoa - 974; Fungi - 991; Plants - 531; Viruses - 0; Other Eukaryotes - 9610 (source: NCBI BLink).	GO:0005634	3768762	NM_001125195	NM_001125195	TC393479	At.51363
A_84_P10925|825470	1.04455e-08	1.54664e-09	2.27115	up	-1.86162	0.0520805	1.60036	1.34543	1.32199	0.107646	-1.97315	1.02406	-0.538777	-0.895386	1.25739	1.48143	1.38464	0.786765	1.75347	0.265977	AT3G62950	AT3G62950	glutaredoxin-C11	Thioredoxin superfamily protein	GO:0005737|GO:0015035|GO:0009055|GO:0045454	825470	NM_116160	NM_116160	TC383847	At.34020
A_84_P14832|829716	3.24281e-09	4.19777e-10	2.10179	down	1.02753	-0.279926	-0.901797	-0.733595	-1.06808	-1.54407	-0.33518	-1.48446	-0.0900794	-0.509906	-1.35188	-1.59444	-1.15879	-0.626126	-0.694759	-0.838169	SERAT3;2	AT4G35640	serine acetyltransferase 4	serine acetyltransferase 3;2	GO:0005737|GO:0006535|GO:0000103|GO:0016407|GO:0016740|GO:0009001|GO:0005829	829716	NM_119729	NM_119729	TC376553	At.71197
A_84_P11034|829264	4.74164e-07	1.06155e-07	2.00581	up	2.4646	2.0725	1.34597	0.884156	0.772117	1.10106	2.95794	1.03625	1.20425	5.0391	0.671994	0.673939	0.576541	0.937866	1.71642	1.6993	FLA5	AT4G31370	FASCICLIN-like arabinogalactan protein 5 precursor	FASCICLIN-like arabinogalactan protein 5 precursor	GO:0003674|GO:0005886|GO:0031225	829264	NM_119286	NM_119286	TC377900	At.49720
A_84_P13197|830806	4.105e-12	1.96035e-13	2.07373	down	0.540118	-1.11085	-0.922353	-1.10363	-1.00221	-2.03756	-0.445971	-0.491613	-0.169378	-0.230352	-1.44608	-1.44416	-0.896913	-1.11556	-1.61995	-0.621273	2003-12-01	AT5G09470	dicarboxylate carrier 3	dicarboxylate carrier 3	GO:0005739|GO:0005310|GO:0017077|GO:0009693|GO:0006810|GO:0005743|GO:0055085|GO:0006839	830806	NM_120984	NM_120984	TC374556	At.65498
A_84_P768137|3771408	3.35023e-08	5.65793e-09	2.23387	up	2.22534	0.111455	1.06513	1.26497	0.959691	2.14272	0.418519	0.797283	0.696339	2.4449	2.0645	1.92932	1.084	0.547175	2.97954	2.39033	LCR28	AT5G42797	defensin-like protein 130	low-molecular-weight cysteine-rich 28	GO:0005576	3771408	NM_001036920	NM_001036920	NP1657019	At.71984
A_84_P789523,A_84_P555663|831795	1.10892e-15	8.00433e-18	2.02908	down	-0.144884	-1.1094	-1.09932	-1.21012	-0.955599	-1.0972	-1.68487	-0.742516	-1.6848	0.243275	-1.09687	-1.10687	-0.845922	-0.627628	-1.23683	-1.10265	AT4	AT5G03545	hypothetical protein	Expressed in response to phosphate starvation, this response is enhanced by the presence of IAA.	GO:0005739|GO:0008150|GO:0003674|GO:0019375|GO:0045892|GO:0016036	831795	NM_180427	NM_180427	TC377451	At.4877
A_84_P22215|824125	1.21549e-14	1.59688e-16	3.72625	down	-0.00576806	-2.57111	-1.70244	-1.89151	-2.1751	-2.13539	-4.85749	-0.86518	-1.54525	-0.420449	-1.815	-2.52899	-1.63248	-1.47915	-1.22668	-0.553531	AT3G49630	AT3G49630	2-oxoglutarate-Fe(II)-dependent oxygenase domain-containing protein	2-oxoglutarate (2OG) and Fe(II)-dependent oxygenase superfamily protein	GO:0005737|GO:0005506|GO:0007568|GO:0016706|GO:0016491|GO:0055114|GO:0009267	824125	NM_114823	NM_114823	TC373139	At.53858
A_84_P521890|826847	4.00592e-13	1.21934e-14	2.09278	down	3.31015	-1.28007	-0.912146	-0.815451	-1.21456	-1.06793	-1.56882	-0.98207	-0.707682	-0.202531	-0.60178	-1.18613	-1.53119	-0.543188	-0.224648	-0.139904	AT4G12380	AT4G12380	hypothetical protein	unknown protein; Has 2 Blast hits to 2 proteins in 1 species: Archae - 0; Bacteria - 0; Metazoa - 0; Fungi - 0; Plants - 2; Viruses - 0; Other Eukaryotes - 0 (source: NCBI BLink).	GO:0005739|GO:0008150|GO:0003674	826847	NM_117308	NM_117308	TC389091	At.54292
A_84_P860726	1.04723e-05	3.12162e-06	2.32504	down	-0.620118	0.484443	-1.00098	-1.90533	-0.806802	-1.18218	-0.477908	-1.18911	-1.18961	2.03665	-1.85179	-2.2484	-1.22009	-1.10963	-2.98581	-2.61895		AT3G22231		pathogen and circadian controlled 1					TC400604	At.70054
A_84_P723748|6241460	5.20878e-20	1.19358e-23	3.8025	down	-0.231875	-2.0701	-1.98883	-1.987	-1.89327	-2.06453	-2.4675	-1.45751	-1.85703	-1.40318	-2.25881	-1.93812	-1.82195	-1.69484	-2.40816	-1.70873	AT1G08165	AT1G08165	hypothetical protein	unknown protein; FUNCTIONS IN: molecular_function unknown; INVOLVED IN: biological_process unknown; LOCATED IN: cellular_component unknown; Has 30201 Blast hits to 17322 proteins in 780 species: Archae - 12; Bacteria - 1396; Metazoa - 17338; Fungi - 3422; Plants - 5037; Viruses - 0; Other Eukaryotes - 2996 (source: NCBI BLink).	GO:0008150|GO:0003674|GO:0005634	6241460	NM_001123774	NM_001123774	TC394215	At.73004
A_84_P71314|841925	1.37152e-07	2.70753e-08	2.18282	up	2.44791	0.539456	1.36345	1.00214	1.42887	1.82815	1.04614	0.312618	0.735749	3.98301	1.08017	1.80821	1.47464	0.747207	3.71849	2.94051	AT1G54860	AT1G54860	Glycoprotein membrane precursor GPI-anchored	Glycoprotein membrane precursor GPI-anchored	GO:0008150|GO:0003674|GO:0005886|GO:0031225|GO:0016114	841925	NM_104359	NM_104359	TC378670	At.37159
A_84_P610897|832239	3.12001e-08	5.22981e-09	2.09995	down	-2.70862	-1.60647	-2.00204	-0.698989	-1.49441	-0.661977	-0.481307	-0.278845	-1.20108	-1.75534	-1.02014	-0.85846	-0.60348	-0.0408034	-0.151214	-0.591748	AT5G21130	AT5G21130	late embryogenesis abundant hydroxyproline-rich glycoprotein	Late embryogenesis abundant (LEA) hydroxyproline-rich glycoprotein family	GO:0008150|GO:0003674|GO:0005634	832239	NM_122121	NM_122121	TC379813	At.51062
A_84_P297634|831403	1.37736e-10	1.16463e-11	2.84587	down	-2.45118	-0.114422	-1.61779	-1.89957	-1.49255	-1.91356	4.10992	-2.22266	-1.04121	-0.966927	-1.58488	-1.41906	-1.72004	-1.1746	-1.5032	-2.02508	AT5G15500	AT5G15500	ankyrin repeat-containing protein	Ankyrin repeat family protein	GO:0008150|GO:0005737	831403	NM_180494	NM_180494	TC382611	At.31790
A_84_P12738|839544	1.86601e-11	1.14452e-12	2.22782	up	1.3246	0.442226	1.21223	1.57401	1.23723	0.116489	-0.133459	0.945483	1.52538	1.54288	1.18281	1.01618	1.63491	0.600129	2.7145	0.260766	AT1G02660	AT1G02660	alpha/beta-hydrolase domain-containing protein	alpha/beta-Hydrolases superfamily protein	GO:0006629|GO:0004806|GO:0005576	839544	NM_100146	NM_100146	NP281283	At.26191
A_84_P19657|832463	4.71308e-13	1.48859e-14	2.33851	down	-2.23475	-0.514392	-1.34864	-1.23393	-1.48355	-0.24241	-0.778959	-1.6934	-2.32932	-3.54135	-1.38285	-1.21138	-0.936583	1.08339	-0.332785	-0.879696	FRO4	AT5G23980	ferric reduction oxidase 4	ferric reduction oxidase 4	GO:0016020|GO:0005506|GO:0000293|GO:0050660|GO:0016491|GO:0009055|GO:0005576|GO:0016021|GO:0055114	832463	NM_122303	NM_122303	NP229723	At.28267
A_84_P20466|828732	2.10605e-07	4.35061e-08	2.08033	up	3.51965	1.79569	1.38292	1.26779	0.981626	0.0502189	-0.307046	1.00663	-0.356268	0.714981	1.19331	0.789057	0.0374713	-0.150689	-0.0168809	0.936904	MIOX4	AT4G26260	inositol oxygenase 4	myo-inositol oxygenase 4	GO:0019310|GO:0050113|GO:0005737|GO:0006949|GO:0005506|GO:0019853|GO:0055114	828732	NM_001203915	NM_001203915	TC374959	At.32196
A_84_P18331|819609	5.02737e-16	2.82242e-18	2.33422	down	0.618455	-0.976099	-1.35746	-1.51439	-1.24651	-1.57604	-0.860699	-0.57128	-1.45019	1.2135	-1.30018	-1.35394	-1.46367	-0.558005	-1.45205	-0.545301	PPCK2	AT3G04530	phosphoenolpyruvate carboxylase kinase 2	phosphoenolpyruvate carboxylase kinase 2	GO:0004672|GO:0019375|GO:0016301|GO:0004674|GO:0006468|GO:0005634|GO:0004713|GO:0045892|GO:0016036|GO:0005524|GO:0016772	819609	NM_111324	NM_111324	NP307844	At.18559
A_84_P19141|819359	1.3817e-15	1.0712e-17	2.09199	down	-2.30619	-0.754096	-1.0295	-1.35731	-1.21894	-0.378438	-1.12452	-0.749216	-1.11391	-1.2315	-1.12434	-1.13334	-1.15225	-0.669222	-0.219839	-0.430358	MYB12	AT2G47460	transcription factor MYB12	myb domain protein 12	GO:0006355|GO:0003700|GO:0010224|GO:0009813|GO:0009744|GO:0009733|GO:0009723|GO:0005634|GO:0045893|GO:0003677	819359	NM_130314	NM_130314	TC370222	At.10899
A_84_P130356|832202	1.48683e-11	8.7404e-13	2.18546	down	0.543381	-1.51319	-1.2898	-1.12441	-1.01128	-2.38514	-2.35831	-0.210921	-1.77541	-0.921654	-1.50763	-1.43821	-0.928068	-0.995877	-2.36879	-0.755332	AT5G20790	AT5G20790	hypothetical protein	unknown protein; FUNCTIONS IN: molecular_function unknown; INVOLVED IN: biological_process unknown; LOCATED IN: endomembrane system; EXPRESSED IN: 11 plant structures; EXPRESSED DURING: LP.04 four leaves visible, 4 anthesis, petal differentiation and expansion stage; BEST Arabidopsis thaliana protein match is: unknown protein (TAIR:AT3G43110.1); Has 30201 Blast hits to 17322 proteins in 780 speci…	GO:0008150|GO:0003674|GO:0005576	832202	NM_122086	NM_122086	TC381149	At.31146
A_84_P798132|7922371	2.78947e-05	9.11714e-06	2.04357	up	2.23848	0.0120573	0.929516	1.06569	0.770984	1.91912	0.037948	0.575346	0.914456	4.58285	1.69481	1.50655	1.69379	-0.344042	4.28487	3.00229	AT5G65005	AT5G65005	nucleic acid binding protein	Polynucleotidyl transferase, ribonuclease H-like superfamily protein	GO:0008150|GO:0005634|GO:0003676	7922371	NM_001161325	NM_001161325	TC379382	At.69238
A_84_P169963|830172	3.51395e-11	2.39819e-12	2.29305	down	-5.6539	-1.27506	-1.77254	-1.53477	-1.03299	-0.260042	-0.973757	-0.61612	-1.11571	-2.66803	-1.21019	-1.22216	-0.914299	-0.187932	-1.36449	-0.637082	AGP3	AT4G40090	arabinogalactan protein 3	arabinogalactan protein 3	GO:0005886|GO:0048765|GO:0007275|GO:0010054	830172	NM_120175	NM_120175	TC380851	At.22671
A_84_P839925,A_84_P19861|842756	4.75058e-13	1.50225e-14	2.42705	down	-2.94404	-1.30067	-1.44197	-1.96042	-1.14884	-0.701054	-1.00096	-0.685299	-1.02246	-1.98054	-1.18256	-1.4551	-1.05878	-0.396131	-1.53922	-0.750427	CBL8	AT1G64480	calcineurin B-like protein 8	calcineurin B-like protein 8	GO:0019722|GO:0016020|GO:0005886|GO:0005509	842756	NM_105123	NM_105123	NP184092///TC382983	At.16137
A_84_P16574|824893	2.59892e-05	8.45165e-06	2.07972	down	2.39806	0.466101	-0.996948	-1.57963	-1.11235	-0.512561	1.12853	-1.3702	1.50845	3.11628	-0.632874	-2.17554	-1.04969	-1.12731	-1.75221	-1.73475	BGL2	AT3G57260	glucan endo-1,3-beta-D-glucosidase	beta-1,3-glucanase 2	GO:0005515|GO:0034976|GO:0009697|GO:0043169|GO:0009718|GO:0050832|GO:0009409|GO:0005618|GO:0009814|GO:0003824|GO:0004553|GO:0002679|GO:0043069|GO:0000165|GO:0006612|GO:0009595|GO:0009862|GO:0010310|GO:0048046|GO:0010363|GO:0042742|GO:0009867|GO:0005773|GO:0005975|GO:0043900|GO:0004338|GO:0008810|GO:0010200|GO:0006944|GO:0031348|GO:0009627|GO:0045088|GO:0031347|GO:0002831|GO:0009507	824893	NM_115586	NM_115586	TC371787	At.22313
A_84_P573240|823370	2.19473e-17	4.86153e-20	4.52674	down	-0.300108	-2.08015	-2.02078	-2.2794	-2.23869	-2.41689	-2.9596	-1.40695	-2.44599	-1.44539	-2.81853	-2.51118	-2.0721	-1.73421	-2.47106	-1.76912	AT3G43110	AT3G43110	hypothetical protein	unknown protein; FUNCTIONS IN: molecular_function unknown; INVOLVED IN: biological_process unknown; LOCATED IN: endomembrane system; EXPRESSED IN: petal, flower; EXPRESSED DURING: 4 anthesis, petal differentiation and expansion stage; BEST Arabidopsis thaliana protein match is: unknown protein (TAIR:AT5G20790.1); Has 30 Blast hits to 30 proteins in 10 species: Archae - 0; Bacteria - 0; Metazoa - …	GO:0008150|GO:0003674|GO:0019375|GO:0010224|GO:0009813|GO:0009744|GO:0005576|GO:0045892|GO:0016036	823370	NM_114179	NM_114179	TC377460	At.36321
A_84_P520879|822454	1.59096e-08	2.46872e-09	2.31307	up	1.74812	0.0207645	0.987644	1.38189	1.25832	1.23567	0.256047	1.79786	0.790582	0.355981	0.762461	1.22125	2.24826	2.15292	1.10452	1.2439	AT3G28280	AT3G28280	hypothetical protein	BEST Arabidopsis thaliana protein match is: F-box family protein-related (TAIR:AT3G28330.1); Has 103 Blast hits to 100 proteins in 3 species: Archae - 0; Bacteria - 0; Metazoa - 0; Fungi - 0; Plants - 103; Viruses - 0; Other Eukaryotes - 0 (source: NCBI BLink).	GO:0008150|GO:0003674|GO:0005575	822454	NM_113747	NM_113747	NP2708322	At.53534
A_84_P15382,A_84_P857638|817628	6.29527e-07	1.45e-07	2.96146	down	6.52358	-0.789864	-1.31866	-2.20587	-1.07271	0.824405	1.65513	-1.84131	1.38145	4.75461	-0.154391	-2.76778	-2.3799	-2.50313	-0.767574	-2.74986	CYP71A13	AT2G30770	cytochrome P450, family 71, subfamily A, polypeptide 13	cytochrome P450, family 71, subfamily A, polypeptide 13	GO:0005515|GO:0009697|GO:0050832|GO:0010120|GO:0047720|GO:0009617|GO:0000165|GO:0006612|GO:0009595|GO:0009862|GO:0009723|GO:0010310|GO:0010363|GO:0042742|GO:0009867|GO:0005506|GO:0009682|GO:0009055|GO:0043900|GO:0010200|GO:0019825|GO:0031348|GO:0050776|GO:0045088|GO:0031347|GO:0002831|GO:0016705|GO:0016045|GO:0020037	817628	NM_128630	NM_128630	TC391554	At.20309
A_84_P519221|827143	2.08815e-09	2.55118e-10	2.30541	down	-2.73704	-0.716169	-1.96599	-1.46169	-1.32952	-0.3237	-0.481348	-0.431911	-1.33911	-2.3813	-1.36666	-1.39801	-0.970233	0.471257	-1.00445	-0.892564	OFP11	AT4G14860	ovate family protein 11	ovate family protein 11	GO:0045892	827143	NM_117572	NM_117572	TC386434	At.54322
A_84_P231229|828282	3.91514e-07	8.6024e-08	2.03497	down	0.336207	0.686345	-1.30627	-1.56979	-1.70975	-1.27757	2.06319	-1.3362	-0.0917878	0.0371258	-1.04135	-1.03983	-0.88321	-0.312546	2.94467	-1.57532	AT4G21930	AT4G21930	hypothetical protein	Protein of unknown function, DUF584	GO:0008150|GO:0003674|GO:0005575	828282	NM_118314	NM_118314	TC379363	At.75611
A_84_P12563|819053	8.05923e-14	1.74036e-15	5.0007	down	3.30478	-0.507904	-2.11348	-2.08647	-2.65965	-2.49155	-1.56801	-2.9993	-0.0135311	0.293686	-2.6752	-3.13111	-2.40394	-1.98122	-1.90738	-1.88421	BGLU28	AT2G44460	beta glucosidase 28	beta glucosidase 28	GO:0016020|GO:0043169|GO:0005975|GO:0080167|GO:0003824|GO:0004553	819053	NM_180085	NM_180085	TC364401	At.36757
A_84_P21746|838347	3.92055e-16	2.00639e-18	9.24897	down	0.846238	-3.27454	-3.00401	-3.40653	-3.44054	-3.99477	-4.5939	-2.0281	-2.30695	0.0244565	-3.81867	-3.68305	-3.0189	-2.04432	-2.95331	-2.47915	AT1G17710	AT1G17710	Pyridoxal phosphate phosphatase-related protein	Pyridoxal phosphate phosphatase-related protein	GO:0016791|GO:0019375|GO:0008152|GO:0052731|GO:0005634|GO:0052732|GO:0045892|GO:0016036	838347	NM_001084087	NM_001084087	TC397304	At.49892
A_84_P15595|824159	9.06518e-08	1.71478e-08	2.20368	down	-1.31145	-2.32234	-1.75155	-1.24928	-1.12563	-0.599868	-0.764539	-0.932451	-1.91169	-2.56372	-0.438998	-0.44209	-0.856985	-0.578203	-0.0640862	-0.989445	AT3G49970	AT3G49970	Phototropic-responsive NPH3 family protein	Phototropic-responsive NPH3 family protein	GO:0005886|GO:0009416|GO:0004871	824159	NM_114857	NM_114857	TC366636	At.53863
A_84_P18574|828728	3.84765e-15	3.93817e-17	2.14728	down	-1.74054	-0.96218	-1.22312	-1.46683	-1.11654	-0.996469	-0.467689	-0.77705	-0.447635	-1.4113	-1.11373	-1.14164	-1.01896	-0.432332	-0.662587	-0.446103	AT4G26220	AT4G26220	putative caffeoyl-CoA O-methyltransferase	S-adenosyl-L-methionine-dependent methyltransferases superfamily protein	GO:0008171|GO:0005829	828728	NM_118755	NM_118755	TC380502	At.2883
A_84_P17033|842459	6.19217e-13	2.05507e-14	2.20149	up	1.40418	0.65955	1.5253	1.01396	1.18518	0.69958	1.22142	1.16771	0.818922	1.12365	0.886466	1.44098	1.2287	0.870002	1.29631	1.13743	ENT7	AT1G61630	equilibrative nucleoside transporter 7	equilibrative nucleoside transporter 7	GO:0005886|GO:0005337|GO:0015858|GO:0016021	842459	NM_104845	NM_104845	NP036458	At.26671
A_84_P14498|818002	2.11299e-07	4.36897e-08	3.95411	down	0.39596	-3.5433	-1.55849	-1.57114	-0.939849	0.499352	-3.50156	-0.00482106	-0.849477	-0.404796	-2.98516	-2.97918	-2.28488	-3.31701	-1.69635	0.893598	NIP2;1	AT2G34390	aquaporin NIP2-1	NOD26-like intrinsic protein 2;1	GO:0015727|GO:0005215|GO:0001666|GO:0016020|GO:0005886|GO:0005783|GO:0015250|GO:0006810|GO:0016021|GO:0015129|GO:0006833|GO:0055085	818002	NM_128991	NM_128991	NP13162870	At.38427
A_84_P17625|838303	1.34135e-11	7.7075e-13	2.51799	down	4.35349	-1.19951	-1.87161	-2.06502	-1.39325	-1.58039	0.292401	-0.698554	0.563297	1.62224	-1.09217	-0.915537	-1.42256	-0.11935	-1.21945	-0.55864	AT1G17310	AT1G17310	MADS-box transcription factor-like protein	MADS-box transcription factor family protein	GO:0003700|GO:0046983|GO:0005634|GO:0003677	838303	NM_101593	NM_101593	TC382673	At.41842
A_84_P595814|834080	5.32182e-09	7.28994e-10	2.33683	down	-1.85341	-0.767818	-0.954447	-1.8503	-1.59214	-0.931723	3.19567	-1.1799	0.932415	1.10718	-1.48168	-0.817773	-1.15239	-1.12882	-0.0885256	-1.27627	AT5G40800	AT5G40800	hypothetical protein	unknown protein; BEST Arabidopsis thaliana protein match is: unknown protein (TAIR:AT3G27250.1); Has 1807 Blast hits to 1807 proteins in 277 species: Archae - 0; Bacteria - 0; Metazoa - 736; Fungi - 347; Plants - 385; Viruses - 0; Other Eukaryotes - 339 (source: NCBI BLink).	GO:0008150|GO:0003674|GO:0005575	834080	NM_123445	NM_123445	TC385939	At.65611
A_84_P10779|822767	1.17842e-09	1.34837e-10	2.2507	down	0.236313	-0.923921	-1.38097	-1.13978	-0.880582	-0.109835	-0.974359	-0.966612	-1.83166	-1.82106	-1.42571	-0.827338	-1.81807	-0.920099	-3.02758	-1.73217	bZIP42	AT3G30530	basic leucine-zipper 42	basic leucine-zipper 42	GO:0043565|GO:0006355|GO:0003700|GO:0046982|GO:0046983|GO:0005634|GO:0003677|GO:0042803	822767	NM_113954	NM_113954	TC387407	At.53600
A_84_P21130|817449	2.9628e-07	6.34806e-08	2.1049	down	-2.4099	-1.51677	-1.99677	-1.51771	-1.37211	-0.125876	-1.82981	-0.273171	-0.396692	-2.67106	-0.852329	-0.622259	-0.438897	-0.292091	-1.18696	-0.398685	AT2G29000	AT2G29000	leucine-rich repeat protein kinase-like protein	Leucine-rich repeat protein kinase family protein	GO:0004672|GO:0005886|GO:0004674|GO:0006468|GO:0004713|GO:0005524|GO:0016772	817449	NM_128459	NM_128459	NP1660600	At.52961
A_84_P13187|832163	5.54984e-14	1.09126e-15	2.84873	down	0.00404763	-1.61017	-1.39495	-1.45912	-1.43809	-1.97662	-2.1004	-0.808945	-1.12868	-0.142921	-2.065	-1.85647	-1.44981	-1.46274	-1.79217	-0.962241	MGD2	AT5G20410	Monogalactosyldiacylglycerol synthase 2	monogalactosyldiacylglycerol synthase 2	GO:0009247|GO:0009707|GO:0016758|GO:0019375|GO:0005975|GO:0016757|GO:0019374|GO:0046509|GO:0035250|GO:0006631|GO:0030246|GO:0045892|GO:0016036|GO:0030259|GO:0009507	832163	NM_122048	NM_122048	TC366017	At.5393
A_84_P11698|819730	1.82407e-14	2.59149e-16	2.97124	down	0.731445	-1.79936	-1.54019	-1.61228	-1.49178	-2.1609	-1.78581	-0.654897	-1.10246	0.67104	-1.86827	-2.02957	-1.57216	-1.12408	-1.38848	-0.893674	PLDP2	AT3G05630	phospholipase D P2	phospholipase D P2	GO:0005773|GO:0006995|GO:0042631|GO:0006635|GO:0019375|GO:0009407|GO:0007568|GO:0004630|GO:0005634|GO:0003824|GO:0051788|GO:0080129|GO:0005543|GO:0048364|GO:0009733|GO:0043161|GO:0060627|GO:0045892|GO:0009395|GO:0016036	819730	NM_111436	NM_111436	NP502529	At.40640
A_84_P766364	3.60723e-05	1.20406e-05	4.88247	up	3.31369	-1.6495	3.43544	2.91743	1.62783	2.7993	-0.562088	0.957736	2.08238	6.13921	3.75941	3.40388	3.84866	-0.206146	6.30543	4.33172		AT5G31770		transposable element gene
A_84_P10296|835872	7.668e-14	1.64289e-15	2.05093	up	-2.07855	1.40754	0.976835	1.10184	0.968237	0.953927	0.2391	0.823295	0.225568	1.32931	1.05803	0.81944	1.13499	1.08051	1.58117	0.402346	COL5	AT5G57660	zinc finger protein CONSTANS-LIKE 5	CONSTANS-like 5	GO:0005622|GO:0042631|GO:0006355|GO:0003700|GO:0008270|GO:0005634	835872	NM_125149	NM_125149	NP230301	At.20797
A_84_P572971|843769	5.91856e-11	4.35574e-12	2.07356	down	-0.0352983	-0.826525	-1.46344	-1.3757	-0.702818	-0.860192	-0.464674	-0.748079	-0.429743	-0.818158	-1.33479	-1.20009	-0.765457	-0.234235	-1.58055	-0.366759	AT1G74290	AT1G74290	esterase/lipase/thioesterase family protein	alpha/beta-Hydrolases superfamily protein	GO:0003824	843769	NM_106089	NM_106089	TC373052	At.34895
A_84_P573228|822458	1.83694e-09	2.20778e-10	2.09719	up	-2.82376	0.055945	1.2735	1.24421	1.07341	0.35836	-0.90292	0.938699	-0.709089	-0.112907	1.20309	1.44313	1.31566	0.153949	-1.15264	0.114344	AT3G28310	AT3G28310	hypothetical protein	Protein of unknown function (DUF677)	GO:0008150|GO:0003674|GO:0005575	822458	NM_113750	NM_113750	TC399506	At.42823
A_84_P64534|837814	1.22897e-06	3.0175e-07	2.24718	down	-0.614777	-0.518152	-1.8992	-0.711019	-1.0813	-1.88267	-1.07765	-1.49236	-1.87287	-2.60025	-0.924048	-1.30383	-1.41503	-0.965629	-1.53944	-1.85532	AT1G12570	AT1G12570	glucose-methanol-choline (GMC) oxidoreductase-like protein	Glucose-methanol-choline (GMC) oxidoreductase family protein	GO:0016832|GO:0006066|GO:0050660|GO:0016614|GO:0005576|GO:0008812|GO:0055114	837814	NM_101128	NM_101128	TC365117	At.15267
A_84_P16503|840353	1.29679e-10	1.08709e-11	3.72686	down	-5.8795	-2.16002	-3.16947	-2.10759	-1.69789	-0.255056	-0.00532091	-1.22388	0.343744	-1.29202	-1.88047	-1.63855	-1.30581	-0.416859	-1.86032	-0.0267782	AT1G34510	AT1G34510	peroxidase 8	Peroxidase superfamily protein	GO:0004601|GO:0005576|GO:0006979|GO:0055114|GO:0020037|GO:0010054	840353	NM_103173	NM_103173	TC371670	At.39717
A_84_P16680|828687	6.27061e-11	4.65315e-12	2.38533	down	-4.91108	-1.32359	-2.0722	-1.75631	-1.3148	-0.318436	-0.215864	-0.579299	0.222956	-2.42639	-1.05109	-1.03594	-0.900257	0.0808752	-0.700086	-0.160608	XTH14	AT4G25820	xyloglucan endotransglucosylase/hydrolase protein 14	xyloglucan endotransglucosylase/hydrolase 14	GO:0005975|GO:0016798|GO:0005618|GO:0016762|GO:0005576|GO:0006073|GO:0048046|GO:0004553|GO:0010054	828687	NM_118714	NM_118714	TC373738	At.2902
A_84_P764277|829598	5.6718e-15	6.31069e-17	3.44427	down	3.55059	-1.84878	-2.60509	-1.94424	-1.85679	-1.84179	0.558505	-0.981428	1.01546	2.47426	-1.64839	-1.74948	-1.63939	-0.882289	0.674067	-0.402973	SK12	AT4G34470;AT4G34210	S-phase kinase-associated protein 1	[AT4G34470, SKP1-like 12];[AT4G34210, SKP1-like 11]	GO:0005515|GO:0006511|GO:0004842|GO:0005634	829598	NM_119612	NM_119612	TC390269	At.65453
