# Supplementary material for: Early response to nanoparticles in the Arabidopsis transcriptome compromises plant defence and root-hair development through salicylic acid signalling
Source: BMC Genomics. 2015 Apr 24;16(1):341. doi: 10.1186/s12864-015-1530-4 (PMC4417227; doi:10.1186/s12864-015-1530-4)
Supplement: Additional file 3: — Table listing the four subsets of stress-responsive genes. [file 12864_2015_1530_MOESM3_ESM.xlsx]

## Sheet: 141 Abr in 351 for Fig BoxPlot
Gene subset	Gene_ID (Agilent probe)	[Abr](normalized)	[Pst](normalized)	[NaC](normalized)	[drou](normalized)	[wou](normalized)	[Ag10](normalized)	[Ag20](normalized)	[Ag40](normalized)	[Ag80](normalized)	[AgN](normalized)	[Ti10](normalized)	[Ti20](normalized)	[Ti40](normalized)	[TiO2](normalized)	[CNT](normalized)	[CNT+](normalized)	GeneSymbol	locus	GeneName	description	Go	EntrezGeneID	GenbankAccession	TIGRID	UniGeneID
Abr-responsive	A_84_P524941|838729	3.17	1.61	0.08	-1.14	-0.26	-3.38	-1.75	-1.4	-1.18	-1.04	-1.24	-1.49	-1.32	-0.33	-0.86	-2.66	AT1G21320	AT1G21320	nucleic acid/nucleotide binding protein	nucleotide binding;nucleic acid binding	GO:0008150|GO:0000166|GO:0005634|GO:0003676	838729	NM_101984	TC390664	At.64837
Abr-responsive	A_84_P22297|837108	-3.17	-1.63	1.88	-1.7	-0.3	-1.72	-1.8	-1.8	-1.64	-0.69	-1.46	-1.53	-0.82	-0.1	-1.12	-1.47	RHS2	AT1G05990	calmodulin-like protein 7	EF hand calcium-binding protein family	GO:0005509|GO:0005575	837108	NM_100479	TC390539	At.15459
Abr-responsive	A_84_P24024,A_84_P818550|821705	-1.18	-0.49	-0.8	-0.64	-0.36	-1.75	-1.39	-1.5	-1.21	-1.25	-0.75	-0.76	-0.64	-0.25	-0.3	-1.21	AHP1	AT3G21510	histidine-containing phosphotransmitter 1	histidine-containing phosphotransmitter 1	GO:0005515|GO:0015698|GO:0031537|GO:0048831|GO:0043424|GO:0005634|GO:0009553|GO:0080036|GO:0009927|GO:0000160|GO:0005737|GO:0009736|GO:0000041|GO:0016049|GO:0004871|GO:0010029|GO:0051301	821705	NM_113046	TC379801///TC392439	At.24157
Abr-responsive	A_84_P11188|834267	-5.08	3.94	-2.36	-4.29	-1.84	-0.85	-0.18	-0.62	-0.82	0.57	-2.75	-2.85	-1.63	-1.85	-3.67	0.5	MRN1	AT5G42600	marneral synthase	marneral synthase	GO:0034074|GO:0005783|GO:0016866|GO:0016104|GO:0003824|GO:0019745	834267	NM_123624	TC360171	At.66706
Abr-responsive	A_84_P15183|842340	1.69	6.07	-1.87	-1.32	-1.73	-1.28	-1.75	-1.04	-1.34	-1.24	-1.67	-1.19	-1.72	-0.64	-1.7	-0.12	GolS7	AT1G60450	galactinol synthase 7	galactinol synthase 7	GO:0016051|GO:0016758|GO:0016757|GO:0005634	842340	NM_104732	NP041559	At.52288
Abr-responsive	A_84_P12365|842801	-2.32	-0.6	-1.31	-0.97	-1.03	-0.55	-1.54	-1.73	-0.69	-0.42	-1.46	-0.35	-1.05	-0.35	-1	-0.41	CYP89A7	AT1G64930	cytochrome P450, family 87, subfamily A, polypeptide 7	cytochrome P450, family 87, subfamily A, polypeptide 7	GO:0019825|GO:0005506|GO:0009055|GO:0016705|GO:0055114|GO:0020037	842801	NM_105167	TC367156	At.52369
Abr-responsive	A_84_P10887|824549	3.14	3.23	2.3	1.78	2.11	2.54	1.23	0.88	0.44	0.62	0.82	1.23	0.72	1.5	0.72	0.01	AT3G53820	AT3G53820	C2H2 and C2HC zinc finger-containing protein	C2H2 and C2HC zinc fingers superfamily protein	GO:0005622|GO:0006355|GO:0003700|GO:0008270|GO:0005634|GO:0003676	824549	NM_115242	TC391749	At.53925
Abr-responsive	A_84_P17253,A_84_P859091|816574	-5.14	-3.03	-2.21	-1.55	-1.02	-2.8	-3.24	-2.63	-2.29	-1.67	-1.61	-1.51	-0.98	-0.15	-0.62	-1.74	FLA6	AT2G20520	fasciclin-like arabinogalactan protein 6	FASCICLIN-like arabinogalactan 6	GO:0005886|GO:0031225|GO:0016132|GO:0010054	816574	NM_127612	TC380088///TC399130	At.24766
Abr-responsive	A_84_P17623,A_84_P802031|828625	-4.07	-3.46	-1.2	-0.99	-0.3	-1	-2.03	-1.84	-1.5	-0.6	-1.1	-0.86	-0.73	0.18	-0.52	-1.15	RHS15	AT4G25220	root hair specific 15 protein	root hair specific 15	GO:0005215|GO:0005737|GO:0055062|GO:0006810|GO:0016021|GO:0055085|GO:0010054	828625	NM_118654	TC367418	At.32281
Abr-responsive	A_84_P24123|824492	-3.93	-4.01	-2.88	-4.35	-0.89	-3.18	-1.51	-0.88	-0.96	-0.71	-0.08	0.06	-0.35	-0.46	-1.21	1.2	AT3G53250	AT3G53250	SAUR-like auxin-responsive protein	SAUR-like auxin-responsive protein family	GO:0003674|GO:0009733|GO:0005634	824492	NM_115185	TC396105	At.53913
Abr-responsive	A_84_P829463,A_84_P542422|831600	-1.44	-2.13	-2.88	-2.26	-1.6	-1.36	-1.87	-1.94	-1.77	-2.07	-2.28	-2.46	-1.74	-0.99	-1.39	-1.76	AT5G17340	AT5G17340	Putative membrane lipoprotein	Putative membrane lipoprotein	GO:0008150|GO:0003674|GO:0005576	831600	NM_121740	TC383413	At.31565
Abr-responsive	A_84_P613352|825300	2.73	3.68	0.52	-1.52	-0.3	-0.45	-1.26	-1.33	-1.12	-0.9	-1	-1.32	-1.72	-0.79	-1.55	-0.67	AT3G61280	AT3G61280	hypothetical protein	Arabidopsis thaliana protein of unknown function (DUF821)	GO:0008150|GO:0003674|GO:0005576	825300	NM_001125402	TC387060	At.51230
Abr-responsive	A_84_P169853,A_84_P787853|824120	1.88	0.96	0.67	-1.8	-1.97	0.24	-1.16	-1.63	-1.74	-2.52	-2.19	-2.8	-2.07	-1.02	-2.19	0.18	LSU1	AT3G49580	response to low sulfur 1 protein	response to low sulfur 1	GO:0008150|GO:0003674|GO:0005634	824120	NM_114818	TC390379///TC396204	At.35588
Abr-responsive	A_84_P502507|831625	-2.1	-2.27	-1.33	-1.49	-1.2	-1.2	-0.58	-1.25	-1.35	-0.47	-1.64	-1.47	-0.91	-0.01	-0.73	-0.53	AT5G17590	AT5G17590	Putative membrane lipoprotein	Putative membrane lipoprotein	GO:0008150|GO:0003674	831625	NM_121765	TC385415	At.66748
Abr-responsive	A_84_P583317|832701	-3.7	-2.29	-0.28	-1.09	0.01	-1.37	-2.22	-1.41	-1.04	-0.12	-1.55	-1.38	-1.34	-0.27	-1.06	-2.34	AT5G26320	AT5G26320	TRAF-like family protein	TRAF-like family protein	GO:0008150|GO:0003674	832701	NM_122533	NP2705580	At.55017
Abr-responsive	A_84_P10986|827793	-4.44	-3.14	-2.13	-0.63	0.15	-1.61	-2.45	-2.01	-1.25	-0.73	-0.99	-0.68	-0.61	-0.05	0.15	-2.93	AT4G20450	AT4G20450	putative LRR receptor-like serine/threonine-protein kinase	Leucine-rich repeat protein kinase family protein	GO:0004672|GO:0005886|GO:0016301|GO:0004674|GO:0006468|GO:0005524|GO:0016772	827793	NM_118164	NP1661564	At.54432
Abr-responsive	A_84_P20664|834852	-3.68	2.68	-1.43	-2.16	-0.75	-0.13	-0.32	-0.97	-0.7	0.14	-1.83	-1.59	-1.31	-0.78	-1.92	-0.75	THAS1	AT5G48010	thalianol synthase 1	thalianol synthase 1	GO:0010263|GO:0005739|GO:0048589|GO:0048364|GO:0016866|GO:0016126|GO:0048765|GO:0051746|GO:0080003|GO:0048527|GO:0003824|GO:0019745	834852	NM_001085264	NP236946	At.29870
Abr-responsive	A_84_P288904|824119	1.67	1.87	1.53	-0.73	-1.52	0.22	-0.82	-1.07	-1.07	-2.36	-1.48	-2.33	-1.73	-0.85	-1.85	0.48	LSU3	AT3G49570	response to low sulfur 3 protein	response to low sulfur 3	GO:0008150|GO:0003674|GO:0005575	824119	NM_114817	TC388895	At.47231
Abr-responsive	A_84_P20142	1.4	1.18	0.92	1.9	1.73	0.56	1.14	1.86	1.46	1.56	1.08	1.87	2.42	1.08	1.81	0.99		AT2G40680		transposable element gene	GO:0008150|GO:0003674|GO:0005575			TC397812
Abr-responsive	A_84_P15742|828854	2.24	2.79	0.88	-0.72	1.26	-2.3	-0.63	-0.58	-0.22	0.91	-1.83	-1.75	-1.26	-1.86	0.5	-3.24	AT4G27450	AT4G27450	aluminum induced protein with YGL and LRDR motifs	Aluminium induced protein with YGL and LRDR motifs	GO:0005515|GO:0008150|GO:0001666|GO:0005886|GO:0009862|GO:0010310|GO:0005634|GO:0009506|GO:0005829	828854	NM_118880	TC398228	At.25186
Abr-responsive	A_84_P12863|826973	4.45	2.14	0.14	-1.19	-2.9	-1.64	-3.18	-3.06	-2.61	-1.97	-1.99	-2.27	-2.01	-0.48	-0.39	0.68	HAK5	AT4G13420	Potassium transporter 5	high affinity K+ transporter 5	GO:0015079|GO:0016020|GO:0005886|GO:0009674|GO:0006813|GO:0071805	826973	NM_117416	TC362389	At.3067
Abr-responsive	A_84_P763740|829569	3.76	2.49	1.31	0.78	-0.18	-1.79	-1.63	-2.16	-1.67	-1.39	-1.23	-1.68	-1.59	-0.79	-1.42	0.44	SK11	AT4G34470;AT4G34210	S-phase kinase-associated protein 1	[AT4G34470, SKP1-like 12];[AT4G34210, SKP1-like 11]	GO:0005515|GO:0006511|GO:0004842|GO:0005634	829569	NM_119584	TC390269	At.54598
Abr-responsive	A_84_P836652,A_84_P18487|825442	-5.05	-2.73	-0.53	-1.12	-0.23	-0.95	-1.73	-1.53	-1.07	-0.34	-1.13	-1.07	-0.92	0.3	-0.55	-0.05	PRP3	AT3G62680	proline-rich protein 3	proline-rich protein 3	GO:0048589|GO:0071365|GO:0048364|GO:0005618|GO:0048869|GO:0048765|GO:0071369|GO:0048767|GO:0048527|GO:0009653|GO:0009506|GO:0010054	825442	NM_116133	TC375708	At.34072
Abr-responsive	A_84_P197194|828386	2.3	4.71	2.01	-0.86	-0.95	-0.25	-0.91	-1.56	-1.51	-1.02	-1.21	-1.36	-1.06	-1.66	-2.03	2.97	AT4G22870	AT4G22870	leucoanthocyanidin dioxygenase	2-oxoglutarate (2OG) and Fe(II)-dependent oxygenase superfamily protein	GO:0005737|GO:0016706|GO:0016491|GO:0055114	828386	NM_001160794		At.66603
Abr-responsive	A_84_P788757,A_84_P547965|837755	2.42	0.48	2.11	-0.83	-0.16	-0.35	-1.1	-1.01	-1.25	-1.51	-1.31	-1.59	-1.62	-0.79	-1.11	-1.04	AT1G12030	AT1G12030	hypothetical protein	Protein of unknown function (DUF506)	GO:0008150|GO:0003674	837755	NM_101075	TC374829	At.42096
Abr-responsive	A_84_P510832|842299	-2.54	-1.37	-0.25	-0.16	-0.98	-0.99	-1.49	-2.02	-1.1	-0.3	-1.43	-1.33	-1.51	-0.52	-0.7	-0.26	AT1G60050	AT1G60050	Nodulin MtN21 /EamA-like transporter family protein	Nodulin MtN21 /EamA-like transporter family protein	GO:0008150|GO:0003674|GO:0016020	842299	NM_104697	TC372907	At.52278
Abr-responsive	A_84_P574263|828647	1.01	3.43	0.73	3.74	0	0.03	-1.58	-1.77	-1.24	-0.31	-0.91	-1.04	-1.2	-0.63	-1.11	1.46	AT4G25433	AT4G25433	peptidoglycan-binding LysM domain-containing protein	peptidoglycan-binding LysM domain-containing protein	GO:0003674|GO:0016998|GO:0005576	828647	NM_148374	TC382484	At.63732
Abr-responsive	A_84_P15402,A_84_P818252|816103	3.13	2.44	1.21	-0.8	1.55	-3.03	-1.01	-0.72	-0.32	0.67	-1.7	-1.72	-1.31	-2.06	0.44	-2.38	HB1	AT2G16060///no_match	non-symbiotic hemoglobin 1	hemoglobin 1///no_match	GO:0001666|GO:0005506|GO:0005886|GO:0005618|GO:0005829|GO:0015671|GO:0005737|GO:0019825|GO:0005344|GO:0009862|GO:0010310|GO:0009506|GO:0020037	816103	NM_127165	TC388435///TC387466	At.40321
Abr-responsive	A_84_P140609|829327	9.33	4.41	0.2	0.53	0.04	1.36	1.92	2.29	1.42	2.41	0.46	0.69	-0.43	-0.35	1.03	-0.72	CYP82C2	AT4G31970	cytochrome P450, family 82, subfamily C, polypeptide 2	cytochrome P450, family 82, subfamily C, polypeptide 2	GO:0004497|GO:0019825|GO:0005506|GO:0071456|GO:0009055|GO:0016705|GO:0055114|GO:0020037|GO:0009507	829327	NM_119348	TC366737	At.49411
Abr-responsive	A_84_P592444|838503	1.14	0.87	-1.23	-1.18	-1.61	-2.05	-1.78	-1.87	-1.84	-2.43	-1.85	-1.97	-1.72	-0.92	-1.01	-1.74	AT1G19200	AT1G19200	hypothetical protein	Protein of unknown function (DUF581)	GO:0008150|GO:0003674|GO:0019375|GO:0045892|GO:0016036|GO:0009507	838503	NM_101778	TC382863	At.51677
Abr-responsive	A_84_P22847|838017	7.41	3.8	3.46	1.51	1.09	3.33	2.5	2.1	2.28	1.6	1.58	1.06	0.98	0.33	1.51	-0.22	AT1G14550	AT1G14550	peroxidase 5	Peroxidase superfamily protein	GO:0004601|GO:0071456|GO:0005576|GO:0006979|GO:0055114|GO:0020037	838017	NM_101322	NP213641	At.51610
Abr-responsive	A_84_P14647	-3.54	-3.07	-1.88	-1.33	-0.66	-1.75	-2.34	-2.23	-2.24	-0.71	-2.28	-1.8	-1.51	-0.73	-1.93	-1.58		AT1G34330		pseudogene, putative peroxidase, similar to anionic peroxidase GI:559235 from (Petroselinum crispum); blastp match of 35% identity and 2.3e-53 P-value to GP|21426121|gb|AAM52318.1|AC105363_7|AC105363 Putative peroxidase {Oryza sativa (japonica cultivar-group)}				NP034558
Abr-responsive	A_84_P23646|838983	4.68	1.73	-0.15	-2.39	-2.23	-1.2	-1.7	-1.71	-1.73	-1.97	-1.52	-1.62	-1.51	-0.7	-1.88	0.68	BCA3	AT1G23730	beta carbonic anhydrase 3	beta carbonic anhydrase 3	GO:0016020|GO:0005886|GO:0015976|GO:0008270|GO:0004089|GO:0009507|GO:0005829	838983	NM_102221	TC375100	At.71159
Abr-responsive	A_84_P21194|821902	4.29	3.81	3.84	1.87	0.47	-2.27	-1.89	-1.97	-1.44	-1.68	-1.07	-1.06	-0.81	-1.38	-0.47	0.68	ERF1	AT3G23240	ethylene-responsive transcription factor 1B	ethylene response factor 1	GO:0006355|GO:0003700|GO:0006952|GO:0005634|GO:0003677|GO:0009873|GO:0009867	821902	NM_113225	TC382299	At.6341
Abr-responsive	A_84_P15735|828707	-3.02	-3.37	-0.82	-0.68	-0.22	-1.25	-1.7	-1.47	-1.01	-0.41	-0.97	-1.01	-0.89	0	-0.35	-0.99	AT4G26010	AT4G26010	peroxidase 44	Peroxidase superfamily protein	GO:0004601|GO:0010106|GO:0010167|GO:0006826|GO:0005576|GO:0015706|GO:0006979|GO:0055114|GO:0020037|GO:0010054	828707	NM_118734	TC375380	At.2955
Abr-responsive	A_84_P834930,A_84_P549559,A_84_P855542|833790	-2.1	2.95	0.17	-1.35	0.26	-1.62	-1.34	-1.14	-1.02	-0.79	-1.37	-1.18	-1.03	-0.77	-1.01	0.21	AT5G38100	AT5G38100	putative S-adenosylmethionine-dependent methyltransferase	S-adenosyl-L-methionine-dependent methyltransferases superfamily protein	GO:0008168|GO:0009507	833790	NM_001203504	TC390204	At.30437
Abr-responsive	A_84_P19776|836447	-3.46	-0.85	-0.11	-0.54	-0.14	-1.24	-1.75	-1.45	-1.19	-0.2	-1.21	-1.17	-0.84	-0.26	-0.63	-0.39	AT5G63270	AT5G63270	RPM1-interacting protein 4 (RIN4)	RPM1-interacting protein 4 (RIN4) family protein	GO:0003674|GO:0010167|GO:0005634	836447	NM_125722	TC398507	At.65701
Abr-responsive	A_84_P710346	3.05	0.22	-0.79	-0.44	-0.22	0.25	-0.5	-0.48	-1.55	1.17	-1.73	-2.04	-0.22	0.93	-2.84	0.43		AT2G47015		MIR408; miRNA				TC393123
Abr-responsive	A_84_P12638|820034	1.35	0.9	0.57	-1.52	-1.05	-0.51	-1.24	-1.81	-1.47	-2.1	-1.52	-1.64	-1.41	-0.8	-1.52	1.66	PYD4	AT3G08860	PYRIMIDINE 4	PYRIMIDINE 4	GO:0043562|GO:0009830|GO:0030170|GO:0007568|GO:0008483|GO:0003824|GO:0008453	820034	NM_111720	TC365382	At.19925
Abr-responsive	A_84_P62840|827119	1.27	0.56	-0.21	-0.08	0.17	-1.13	-1.29	-1.24	-0.89	0.47	-1.3	-1.42	-1.28	-1.02	-0.08	-1.42	ELIP2	AT4G14690	early light-inducible protein 2	Chlorophyll A-B binding family protein	GO:0010114|GO:0016168|GO:0010224|GO:0009813|GO:0009744|GO:0010380|GO:0010218|GO:0009411|GO:0009507	827119	NM_117551	TC379544	At.4292
Abr-responsive	A_84_P761311|3768875	-2.19	-1.39	-1.58	-0.33	-0.09	0.61	0.94	0.91	1.1	-0.51	1.34	1.55	1.29	1.25	0.45	1.08	AT3G13403	AT3G13403	defensin-like protein 302	Defensin-like (DEFL) family protein	GO:0005576	3768875	NM_001035609	NP1659115	At.47844
Abr-responsive	A_84_P535431|835419	-2.61	-2.34	-2.21	-0.34	-0.94	-0.67	-0.85	-0.52	-1.23	0.63	-1.32	-1.27	-1.85	-0.43	-1.03	-1.01	AT5G53380	AT5G53380	O-acyltransferase (WSD1-like) family protein	O-acyltransferase (WSD1-like) family protein	GO:0004144|GO:0005634	835419	NM_124717	TC368228	At.55522
Abr-responsive	A_84_P18874|841938	-3.99	-1.18	-0.01	-0.45	-0.2	-2.56	-3.88	-3.45	-3.34	-2.59	-1.58	-1.27	-0.95	0.03	-0.61	1.12	PRP1	AT1G54970	proline-rich protein 1	proline-rich protein 1	GO:0005618|GO:0010054	841938	NM_104371	TC374626	At.27803
Abr-responsive	A_84_P12788|824763	4.81	4.68	3.88	1.94	3.15	0.62	-0.56	-1.3	-1.02	0.48	-1.57	-2.07	-2.28	-1.51	-0.97	2.84	JRG21	AT3G55970	jasmonate-regulated protein	jasmonate-regulated gene 21	GO:0043090|GO:0005737|GO:0005506|GO:0016706|GO:0016491|GO:0055114	824763	NM_115455	TC369784	At.5208
Abr-responsive	A_84_P163793|820819	1.85	2.46	0.44	1.59	0.79	0.58	1.15	1.32	1.15	0.27	1.11	1.1	1.5	0.88	1.18	-0.14	AT3G15760	AT3G15760	hypothetical protein	unknown protein; FUNCTIONS IN: molecular_function unknown; INVOLVED IN: biological_process unknown; LOCATED IN: endomembrane system; EXPRESSED IN: 22 plant structures; EXPRESSED DURING: 10 growth stages; BEST Arabidopsis thaliana protein match is: unknown protein (TAIR:AT1G52565.1); Has 42 Blast hits to 42 proteins in 10 species: Archae - 0; Bacteria - 0; Metazoa - 0; Fungi - 0; Plants - 42; Viru…	GO:0008150|GO:0003674|GO:0009646|GO:0005576	820819	NM_112446	TC378165	At.38997
Abr-responsive	A_84_P813591,A_84_P863274,A_84_P23658|844047	1.28	2.22	0.62	-1.26	1.1	-3.35	-1.65	-1.71	-1.13	0.87	-2.82	-2.9	-2.35	-3.08	-0.36	-1.86	ADH1	AT1G77120///no_match	alcohol dehydrogenase class-P	alcohol dehydrogenase 1///no_match	GO:0001666|GO:0005794|GO:0009651|GO:0005886|GO:0006970|GO:0005829|GO:0004022|GO:0045333|GO:0005737|GO:0000166|GO:0009862|GO:0016491|GO:0010310|GO:0008270|GO:0046686|GO:0055114	844047	NM_106362	TC372702///TC406476	At.22653
Abr-responsive	A_84_P16226|838016	6.36	3.35	4.11	2.68	0.26	2.28	1.61	1.38	1.08	1.02	0.89	0.43	0.69	0.19	0.84	-1.08	AT1G14540	AT1G14540	peroxidase 4	Peroxidase superfamily protein	GO:0004601|GO:0071456|GO:0005576|GO:0006979|GO:0055114|GO:0020037	838016	NM_101321	TC375585	At.41966
Abr-responsive	A_84_P597276,A_84_P791120|822118	1.23	0.12	-0.81	-1.55	-1.35	-2.76	-1.86	-2.03	-1.93	-3.23	-2.95	-2.26	-1.86	-2.06	-0.84	-3.52	AT3G25240	AT3G25240	hypothetical protein	Protein of unknown function (DUF506)	GO:0008150|GO:0003674|GO:0005634	822118	NM_113430	TC377676	At.51218
Abr-responsive	A_84_P544827,A_84_P786499|822167	1.52	3.07	-0.25	1.15	-0.68	-0.76	-1.21	-1.54	-1.26	-2.34	-1.16	-1.49	-1.36	-0.94	-0.99	-0.34	AOC1	AT3G25760	allene oxide cyclase 1	allene oxide cyclase 1	GO:0009535|GO:0009941|GO:0009695|GO:0046423|GO:0016853|GO:0009269|GO:0009507	822167	NM_113475	TC374733	At.26518
Abr-responsive	A_84_P23912,A_84_P793199|818479	1.23	0.12	-1.19	-1.12	-1.61	-0.76	-1.14	-1.22	-1.12	-1.93	-1.11	-1.22	-1.34	-0.46	-1.17	-0.56	PHT1;4	AT2G38940	inorganic phosphate transporter 1-4	phosphate transporter 1;4	GO:0005773|GO:0005794|GO:0005886|GO:0022857|GO:0009737|GO:0015114|GO:0005634|GO:0055085|GO:0015144|GO:0005737|GO:0016020|GO:0006857|GO:0006817|GO:0005315|GO:0005351|GO:0016021|GO:0009506	818479	NM_129452	NP10422855	At.255
Abr-responsive	A_84_P19959|840191	3.47	7.37	1.88	0.59	0.96	-0.69	-0.88	-1.27	-0.85	-0.46	-1.65	-1.22	-0.4	-0.82	-1.52	-0.09	AT1G32970	AT1G32970	Subtilisin-like serine endopeptidase family protein	Subtilisin-like serine endopeptidase family protein	GO:0004252|GO:0008152|GO:0006508|GO:0005618|GO:0005576	840191	NM_103030	TC361646	At.50940
Abr-responsive	A_84_P790767,A_84_P563561|827874	-2.34	-2.83	-0.22	-1.45	-0.69	-0.55	-2.04	-1.82	-1.15	-0.36	-1.57	-1.89	-1.95	0.01	-0.47	-1.26	AT4G21250	AT4G21250	Sulfite exporter TauE/SafE family protein	Sulfite exporter TauE/SafE family protein	GO:0008150|GO:0003674|GO:0016021	827874	NM_118244	NP13350768	At.50360
Abr-responsive	A_84_P20655,A_84_P833384|834623	-1.83	-1.34	0.11	-1.1	-0.19	0.68	0.76	1.2	1.07	0.61	1.41	1.28	1.32	1.35	0.47	0.95	DOG1	AT5G45830	delay of germination 1 protein	delay of germination 1	GO:0003674|GO:0010182|GO:0010162|GO:0009738|GO:0005634|GO:2000033	834623	NM_123951	NP230659	At.29992
Abr-responsive	A_84_P12551|817496	8.8	8	3.64	1.01	-0.24	-1.07	-1.49	-2.16	-0.95	0.86	-1.07	-1.66	-1.87	-1.98	-0.85	2.98	GSTU3	AT2G29470	glutathione S-transferase tau 3	glutathione S-transferase tau 3	GO:0051788|GO:0005737|GO:0080129|GO:0006635|GO:0009407|GO:0043161|GO:0004364	817496	NM_128501	TC378250	At.12689
Abr-responsive	A_84_P14928|832479	-3.38	0.61	-0.51	-2.06	0.59	-0.65	-0.84	-1.15	-0.9	0.35	-1.83	-1.96	-1.06	-0.76	-1.71	1.04	SQP2	AT5G24140	Squalene monooxygenase 2	squalene monooxygenase 2	GO:0050660|GO:0008152|GO:0016491|GO:0016126|GO:0004506|GO:0016021|GO:0055114|GO:0019745	832479	NM_122319	TC364885	At.410
Abr-responsive	A_84_P21589|834258	-4.78	-2.89	-1.64	-1.37	-1.06	-1.17	-1.48	-1.43	-1.27	-0.36	-1.43	-1.43	-1.2	-0.28	-1.03	0.05	AT5G42510	AT5G42510	disease resistance-responsive, dirigent domain-containing protein	Disease resistance-responsive (dirigent-like protein) family protein	GO:0003674|GO:0006952|GO:0005576	834258	NM_123616	TC386427	At.65624
Abr-responsive	A_84_P598642|837224	3.97	3.14	3.74	3.38	0.58	0.61	1	1.63	0.83	-0.45	1.12	0.9	2.72	0.67	1.03	0.3	AT1G07135	AT1G07135	glycine-rich protein	glycine-rich protein	GO:0008150|GO:0003674|GO:0010200|GO:0009646|GO:0009611|GO:0031225|GO:0009612	837224	NM_100587	TC380457	At.45818
Abr-responsive	A_84_P18546|827712	-3.21	-0.94	-0.95	-0.75	-0.15	-3	-2.99	-3.14	-3.03	-2.08	-2.25	-1.94	-1.18	-0.43	-0.9	-0.98	IRT2	AT4G19680	Fe(2+) transport protein 2	iron regulated transporter 2	GO:0071577|GO:0005886|GO:0010106|GO:0055085|GO:0030001|GO:0005385|GO:0016020|GO:0046873|GO:0005381|GO:0006826|GO:0010167|GO:0006829|GO:0006833|GO:0016021|GO:0015706	827712	NM_001036593	TC371734	At.32789
Abr-responsive	A_84_P17026,A_84_P838729|841553	1.61	1.06	1.29	1.33	0.97	1.16	1.25	1.33	1.13	1.2	1.3	0.98	1.93	1.11	0.69	1.05	AT1G51300	AT1G51300	acyl-protein thioesterase-related protein	alpha/beta-Hydrolases superfamily protein	GO:0005737|GO:0016787	841553	NM_104008	NP2708747///NP035773	At.52130
Abr-responsive	A_84_P211908|830433	-2.74	-2.38	-0.39	-0.84	-0.34	-0.83	-1.44	-1.48	-1.03	-0.64	-1.06	-1.03	-0.82	-0.02	-0.57	-0.16	AT5G05500	AT5G05500	pollen_Ole_e_I-domain containing protein	Pollen Ole e 1 allergen and extensin family protein	GO:0008150|GO:0003674|GO:0048767|GO:0010054	830433	NM_120632	TC380527	At.27822
Abr-responsive	A_84_P524641,A_84_P787299|830122	1.96	3	-0.19	-0.38	1.15	-2.67	-1.22	-1.16	-0.5	0.54	-1.31	-1.42	-1.11	-1.7	0.44	-2.95	AT4G39675	AT4G39675///no_match	hypothetical protein	unknown protein; Has 30201 Blast hits to 17322 proteins in 780 species: Archae - 12; Bacteria - 1396; Metazoa - 17338; Fungi - 3422; Plants - 5037; Viruses - 0; Other Eukaryotes - 2996 (source: NCBI BLink).///no_match	GO:0008150|GO:0003674|GO:0005575	830122	NM_120128///BX839886	TC389909	At.31074
Abr-responsive	A_84_P14274|841701	-1.36	1.93	3.14	3.68	-1.36	-1.02	-0.83	-1.56	-0.96	0.1	-1.81	-1.47	-1.11	-1.24	-0.46	5.76	AT1G52690	AT1G52690	late embryogenesis abundant domain-containing protein	Late embryogenesis abundant protein (LEA) family protein	GO:0003674|GO:0009830|GO:0005575|GO:0009793	841701	NM_202280	TC377455	At.21275
Abr-responsive	A_84_P831728,A_84_P13969|831586	2.87	2.94	1.34	-0.94	-0.62	-0.2	-1.09	-1.41	-1.18	-0.83	-1.31	-1.57	-1.28	-0.88	-0.86	1.68	GSTF12	AT5G17220	glutathione S-transferase phi 12	glutathione S-transferase phi 12	GO:0046283|GO:0005737|GO:1900384|GO:0043169|GO:0010224|GO:0009744|GO:0009407|GO:0009718|GO:0009705|GO:0005634|GO:0004364	831586	NM_121728	TC382997	At.24835
Abr-responsive	A_84_P17859|835860	1.74	3.56	4.7	2.85	0.44	0.6	1.57	2.15	1.61	-0.45	1.37	1.22	2.64	0.78	1.07	0.59	TCH4	AT5G57560	xyloglucan endotransglucosylase/hydrolase protein 22	Xyloglucan endotransglucosylase/hydrolase family protein	GO:0005794|GO:0009408|GO:0005975|GO:0009409|GO:0005618|GO:0009611|GO:0006073|GO:0004553|GO:0009612|GO:0009664|GO:0009741|GO:0010200|GO:0016798|GO:0009733|GO:0016762|GO:0048046|GO:0009507	835860	NM_125137	TC374016	At.24429
Abr-responsive	A_84_P766037	2.02	1.55	0.98	0.27	1.2	0.29	1.21	1.47	1.54	1.72	2.06	1.43	1.13	0.89	0.78	0.38		AT5G31685		transposable element gene
Abr-responsive	A_84_P12256|842127	1.71	0.13	-1.67	-1.43	-1.75	-1.59	-2.31	-2.31	-1.74	-1.76	-1.78	-2.48	-2.52	-0.71	-1.2	-0.75	AT1G56710	AT1G56710	pectin lyase-like protein	Pectin lyase-like superfamily protein	GO:0005975|GO:0004650|GO:0005576	842127	NM_104548	TC370209	At.49984
Abr-responsive	A_84_P16314|816790	-2.47	-2.25	-0.98	-0.75	-0.99	-0.37	-1.42	-1.16	-1.38	-0.27	-0.97	-1.28	-1.21	-0.43	-0.92	1.48	AT2G22590	AT2G22590	UDP-glycosyltransferase-like protein	UDP-Glycosyltransferase superfamily protein	GO:0016758|GO:0016757|GO:0008152|GO:0005575	816790	NM_127824	TC367169	At.26492
Abr-responsive	A_84_P519046|820103	-2.87	0.12	-2.12	0.36	0.16	-1.22	-2.04	-2.39	-2.3	0.52	-1.28	-1.32	-1.35	0.08	-1.34	-0.75	AT3G09450	AT3G09450	hypothetical protein	CONTAINS InterPro DOMAIN/s: Fusaric acid resistance protein, conserved region (InterPro:IPR006726); BEST Arabidopsis thaliana protein match is: unknown protein (TAIR:AT2G28780.1); Has 503 Blast hits to 494 proteins in 215 species: Archae - 0; Bacteria - 423; Metazoa - 0; Fungi - 0; Plants - 65; Viruses - 0; Other Eukaryotes - 15 (source: NCBI BLink).	GO:0005886|GO:0006810	820103	NM_111779	TC361113	At.53235
Abr-responsive	A_84_P845171,A_84_P17806|834291	2.79	5.57	2.9	-0.77	-1.44	-0.32	-0.93	-2.42	-1.72	-1.02	-2.18	-2.06	-1.71	-2.06	-1.98	3.76	DFR	AT5G42800	dihydroflavonol-4-reductase	dihydroflavonol 4-reductase	GO:0045552|GO:0050662|GO:0000166|GO:0010224|GO:0009744|GO:0009718|GO:0042406|GO:0003824|GO:0044237	834291	CD533642///NM_123645	TC372473///TC370049	At.74948///At.23537
Abr-responsive	A_84_P140549	4.45	3.02	2.39	3.76	2.06	0.31	0.9	0.91	1.14	1.56	1.36	1.98	1.28	0.57	0.44	0.43		AT3G45755		transposable element gene			EG495415	TC375499	At.68807
Abr-responsive	A_84_P517047|842164	1.29	1.14	1.77	1.66	1.93	1.99	2.19	2.26	2.3	2.23	2.43	2.6	2.57	2.17	2.32	1.76	PUP17	AT1G57943	purine permease 17	purine permease 17	GO:0016020|GO:0005345|GO:0006863|GO:0015931	842164	NM_104582	TC371872	At.62379
Abr-responsive	A_84_P15349|816935	-1.28	-1.78	-0.01	-1.4	-1.06	-0.41	-1.19	-1.6	-1.64	-0.8	-1.31	-1.33	-1.47	-0.06	-1.45	0.24	scpl23	AT2G24010	carboxypeptidase D	serine carboxypeptidase-like 23	GO:0004185|GO:0006508|GO:0005576	816935	NM_127963	TC370608	At.52888
Abr-responsive	A_84_P258120|843916	6.83	4.48	-0.87	-1.19	-0.09	-1.34	-0.46	-2.31	-1.42	-0.54	-1.56	-1.83	-1.31	-1.55	-0.28	0.13	LCR67	AT1G75830	defensin-like protein 13	low-molecular-weight cysteine-rich 67	GO:0009740|GO:0003674|GO:0005618|GO:0006952|GO:0005576|GO:0009686	843916	NM_106233	TC392071	At.128
Abr-responsive	A_84_P23078|821704	3.45	4.55	2.96	-1	0.6	-1.37	-1.95	-2.38	-1.75	-2	-1.66	-2.28	-2.65	-1.28	-1.55	3.34	DXPS1	AT3G21500	1-deoxy-D-xylulose 5-phosphate synthase 1	1-deoxy-D-xylulose 5-phosphate synthase 1	GO:0008661|GO:0007568|GO:0016624|GO:0003824|GO:0016114|GO:0009507	821704	NM_113045	NP301758	At.27992
Abr-responsive	A_84_P851538,A_84_P14336|843558	4.5	5.81	0.09	-1.64	0.09	0.57	-1.53	-1.53	-1.52	-1.59	-1.97	-1.41	-1.77	-0.9	-1.38	1.19	THI2.1	AT1G72260	thionin 2.1	thionin 2.1	GO:0050827|GO:0009751|GO:0006952|GO:0005576|GO:0009867	843558	NM_105885	TC393931///TC402464	At.25077
Abr-responsive	A_84_P19718,A_84_P821825,A_84_P821818|834851	-2.05	2.58	-1.36	-1.92	-0.7	-0.23	-0.25	-0.92	-0.72	0.16	-1.7	-1.52	-1.25	-0.74	-1.73	-0.68	CYP708A2	AT5G48000///no_match	cytochrome P450 708A2	cytochrome P450, family 708, subfamily A, polypeptide 2///no_match	GO:0005506|GO:0005783|GO:0010106|GO:0048869|GO:0009055|GO:0080014|GO:0080003|GO:0048527|GO:0009653|GO:0004497|GO:0048589|GO:0019825|GO:0048364|GO:0048765|GO:0006826|GO:0010167|GO:0016705|GO:0015706|GO:0055114|GO:0009507|GO:0020037	834851	NM_180822	TC393982	At.26827
Abr-responsive	A_84_P240885	2.47	2.68	2.64	3.31	1.46	0.43	1.22	1.47	0.94	1.57	1.55	1.93	0.96	1.08	0.73	0.61		AT3G44175		transposable element gene
Abr-responsive	A_84_P12962|827194	3.24	4.97	2.44	-0.42	0.73	-0.88	-0.9	-1.55	-1.04	-0.64	-0.94	-1.02	-1.55	-0.91	-0.82	-1.28	UGT71B5	AT4G15280	UDP-glucosyl transferase 71B5	UDP-glucosyl transferase 71B5	GO:0016758|GO:0016757|GO:0008152|GO:0008194|GO:0005575|GO:0080043	827194	NM_117616	TC368419	At.54336
Abr-responsive	A_84_P12029|829876	-1.15	-1.15	-1.13	-0.6	-0.48	-1.64	-1.13	-1.18	-1.11	-1.29	-0.95	-1.24	-0.8	-0.32	-0.47	-1.47	AT4G37220	AT4G37220	cold acclimation protein WCOR413	Cold acclimation protein WCOR413 family	GO:0005739|GO:0003674|GO:0009744|GO:0009750|GO:0006950|GO:0009749	829876	NM_119885	TC378107	At.31263
Abr-responsive	A_84_P14346|838820	1.66	1.16	-1.1	-1.17	-0.66	-0.51	-1.53	-1.37	-1.08	-1.19	-1	-0.92	-0.96	-1.73	-1.58	0.46	SULTR1;3	AT1G22150	sulfate transporter 1.3	sulfate transporter 1;3	GO:0005215|GO:0016020|GO:0015116|GO:0008272|GO:0006810|GO:0008271|GO:0016021|GO:0055085	838820	NM_102065	NP226292	At.5346
Abr-responsive	A_84_P116942|828083	-4.9	-2.72	-1.15	-1.16	-0.36	-1.51	-2.29	-1.81	-1.35	-0.58	-1.17	-1.24	-0.91	-0.08	-0.5	-1.85	RHS13	AT4G02270	protein root hair specific 13	root hair specific 13	GO:0008150|GO:0003674|GO:0010106|GO:0010167|GO:0006826|GO:0015706|GO:0010054|GO:0009507	828083	NM_116460	TC380191	At.43590
Abr-responsive	A_84_P15199|842289	6.82	3.52	2.6	-0.12	0.54	-0.99	-1.47	-1.06	-1.1	0.41	-1.3	-1.08	-1.37	-1.06	-1.05	-0.84	AT1G59950	AT1G59950	NAD(P)-linked oxidoreductase-like protein	NAD(P)-linked oxidoreductase superfamily protein	GO:0016491|GO:0009873|GO:0055114|GO:0009507	842289	NM_104687	TC375321	At.52277
Abr-responsive	A_84_P20750|832111	1.47	2.65	-0.07	-0.19	1.83	-4.16	-4.15	-3.07	-2.38	-4.12	-0.99	-1.49	-1.19	-0.88	-0.09	-0.69	AT5G19890	AT5G19890	peroxidase 59	Peroxidase superfamily protein	GO:0005737|GO:0004601|GO:0005634|GO:0005576|GO:0006979|GO:0055114|GO:0020037	832111	NM_121996	TC371904	At.143
Abr-responsive	A_84_P21769|842405	3.86	7.91	6.46	1.05	-2.93	2.25	-0.66	-2.61	-1.02	-1.58	-1.13	-2.28	-2.15	-1.97	-2.35	4.94	TPS04	AT1G61120	terpene synthase 04	terpene synthase 04	GO:0000287|GO:0009611|GO:0009620|GO:0009738|GO:0080027|GO:0042538|GO:0009695|GO:0080013|GO:0016829|GO:0007165|GO:0009536|GO:0009617|GO:0009753|GO:0008152|GO:0009733|GO:0009414|GO:0009723|GO:0000304|GO:0016102|GO:0010333|GO:0009867|GO:0009507	842405	NM_104793	NP043293	At.26638
Abr-responsive	A_84_P708146|6240388	-4.53	-1.61	-0.95	-1.05	-0.94	-1.76	-2.58	-1.91	-1.57	-0.68	-1.13	-0.96	-1.1	0.01	-0.54	-0.38	AT1G01453	AT1G01453	hypothetical protein	unknown protein; FUNCTIONS IN: molecular_function unknown; INVOLVED IN: biological_process unknown; LOCATED IN: cellular_component unknown; BEST Arabidopsis thaliana protein match is: unknown protein (TAIR:AT4G01110.1); Has 30201 Blast hits to 17322 proteins in 780 species: Archae - 12; Bacteria - 1396; Metazoa - 17338; Fungi - 3422; Plants - 5037; Viruses - 0; Other Eukaryotes - 2996 (source: NC…	GO:0008150|GO:0003674|GO:0005575	6240388	NM_001123735	NP222399	At.68989
Abr-responsive	A_84_P131666|822700	6.22	3.98	0.71	-3.11	0.26	-2.29	-1.24	-1.88	-1.12	0.53	-2.08	-2.18	-1.94	-2.07	0.02	-2.41	AT3G29970	AT3G29970	B12D protein	B12D protein	GO:0005739|GO:0008150|GO:0003674	822700	NM_113912	TC392199	At.36845
Abr-responsive	A_84_P14905|838416	1.11	2.02	0.24	-2.43	0.14	-2.13	-1.67	-1.2	-1.45	-0.27	-0.55	-1.19	-1.28	-0.36	-1.47	-0.05	MKK7	AT1G18350	MAP kinase kinase 7	MAP kinase kinase 7	GO:0009926|GO:0004672|GO:0016301|GO:0004674|GO:0009862|GO:0002229|GO:0006468|GO:0005524|GO:0042742|GO:0004708|GO:0016772	838416	NM_101693		At.51662
Abr-responsive	A_84_P18414|837915	1.49	1.97	1.59	1.43	1.07	0.54	1.57	1.67	1.59	0.13	1.28	1.01	1.54	0.86	1.46	-0.68	AT1G02610	AT1G02610	RING/FYVE/PHD zinc finger-containing protein	RING/FYVE/PHD zinc finger superfamily protein	GO:0005737|GO:0008270	837915	NM_100141	NP2710794	At.42591
Abr-responsive	A_84_P109962|838719	5.3	3.8	1.54	-0.33	-2.01	-0.74	-0.3	-1.22	-0.39	-0.96	-1.13	-1.79	-1.31	-1.26	-1.61	-0.65	WAK3	AT1G21240	wall-associated receptor kinase 3	wall associated kinase 3	GO:0004672|GO:0005886|GO:0016301|GO:0004674|GO:0005509|GO:0006468|GO:0005524|GO:0016772	838719	NM_101977	NP222421	At.51704
Abr-responsive	A_84_P22106|820240	-6.11	-2.39	-0.4	-0.8	-0.31	-1.03	-1.68	-1.53	-1.1	-0.62	-1.01	-0.96	-0.76	0.12	-0.57	-0.3	RHS12	AT3G10710	pectinesterase 24	root hair specific 12	GO:0005739|GO:0004857|GO:0030599|GO:0042545|GO:0009505|GO:0005618|GO:0010054	820240	NM_111907	TC365473	At.53254
Abr-responsive	A_84_P827147,A_84_P231939|842477	1.38	2.24	1.14	-1.02	0.3	-1.59	-1.61	-1.73	-1.53	-0.23	-0.9	-1.53	-0.9	-0.99	-1.57	1.11	GPT2	AT1G61800	glucose-6-phosphate/phosphate translocator 2	glucose-6-phosphate/phosphate translocator 2	GO:0015979|GO:0005215|GO:0005774|GO:0007276|GO:0010109|GO:0035436|GO:0080167|GO:0015760|GO:0009624|GO:0015120|GO:0055085|GO:0009643|GO:0009749|GO:0015297|GO:0015152|GO:0009744|GO:0006810|GO:0015713|GO:0005315|GO:0071917|GO:0016021|GO:0015712|GO:0015714|GO:0009507	842477	NM_104862	NP041079///TC367165	At.10733
Abr-responsive	A_84_P12444|843443	-1.25	-0.23	0.38	1.02	0.11	1.35	1.09	1.25	0.91	0.66	1.31	1.25	1.31	1.25	1	-0.3	MYBL2	AT1G71030	myb proto-oncogene protein	MYB-like 2	GO:0006355|GO:0003700|GO:0009651|GO:0009718|GO:0009737|GO:0005634|GO:0009739|GO:0003677|GO:0009753|GO:0009751|GO:0009723|GO:0010023|GO:0046686	843443	NM_105772	TC376317	At.20981
Abr-responsive	A_84_P566529|834176	-2.11	0.36	-0.03	-1	-0.47	-0.78	-1.13	-1.64	-1.26	-0.51	-0.84	-0.98	-0.69	-0.06	-1.46	-0.35	AT5G41730	AT5G41730	protein kinase-like protein	Protein kinase family protein	GO:0004672|GO:0016301|GO:0006468|GO:0004712|GO:0005524|GO:0016772	834176	NM_123538	TC361992	At.65619
Abr-responsive	A_84_P14650|824158	-3.77	-1.32	0.01	-0.66	-0.57	-1.58	-2.33	-2.18	-1.45	-0.85	-1.11	-0.91	-0.86	0.15	-0.3	-0.06	AT3G49960	AT3G49960	peroxidase 35	Peroxidase superfamily protein	GO:0004601|GO:0005576|GO:0006979|GO:0055114|GO:0020037|GO:0010054	824158	NM_114856	TC385329	At.19626
Abr-responsive	A_84_P510578	-5.06	-2.22	-0.23	-1.65	-0.33	-1.21	-3.12	-2.28	-1.07	-0.46	-1.48	-1.1	-0.96	0.12	-0.31	-0.04		AT5G49080		transposable element gene				TC399075
Abr-responsive	A_84_P17901|836876	-4.15	-2.71	-0.43	-0.92	-0.25	-1.27	-2.12	-1.69	-1.2	-0.53	-1.05	-1.02	-0.82	0	-0.54	-0.85	RHS19	AT5G67400	peroxidase 73	root hair specific 19	GO:0004601|GO:0005576|GO:0006979|GO:0055114|GO:0020037|GO:0010054	836876	NM_126140	TC371654	At.95
Abr-responsive	A_84_P17366|839322	-1.97	-1.45	-0.78	-0.72	-1.11	-1.04	-1.55	-1.05	-1.1	-0.65	-0.89	-0.83	-0.97	-0.68	-1.02	0.94	AT1G01250	AT1G01250	ethylene-responsive transcription factor ERF023	Integrase-type DNA-binding superfamily protein	GO:0006355|GO:0003700|GO:0009409|GO:0009737|GO:0009414|GO:0005634|GO:0003677	839322	NM_100008	TC378363	At.42657
Abr-responsive	A_84_P293824|833961	2.78	3.05	3.38	4.17	1.95	0.96	1.03	1.27	1.2	1.09	1.37	2.31	0.98	1.25	1.17	1.03	AT5G39650	AT5G39650	hypothetical protein	Protein of unknown function (DUF679)	GO:0003674|GO:0048235|GO:0005783|GO:0009705	833961	NM_123327	TC376512	At.30332
Abr-responsive	A_84_P21233|822726	-1.94	-1.61	-1.26	-1.08	-1.57	-0.81	-1.06	-1.37	-1.7	-0.11	-1.27	-1.46	-1.15	-0.41	-0.25	-1.64	AGL79	AT3G30260	protein agamous-like 79	AGAMOUS-like 79	GO:0048481|GO:0006355|GO:0003700|GO:0046983|GO:0005634|GO:0003677	822726	NM_113925	NP226856	At.36813
Abr-responsive	A_84_P94749	2.58	0.87	2.02	1.51	2.08	0.86	1.76	1.98	1.81	1.4	2.54	1.82	1.94	1.69	1.2	1.27		AT3G46345		transposable element gene
Abr-responsive	A_84_P13140|836078	3.52	5.41	1.46	4.11	2.35	-0.23	1.68	1.12	0.75	0.45	1.71	1.7	1.65	0.83	0.19	-0.42	UGT76E2	AT5G59590	UDP-glucosyl transferase 76E2	UDP-glucosyl transferase 76E2	GO:0016758|GO:0008152|GO:0008194|GO:0005634|GO:0080044|GO:0080043	836078	NM_125351	TC366657	At.29217
Abr-responsive	A_84_P15021|835857	-5.23	-2.58	0.47	-0.32	0.06	-1.87	-2.63	-2.06	-1.92	-0.83	-1.4	-1.13	-0.98	0.02	-0.49	-0.35	XTH12	AT5G57530	xyloglucan:xyloglucosyl transferase	xyloglucan endotransglucosylase/hydrolase 12	GO:0005975|GO:0005618|GO:0005576|GO:0006073|GO:0010411|GO:0033946|GO:0004553|GO:0010054|GO:0005737|GO:0080039|GO:0016798|GO:0016762|GO:0048046	835857	NM_125134	TC373827	At.26243
Abr-responsive	A_84_P12898|828684	-4.41	-1.35	0	-1.26	-0.22	-0.83	-2.07	-1.75	-1.05	-0.16	-1.03	-0.96	-0.83	0.19	-0.45	-0.52	AT4G25790	AT4G25790	allergen V5/Tpx-1-related family protein	CAP (Cysteine-rich secretory proteins, Antigen 5, and Pathogenesis-related 1 protein) superfamily protein	GO:0008150|GO:0003674|GO:0005576|GO:0010054	828684	NM_118711	TC379068	At.32231
Abr-responsive	A_84_P609195|835569	-3.3	-3.25	-1.67	-1.39	-0.89	-0.32	-1.51	-1.24	-0.84	-0.17	-0.8	-1.21	-1.7	0.11	-1.01	-1.95	AT5G54790	AT5G54790	hypothetical protein	unknown protein; BEST Arabidopsis thaliana protein match is: unknown protein (TAIR:AT1G50930.1); Has 53 Blast hits to 53 proteins in 10 species: Archae - 0; Bacteria - 0; Metazoa - 0; Fungi - 0; Plants - 53; Viruses - 0; Other Eukaryotes - 0 (source: NCBI BLink).	GO:0008150|GO:0003674|GO:0005634	835569	NM_124860	TC394005	At.70693
Abr-responsive	A_84_P20982|842490	-3.33	-3.07	-1.38	-1.29	-0.45	-1.14	-1.89	-1.44	-0.76	-0.32	-0.81	-1.19	-1.06	-0.02	-0.42	-1.65	CPK19	AT1G61950	calcium-dependent protein kinase 19	calcium-dependent protein kinase 19	GO:0004672|GO:0005886|GO:0016301|GO:0004674|GO:0005509|GO:0006468|GO:0004683|GO:0005524|GO:0016772	842490	NM_104875	TC365781	At.52317
Abr-responsive	A_84_P588220|817995	-3.61	-2.9	-0.42	-1.32	-0.48	-1.15	-2.6	-1.7	-1.32	-0.37	-0.67	-1.17	-0.99	-0.03	-0.46	-1.25	AT2G34330	AT2G34330	hypothetical protein	unknown protein; BEST Arabidopsis thaliana protein match is: unknown protein (TAIR:AT1G29540.1); Has 10 Blast hits to 10 proteins in 2 species: Archae - 0; Bacteria - 0; Metazoa - 0; Fungi - 0; Plants - 10; Viruses - 0; Other Eukaryotes - 0 (source: NCBI BLink).	GO:0005739	817995	NM_128985	TC377312	At.37816
Abr-responsive	A_84_P14446|816436	3.16	2.36	1.75	-0.33	-1.21	-0.69	-0.83	-1.38	-1.1	-1.73	-0.66	-1.9	-1.48	-0.62	-1.74	-0.83	FRK1	AT2G19190	senescence-induced receptor-like serine/threonine-protein kinase	FLG22-induced receptor-like kinase 1	GO:0009697|GO:0005886|GO:0050832|GO:0006865|GO:0006857|GO:0000165|GO:0016301|GO:0006612|GO:0009595|GO:0009862|GO:0010310|GO:0010363|GO:0042742|GO:0009867|GO:0016772|GO:0043900|GO:0005524|GO:0004672|GO:0010200|GO:0004674|GO:0031348|GO:0050776|GO:0031347|GO:0006468|GO:0004713|GO:0002831|GO:0016045	816436	NM_127476	TC359920	At.39884
Abr-responsive	A_84_P19250|819704	1.46	0.76	0.34	-1.23	-0.79	-0.59	-1.23	-1.11	-1.07	-1.19	-1.34	-1.58	-1.32	-0.71	-1.34	0	AT3G05400	AT3G05400	sugar transporter ERD6-like 12	Major facilitator superfamily protein	GO:0015144|GO:0005215|GO:0016020|GO:0005886|GO:0022891|GO:0022857|GO:0006810|GO:0005351|GO:0016021|GO:0055085	819704	NM_111413	TC365912	At.701
Abr-responsive	A_84_P18631|827026	3.65	2.25	0.89	-0.91	-0.09	-0.1	-1.3	-1.46	-0.98	-0.68	-1.41	-1.42	-1.36	-0.22	-0.85	0.17	RLP50	AT4G13920	receptor like protein 50	receptor like protein 50	GO:0007165|GO:0005886|GO:0016301|GO:0006952	827026	NM_117466	TC360155	At.26633
Abr-responsive	A_84_P753024|5007837	-1.78	-1.44	0.55	-0.84	-0.38	1.48	1.24	1.12	1.18	-0.13	1.39	0.92	1.13	0.95	0.94	2.19	RTFL21	AT1G67265	ROTUNDIFOLIA like 21 protein	ROTUNDIFOLIA like 21	GO:0048367	5007837	NM_001084313	TC401454	At.49512
Abr-responsive	A_84_P23433|841381	2.4	4.78	1.22	-0.43	2.41	-3.96	-3.86	-3.96	-3.44	-3.13	-1.24	-1.34	-0.85	-1.15	-0.03	1.09	AT1G49570	AT1G49570	peroxidase 10	Peroxidase superfamily protein	GO:0004601|GO:0005576|GO:0006979|GO:0055114|GO:0020037	841381	NM_103845	TC369835	At.141
Abr-responsive	A_84_P11677|819299	-3.89	-1.96	0.14	-0.83	-0.08	-1.2	-1.68	-1.69	-1.35	-0.32	-1.13	-1.3	-1.06	-0.01	-0.66	-0.5	PPa3	AT2G46860	pyrophosphorylase 3	pyrophosphorylase 3	GO:0016462|GO:0005737|GO:0000287|GO:0016020|GO:0008152|GO:0004427|GO:0006796	819299	NM_130253	TC376537	At.36443
Abr-responsive	A_84_P850023	1.72	-0.73	-1.16	-1.91	-1.92	-2.69	-2.15	-2.31	-2.14	-3.07	-3.02	-3.27	-3.17	-1.45	-1.66	-3.23		AT1G43886		transposable element gene	GO:0008150|GO:0003674|GO:0005575			TC392341
Abr-responsive	A_84_P11794|823643	-3.53	-1.6	-2.56	-1.28	-0.09	-0.54	-0.56	-1.03	-0.76	0	-1.63	-1.36	-1.09	-0.51	-1.08	-1	AT3G45080	AT3G45080	sulfotransferase family protein	P-loop containing nucleoside triphosphate hydrolases superfamily protein	GO:0005737|GO:0008146	823643	NM_114377	TC373984	At.49640
Abr-responsive	A_84_P21184|821047	1.11	0.38	-0.57	-1.44	-0.84	-1.23	-1.18	-1.16	-1.13	-1.72	-1.32	-1.46	-1.18	-0.72	-0.56	-0.72	PAP17	AT3G17790	purple acid phosphatase 17	purple acid phosphatase 17	GO:0042542|GO:0016791|GO:0019375|GO:0016787|GO:0009986|GO:0030643|GO:0003993|GO:0005576|GO:0004722|GO:0045892|GO:0016036	821047	NM_112660		At.22111
Abr-responsive	A_84_P14565|821716	-1.74	-1.92	-1.33	-0.97	-1.86	-1.47	-1.62	-1.79	-1.7	-1.51	-1.61	-1.46	-1.38	-1.33	-1.75	-0.92	AT3G21620	AT3G21620	early-responsive to dehydration stress-related protein	ERD (early-responsive to dehydration stress) family protein	GO:0008150|GO:0003674|GO:0016020|GO:0005886	821716	NM_113057	TC360345	At.53420
Abr-responsive	A_84_P785599,A_84_P12394|838061	-3.66	-1.77	-3.13	-2.5	-1.86	-0.61	-0.62	-1.25	-1.04	-0.12	-2.21	-2.34	-1.58	-1.31	-1.99	-2.47	AT1G14960	no_match///AT1G14960	major latex-related protein	no_match///Polyketide cyclase/dehydrase and lipid transport superfamily protein	GO:0009607|GO:0003674|GO:0016126|GO:0006952|GO:0005634	838061	AV782330///NM_101365	TC381700	At.21320
Abr-responsive	A_84_P87009|832944	2.88	5.86	5.01	-0.04	-0.22	-0.29	-1.41	-2.21	-2.21	-1.51	-1.15	-0.83	-0.87	-0.81	-1.25	5.29	BGLU24	AT5G28510	beta glucosidase 24	beta glucosidase 24	GO:0043169|GO:0005975|GO:0005576|GO:0003824|GO:0004553|GO:0048446	832944	NM_122734	NP281554	At.30739
Abr-responsive	A_84_P13496|817053	-2.78	2.62	-2.8	-1.39	-1.75	-0.64	0	-0.66	-0.89	0.79	-1.95	-2.22	-1.15	-1.1	-1.94	0.03	AT2G25150	AT2G25150	HXXXD-type acyl-transferase-like protein	HXXXD-type acyl-transferase family protein	GO:0016747|GO:0005737|GO:0016740	817053	NM_128072	TC366020	At.46790
Abr-responsive	A_84_P13860|829066	-2.46	-2.38	-2.72	-1.82	-0.94	-1.36	-2.12	-1.87	-1.73	-1.23	-1.37	-1.13	-0.94	-0.34	-1.06	-1.61	AT4G29450	AT4G29450	leucine-rich repeat protein kinase-like protein	Leucine-rich repeat protein kinase family protein	GO:0004672|GO:0016301|GO:0004674|GO:0006468|GO:0005524|GO:0016772	829066	NM_119090	TC360210	At.54544
Abr-responsive	A_84_P11034|829264	2.46	5.04	1.2	1.72	1.7	2.07	1.35	0.88	0.77	1.1	0.67	0.67	0.58	0.94	1.04	2.96	FLA5	AT4G31370	FASCICLIN-like arabinogalactan protein 5 precursor	FASCICLIN-like arabinogalactan protein 5 precursor	GO:0003674|GO:0005886|GO:0031225	829264	NM_119286	TC377900	At.49720
Abr-responsive	A_84_P521890|826847	3.31	-0.2	-0.71	-0.22	-0.14	-1.28	-0.91	-0.82	-1.21	-1.07	-0.6	-1.19	-1.53	-0.54	-0.98	-1.57	AT4G12380	AT4G12380	hypothetical protein	unknown protein; Has 2 Blast hits to 2 proteins in 1 species: Archae - 0; Bacteria - 0; Metazoa - 0; Fungi - 0; Plants - 2; Viruses - 0; Other Eukaryotes - 0 (source: NCBI BLink).	GO:0005739|GO:0008150|GO:0003674	826847	NM_117308	TC389091	At.54292
Abr-responsive	A_84_P297634|831403	-2.45	-0.97	-1.04	-1.5	-2.03	-0.11	-1.62	-1.9	-1.49	-1.91	-1.58	-1.42	-1.72	-1.17	-2.22	4.11	AT5G15500	AT5G15500	ankyrin repeat-containing protein	Ankyrin repeat family protein	GO:0008150|GO:0005737	831403	NM_180494	TC382611	At.31790
Abr-responsive	A_84_P12738|839544	1.32	1.54	1.53	2.71	0.26	0.44	1.21	1.57	1.24	0.12	1.18	1.02	1.63	0.6	0.95	-0.13	AT1G02660	AT1G02660	alpha/beta-hydrolase domain-containing protein	alpha/beta-Hydrolases superfamily protein	GO:0006629|GO:0004806|GO:0005576	839544	NM_100146	NP281283	At.26191
Abr-responsive	A_84_P19657|832463	-2.23	-3.54	-2.33	-0.33	-0.88	-0.51	-1.35	-1.23	-1.48	-0.24	-1.38	-1.21	-0.94	1.08	-1.69	-0.78	FRO4	AT5G23980	ferric reduction oxidase 4	ferric reduction oxidase 4	GO:0016020|GO:0005506|GO:0000293|GO:0050660|GO:0016491|GO:0009055|GO:0005576|GO:0016021|GO:0055114	832463	NM_122303	NP229723	At.28267
Abr-responsive	A_84_P19141|819359	-2.31	-1.23	-1.11	-0.22	-0.43	-0.75	-1.03	-1.36	-1.22	-0.38	-1.12	-1.13	-1.15	-0.67	-0.75	-1.12	MYB12	AT2G47460	transcription factor MYB12	myb domain protein 12	GO:0006355|GO:0003700|GO:0010224|GO:0009813|GO:0009744|GO:0009733|GO:0009723|GO:0005634|GO:0045893|GO:0003677	819359	NM_130314	TC370222	At.10899
Abr-responsive	A_84_P169963|830172	-5.65	-2.67	-1.12	-1.36	-0.64	-1.28	-1.77	-1.53	-1.03	-0.26	-1.21	-1.22	-0.91	-0.19	-0.62	-0.97	AGP3	AT4G40090	arabinogalactan protein 3	arabinogalactan protein 3	GO:0005886|GO:0048765|GO:0007275|GO:0010054	830172	NM_120175	TC380851	At.22671
Abr-responsive	A_84_P839925,A_84_P19861|842756	-2.94	-1.98	-1.02	-1.54	-0.75	-1.3	-1.44	-1.96	-1.15	-0.7	-1.18	-1.46	-1.06	-0.4	-0.69	-1	CBL8	AT1G64480	calcineurin B-like protein 8	calcineurin B-like protein 8	GO:0019722|GO:0016020|GO:0005886|GO:0005509	842756	NM_105123	NP184092///TC382983	At.16137
Abr-responsive	A_84_P16574|824893	2.4	3.12	1.51	-1.75	-1.73	0.47	-1	-1.58	-1.11	-0.51	-0.63	-2.18	-1.05	-1.13	-1.37	1.13	BGL2	AT3G57260	glucan endo-1,3-beta-D-glucosidase	beta-1,3-glucanase 2	GO:0005515|GO:0034976|GO:0009697|GO:0043169|GO:0009718|GO:0050832|GO:0009409|GO:0005618|GO:0009814|GO:0003824|GO:0004553|GO:0002679|GO:0043069|GO:0000165|GO:0006612|GO:0009595|GO:0009862|GO:0010310|GO:0048046|GO:0010363|GO:0042742|GO:0009867|GO:0005773|GO:0005975|GO:0043900|GO:0004338|GO:0008810|GO:0010200|GO:0006944|GO:0031348|GO:0009627|GO:0045088|GO:0031347|GO:0002831|GO:0009507	824893	NM_115586	TC371787	At.22313
Abr-responsive	A_84_P15382,A_84_P857638|817628	6.52	4.75	1.38	-0.77	-2.75	-0.79	-1.32	-2.21	-1.07	0.82	-0.15	-2.77	-2.38	-2.5	-1.84	1.66	CYP71A13	AT2G30770	cytochrome P450, family 71, subfamily A, polypeptide 13	cytochrome P450, family 71, subfamily A, polypeptide 13	GO:0005515|GO:0009697|GO:0050832|GO:0010120|GO:0047720|GO:0009617|GO:0000165|GO:0006612|GO:0009595|GO:0009862|GO:0009723|GO:0010310|GO:0010363|GO:0042742|GO:0009867|GO:0005506|GO:0009682|GO:0009055|GO:0043900|GO:0010200|GO:0019825|GO:0031348|GO:0050776|GO:0045088|GO:0031347|GO:0002831|GO:0016705|GO:0016045|GO:0020037	817628	NM_128630	TC391554	At.20309
Abr-responsive	A_84_P519221|827143	-2.74	-2.38	-1.34	-1	-0.89	-0.72	-1.97	-1.46	-1.33	-0.32	-1.37	-1.4	-0.97	0.47	-0.43	-0.48	OFP11	AT4G14860	ovate family protein 11	ovate family protein 11	GO:0045892	827143	NM_117572	TC386434	At.54322
Abr-responsive	A_84_P12563|819053	3.3	0.29	-0.01	-1.91	-1.88	-0.51	-2.11	-2.09	-2.66	-2.49	-2.68	-3.13	-2.4	-1.98	-3	-1.57	BGLU28	AT2G44460	beta glucosidase 28	beta glucosidase 28	GO:0016020|GO:0043169|GO:0005975|GO:0080167|GO:0003824|GO:0004553	819053	NM_180085	TC364401	At.36757
Abr-responsive	A_84_P15595|824159	-1.31	-2.56	-1.91	-0.06	-0.99	-2.32	-1.75	-1.25	-1.13	-0.6	-0.44	-0.44	-0.86	-0.58	-0.93	-0.76	AT3G49970	AT3G49970	Phototropic-responsive NPH3 family protein	Phototropic-responsive NPH3 family protein	GO:0005886|GO:0009416|GO:0004871	824159	NM_114857	TC366636	At.53863
Abr-responsive	A_84_P18574|828728	-1.74	-1.41	-0.45	-0.66	-0.45	-0.96	-1.22	-1.47	-1.12	-1	-1.11	-1.14	-1.02	-0.43	-0.78	-0.47	AT4G26220	AT4G26220	putative caffeoyl-CoA O-methyltransferase	S-adenosyl-L-methionine-dependent methyltransferases superfamily protein	GO:0008171|GO:0005829	828728	NM_118755	TC380502	At.2883
Abr-responsive	A_84_P17625|838303	4.35	1.62	0.56	-1.22	-0.56	-1.2	-1.87	-2.07	-1.39	-1.58	-1.09	-0.92	-1.42	-0.12	-0.7	0.29	AT1G17310	AT1G17310	MADS-box transcription factor-like protein	MADS-box transcription factor family protein	GO:0003700|GO:0046983|GO:0005634|GO:0003677	838303	NM_101593	TC382673	At.41842
Abr-responsive	A_84_P21130|817449	-2.41	-2.67	-0.4	-1.19	-0.4	-1.52	-2	-1.52	-1.37	-0.13	-0.85	-0.62	-0.44	-0.29	-0.27	-1.83	AT2G29000	AT2G29000	leucine-rich repeat protein kinase-like protein	Leucine-rich repeat protein kinase family protein	GO:0004672|GO:0005886|GO:0004674|GO:0006468|GO:0004713|GO:0005524|GO:0016772	817449	NM_128459	NP1660600	At.52961
Abr-responsive	A_84_P10296|835872	-2.08	1.33	0.23	1.58	0.4	1.41	0.98	1.1	0.97	0.95	1.06	0.82	1.13	1.08	0.82	0.24	COL5	AT5G57660	zinc finger protein CONSTANS-LIKE 5	CONSTANS-like 5	GO:0005622|GO:0042631|GO:0006355|GO:0003700|GO:0008270|GO:0005634	835872	NM_125149	NP230301	At.20797
Abr-responsive	A_84_P573228|822458	-2.82	-0.11	-0.71	-1.15	0.11	0.06	1.27	1.24	1.07	0.36	1.2	1.44	1.32	0.15	0.94	-0.9	AT3G28310	AT3G28310	hypothetical protein	Protein of unknown function (DUF677)	GO:0008150|GO:0003674|GO:0005575	822458	NM_113750	TC399506	At.42823
Abr-responsive	A_84_P16503|840353	-5.88	-1.29	0.34	-1.86	-0.03	-2.16	-3.17	-2.11	-1.7	-0.26	-1.88	-1.64	-1.31	-0.42	-1.22	-0.01	AT1G34510	AT1G34510	peroxidase 8	Peroxidase superfamily protein	GO:0004601|GO:0005576|GO:0006979|GO:0055114|GO:0020037|GO:0010054	840353	NM_103173	TC371670	At.39717
Abr-responsive	A_84_P16680|828687	-4.91	-2.43	0.22	-0.7	-0.16	-1.32	-2.07	-1.76	-1.31	-0.32	-1.05	-1.04	-0.9	0.08	-0.58	-0.22	XTH14	AT4G25820	xyloglucan endotransglucosylase/hydrolase protein 14	xyloglucan endotransglucosylase/hydrolase 14	GO:0005975|GO:0016798|GO:0005618|GO:0016762|GO:0005576|GO:0006073|GO:0048046|GO:0004553|GO:0010054	828687	NM_118714	TC373738	At.2902
Abr-responsive	A_84_P764277|829598	3.55	2.47	1.02	0.67	-0.4	-1.85	-2.61	-1.94	-1.86	-1.84	-1.65	-1.75	-1.64	-0.88	-0.98	0.56	SK12	AT4G34470;AT4G34210	S-phase kinase-associated protein 1	[AT4G34470, SKP1-like 12];[AT4G34210, SKP1-like 11]	GO:0005515|GO:0006511|GO:0004842|GO:0005634	829598	NM_119612	TC390269	At.65453
Pst-responsive	A_84_P763570	2.93797	4.76535	2.04116	6.23465	3.28635	-1.80393	2.21376	1.828	0.583252	2.12011	2.11831	2.21096	2.30105	-0.508617	0.342081	0.0162114		AT4G06477		transposable element gene				TC402252
Pst-responsive	A_84_P524941|838729	3.16968	1.60991	0.0840684	-1.14479	-0.259194	-3.37509	-1.75044	-1.39805	-1.17921	-1.04402	-1.23747	-1.49061	-1.32335	-0.334557	-0.860282	-2.66073	AT1G21320	AT1G21320	nucleic acid/nucleotide binding protein	nucleotide binding;nucleic acid binding	GO:0008150|GO:0000166|GO:0005634|GO:0003676	838729	NM_101984	TC390664	At.64837
Pst-responsive	A_84_P22297|837108	-3.16652	-1.63236	1.87609	-1.69686	-0.304444	-1.72375	-1.79734	-1.79964	-1.64437	-0.692706	-1.46422	-1.53385	-0.817586	-0.0968416	-1.12039	-1.46904	RHS2	AT1G05990	calmodulin-like protein 7	EF hand calcium-binding protein family	GO:0005509|GO:0005575	837108	NM_100479	TC390539	At.15459
Pst-responsive	A_84_P16121|840915	0.602801	4.30968	1.5497	2.57854	1.01522	-2.48909	-3.49651	-3.08103	-1.87193	-3.04941	-0.492253	-0.750098	-0.654446	0.0466765	-0.23344	0.994719	RAP2.6	AT1G43160	ethylene-responsive transcription factor RAP2-6	related to AP2 6	GO:0006355|GO:0003700|GO:0009651|GO:0009409|GO:0009611|GO:0009620|GO:0009737|GO:0005634|GO:0006970|GO:0009658|GO:0009695|GO:0003677|GO:0034605|GO:0009753|GO:0009751|GO:0009414|GO:0045893	840915	NM_103468	TC400414	At.10778
Pst-responsive	A_84_P12182|835729	0.488774	-1.83914	-1.08408	-1.64208	-0.626743	-3.22396	-1.4924	-1.09254	-1.15459	-0.610167	-0.962028	-1.04626	-1.19411	-0.61892	-0.75184	-0.266104	GAMT2	AT5G56300	gibberellic acid methyltransferase 2	gibberellic acid methyltransferase 2	GO:0010341|GO:0008168|GO:0008757|GO:0005575	835729	NM_125013	TC369159	At.29396
Pst-responsive	A_84_P11188|834267	-5.08049	3.93618	-2.3626	-4.29263	-1.84233	-0.848703	-0.179736	-0.621725	-0.81838	0.571231	-2.74743	-2.85148	-1.63112	-1.8485	-3.67469	0.504989	MRN1	AT5G42600	marneral synthase	marneral synthase	GO:0034074|GO:0005783|GO:0016866|GO:0016104|GO:0003824|GO:0019745	834267	NM_123624	TC360171	At.66706
Pst-responsive	A_84_P15183|842340	1.69368	6.07387	-1.86858	-1.31908	-1.72714	-1.28349	-1.74509	-1.04256	-1.33677	-1.23524	-1.6704	-1.19214	-1.72441	-0.643389	-1.70145	-0.12091	GolS7	AT1G60450	galactinol synthase 7	galactinol synthase 7	GO:0016051|GO:0016758|GO:0016757|GO:0005634	842340	NM_104732	NP041559	At.52288
Pst-responsive	A_84_P14029|834471	-1.47513	-3.88864	-3.8349	-1.4616	-2.38612	-0.71541	-1.18467	-0.881185	-0.870486	-0.641411	-1.28316	-1.57222	-1.91631	-1.18636	-1.44126	0.497395	AT5G44440	AT5G44440	FAD-binding and BBE domain-containing protein	FAD-binding Berberine family protein	GO:0008762|GO:0050660|GO:0016491|GO:0016614|GO:0009055|GO:0003824|GO:0055114|GO:0009507	834471	NM_123811	TC364850	At.43771
Pst-responsive	A_84_P17253,A_84_P859091|816574	-5.13633	-3.0323	-2.21414	-1.54728	-1.01925	-2.79522	-3.2361	-2.63075	-2.28887	-1.67286	-1.61368	-1.50748	-0.978913	-0.149116	-0.62095	-1.74486	FLA6	AT2G20520	fasciclin-like arabinogalactan protein 6	FASCICLIN-like arabinogalactan 6	GO:0005886|GO:0031225|GO:0016132|GO:0010054	816574	NM_127612	TC380088///TC399130	At.24766
Pst-responsive	A_84_P16901|835489	1.253	4.34975	1.9338	-1.81456	-1.32584	-0.110406	-1.20652	-2.22393	-2.17953	-0.630523	-2.02998	-2.09218	-1.30758	-2.14163	-1.85861	3.50907	UF3GT	AT5G54060	UDP-glucose:flavonoid 3-o-glucosyltransferase	UDP-glucose:flavonoid 3-o-glucosyltransferase	GO:0035252|GO:0016757|GO:0010224|GO:0009744|GO:0009718|GO:0009507	835489	NM_124785	TC389265	At.49795
Pst-responsive	A_84_P17623,A_84_P802031|828625	-4.0679	-3.45772	-1.20118	-0.988133	-0.298797	-1.00134	-2.02942	-1.84324	-1.50428	-0.604066	-1.09732	-0.855592	-0.732	0.178656	-0.522396	-1.14683	RHS15	AT4G25220	root hair specific 15 protein	root hair specific 15	GO:0005215|GO:0005737|GO:0055062|GO:0006810|GO:0016021|GO:0055085|GO:0010054	828625	NM_118654	TC367418	At.32281
Pst-responsive	A_84_P24123|824492	-3.9254	-4.00662	-2.88398	-4.35255	-0.893274	-3.18393	-1.50805	-0.882487	-0.95635	-0.7111	-0.0779581	0.0587616	-0.346614	-0.461345	-1.20559	1.19676	AT3G53250	AT3G53250	SAUR-like auxin-responsive protein	SAUR-like auxin-responsive protein family	GO:0003674|GO:0009733|GO:0005634	824492	NM_115185	TC396105	At.53913
Pst-responsive	A_84_P829463,A_84_P542422|831600	-1.44353	-2.13437	-2.88393	-2.26364	-1.59921	-1.36081	-1.8651	-1.93636	-1.76878	-2.07009	-2.28082	-2.45859	-1.73759	-0.98948	-1.38724	-1.76145	AT5G17340	AT5G17340	Putative membrane lipoprotein	Putative membrane lipoprotein	GO:0008150|GO:0003674|GO:0005576	831600	NM_121740	TC383413	At.31565
Pst-responsive	A_84_P613352|825300	2.73264	3.68176	0.515351	-1.52294	-0.296543	-0.445173	-1.26465	-1.32592	-1.11519	-0.897093	-0.997025	-1.32415	-1.72208	-0.785154	-1.54548	-0.673705	AT3G61280	AT3G61280	hypothetical protein	Arabidopsis thaliana protein of unknown function (DUF821)	GO:0008150|GO:0003674|GO:0005576	825300	NM_001125402	TC387060	At.51230
Pst-responsive	A_84_P502507|831625	-2.10114	-2.27278	-1.33296	-1.49129	-1.19806	-1.2028	-0.575367	-1.25207	-1.3498	-0.470127	-1.64152	-1.47122	-0.910731	-0.0139816	-0.725047	-0.534758	AT5G17590	AT5G17590	Putative membrane lipoprotein	Putative membrane lipoprotein	GO:0008150|GO:0003674	831625	NM_121765	TC385415	At.66748
Pst-responsive	A_84_P145049|838053	-1.95748	2.72847	-0.521095	-2.75583	-4.24585	-1.77935	-0.71078	-2.73126	-0.223086	-4.195	-0.716362	-3.89132	-1.11315	-0.554715	-2.53843	-2.9094	PCR1	AT1G14880	cadmium resistance protein 1	PLANT CADMIUM RESISTANCE 1	GO:0005773|GO:0008150|GO:0003674|GO:0005886	838053	NM_101357	TC379923	At.70197
Pst-responsive	A_84_P583317|832701	-3.69851	-2.28815	-0.277808	-1.09003	0.00526667	-1.36878	-2.2235	-1.41172	-1.04396	-0.118726	-1.55188	-1.38238	-1.33637	-0.266931	-1.06403	-2.34303	AT5G26320	AT5G26320	TRAF-like family protein	TRAF-like family protein	GO:0008150|GO:0003674	832701	NM_122533	NP2705580	At.55017
Pst-responsive	A_84_P20664|834852	-3.6757	2.67701	-1.43297	-2.15762	-0.753802	-0.134373	-0.318647	-0.972562	-0.696511	0.144419	-1.82695	-1.58874	-1.31164	-0.784043	-1.92439	-0.752668	THAS1	AT5G48010	thalianol synthase 1	thalianol synthase 1	GO:0010263|GO:0005739|GO:0048589|GO:0048364|GO:0016866|GO:0016126|GO:0048765|GO:0051746|GO:0080003|GO:0048527|GO:0003824|GO:0019745	834852	NM_001085264	NP236946	At.29870
Pst-responsive	A_84_P12863|826973	4.44644	2.14264	0.140124	-1.19165	-2.90448	-1.63718	-3.17733	-3.05606	-2.60972	-1.97024	-1.98697	-2.27172	-2.01179	-0.475502	-0.393185	0.677897	HAK5	AT4G13420	Potassium transporter 5	high affinity K+ transporter 5	GO:0015079|GO:0016020|GO:0005886|GO:0009674|GO:0006813|GO:0071805	826973	NM_117416	TC362389	At.3067
Pst-responsive	A_84_P763740|829569	3.76178	2.4878	1.30861	0.778529	-0.175224	-1.79167	-1.62868	-2.16337	-1.67482	-1.38806	-1.2271	-1.67627	-1.5855	-0.794116	-1.41889	0.435111	SK11	AT4G34470;AT4G34210	S-phase kinase-associated protein 1	[AT4G34470, SKP1-like 12];[AT4G34210, SKP1-like 11]	GO:0005515|GO:0006511|GO:0004842|GO:0005634	829569	NM_119584	TC390269	At.54598
Pst-responsive	A_84_P836652,A_84_P18487|825442	-5.04936	-2.72602	-0.529802	-1.12389	-0.230611	-0.948434	-1.73128	-1.52734	-1.07308	-0.336306	-1.12732	-1.06899	-0.919901	0.304728	-0.548305	-0.0469868	PRP3	AT3G62680	proline-rich protein 3	proline-rich protein 3	GO:0048589|GO:0071365|GO:0048364|GO:0005618|GO:0048869|GO:0048765|GO:0071369|GO:0048767|GO:0048527|GO:0009653|GO:0009506|GO:0010054	825442	NM_116133	TC375708	At.34072
Pst-responsive	A_84_P197194|828386	2.29671	4.7098	2.01454	-0.857686	-0.945797	-0.251275	-0.912823	-1.55531	-1.51072	-1.02081	-1.20659	-1.36294	-1.06225	-1.66332	-2.03294	2.97437	AT4G22870	AT4G22870	leucoanthocyanidin dioxygenase	2-oxoglutarate (2OG) and Fe(II)-dependent oxygenase superfamily protein	GO:0005737|GO:0016706|GO:0016491|GO:0055114	828386	NM_001160794		At.66603
Pst-responsive	A_84_P574263|828647	1.00509	3.42815	0.727332	3.7397	0.00227992	0.0267919	-1.57998	-1.77166	-1.24077	-0.306659	-0.907099	-1.03722	-1.20322	-0.634921	-1.10703	1.45596	AT4G25433	AT4G25433	peptidoglycan-binding LysM domain-containing protein	peptidoglycan-binding LysM domain-containing protein	GO:0003674|GO:0016998|GO:0005576	828647	NM_148374	TC382484	At.63732
Pst-responsive	A_84_P15402,A_84_P818252|816103	3.13474	2.44067	1.20572	-0.795385	1.55371	-3.02501	-1.009	-0.71882	-0.322886	0.666497	-1.69876	-1.72039	-1.3061	-2.06203	0.437226	-2.37737	HB1	AT2G16060///no_match	non-symbiotic hemoglobin 1	hemoglobin 1///no_match	GO:0001666|GO:0005506|GO:0005886|GO:0005618|GO:0005829|GO:0015671|GO:0005737|GO:0019825|GO:0005344|GO:0009862|GO:0010310|GO:0009506|GO:0020037	816103	NM_127165	TC388435///TC387466	At.40321
Pst-responsive	A_84_P140609|829327	9.32512	4.40914	0.198584	0.528188	0.0352166	1.36381	1.92027	2.29338	1.41857	2.41149	0.459653	0.694078	-0.429456	-0.352125	1.03147	-0.723899	CYP82C2	AT4G31970	cytochrome P450, family 82, subfamily C, polypeptide 2	cytochrome P450, family 82, subfamily C, polypeptide 2	GO:0004497|GO:0019825|GO:0005506|GO:0071456|GO:0009055|GO:0016705|GO:0055114|GO:0020037|GO:0009507	829327	NM_119348	TC366737	At.49411
Pst-responsive	A_84_P14647	-3.54295	-3.07492	-1.87615	-1.3257	-0.662411	-1.75294	-2.34183	-2.22735	-2.23805	-0.71309	-2.27824	-1.79544	-1.51386	-0.731091	-1.93018	-1.57659		AT1G34330		pseudogene, putative peroxidase, similar to anionic peroxidase GI:559235 from (Petroselinum crispum); blastp match of 35% identity and 2.3e-53 P-value to GP|21426121|gb|AAM52318.1|AC105363_7|AC105363 Putative peroxidase {Oryza sativa (japonica cultivar-group)}				NP034558
Pst-responsive	A_84_P21194|821902	4.2934	3.80995	3.84154	1.87085	0.468992	-2.26886	-1.89314	-1.96601	-1.43663	-1.67987	-1.07402	-1.0568	-0.811795	-1.37579	-0.465002	0.675669	ERF1	AT3G23240	ethylene-responsive transcription factor 1B	ethylene response factor 1	GO:0006355|GO:0003700|GO:0006952|GO:0005634|GO:0003677|GO:0009873|GO:0009867	821902	NM_113225	TC382299	At.6341
Pst-responsive	A_84_P12056|830697	-0.835123	-2.12588	-1.78322	-2.16922	-1.56891	-1.35449	-1.74265	-1.91324	-2.09729	-2.18092	-2.24562	-1.93048	-1.44274	-1.55118	-1.3483	-2.60699	AT5G08030	AT5G08030	glycerophosphoryl diester phosphodiesterase	PLC-like phosphodiesterases superfamily protein	GO:0006629|GO:0008081|GO:0005886|GO:0008889|GO:0006071	830697	NM_120885	TC371372	At.636
Pst-responsive	A_84_P755483|815831	2.20126	4.14782	1.01516	4.95345	3.20197	0.381243	2.29797	2.05199	2.00854	1.90065	2.4563	2.80148	2.62688	0.687623	1.50747	1.34411	AT2G13450	AT2G13450	hypothetical protein	unknown protein; BEST Arabidopsis thaliana protein match is: unknown protein (TAIR:AT4G02000.1); Has 247 Blast hits to 243 proteins in 13 species: Archae - 0; Bacteria - 2; Metazoa - 0; Fungi - 2; Plants - 243; Viruses - 0; Other Eukaryotes - 0 (source: NCBI BLink).	GO:0008150|GO:0003674|GO:0005634	815831	NM_126931	TC372008	At.49276
Pst-responsive	A_84_P15735|828707	-3.02092	-3.36601	-0.818142	-0.675689	-0.221483	-1.25097	-1.70051	-1.46691	-1.01279	-0.414602	-0.974092	-1.0059	-0.893871	-0.00127125	-0.34664	-0.989277	AT4G26010	AT4G26010	peroxidase 44	Peroxidase superfamily protein	GO:0004601|GO:0010106|GO:0010167|GO:0006826|GO:0005576|GO:0015706|GO:0006979|GO:0055114|GO:0020037|GO:0010054	828707	NM_118734	TC375380	At.2955
Pst-responsive	A_84_P834930,A_84_P549559,A_84_P855542|833790	-2.10455	2.95084	0.165579	-1.35202	0.264209	-1.61757	-1.33529	-1.13799	-1.02259	-0.789113	-1.36515	-1.18173	-1.03306	-0.774367	-1.01307	0.214496	AT5G38100	AT5G38100	putative S-adenosylmethionine-dependent methyltransferase	S-adenosyl-L-methionine-dependent methyltransferases superfamily protein	GO:0008168|GO:0009507	833790	NM_001203504	TC390204	At.30437
Pst-responsive	A_84_P17145|842606	0.791243	3.57571	2.55132	6.46191	3.3197	-0.493888	0.973279	2.33888	0.684905	0.333975	0.842701	1.03618	2.8825	-0.263	0.120173	0.0632048	ddf2	AT1G63030	dehydration-responsive element-binding protein 1E	Integrase-type DNA-binding superfamily protein	GO:0006355|GO:0003700|GO:0016049|GO:0048510|GO:0005634|GO:0010371|GO:0003677	842606	NM_001084295	TC377866	At.49508
Pst-responsive	A_84_P587419,A_84_P799893|820152	0.176373	-1.19627	-3.58965	-1.88594	-2.08183	-2.80524	-2.579	-2.47665	-2.7209	-3.16092	-2.7215	-2.87453	-2.03731	-1.86306	-1.81966	-3.72124	IPS1	AT3G09922///no_match	induced by phosphate starvation1	induced by phosphate starvation1///no_match	GO:0005739|GO:0003674|GO:0016036	820152	NM_180219///CB254868	TC390015	At.47056///At.70663
Pst-responsive	A_84_P223589|827284	0.839926	3.86677	0.21682	1.53836	0.615252	0.659775	1.20967	0.887298	1.02597	-0.228341	1.30958	1.18543	1.18636	0.715004	1.21122	-0.479233	AT4G16000	AT4G16000	hypothetical protein	unknown protein; BEST Arabidopsis thaliana protein match is: unknown protein (TAIR:AT4G15990.1); Has 30201 Blast hits to 17322 proteins in 780 species: Archae - 12; Bacteria - 1396; Metazoa - 17338; Fungi - 3422; Plants - 5037; Viruses - 0; Other Eukaryotes - 2996 (source: NCBI BLink).	GO:0005739|GO:0008150|GO:0003674	827284	NM_117693	TC384175	At.33123
Pst-responsive	A_84_P535431|835419	-2.60939	-2.34472	-2.20802	-0.336907	-0.937354	-0.665753	-0.850292	-0.520947	-1.22915	0.625491	-1.32418	-1.27343	-1.84993	-0.428909	-1.03391	-1.01064	AT5G53380	AT5G53380	O-acyltransferase (WSD1-like) family protein	O-acyltransferase (WSD1-like) family protein	GO:0004144|GO:0005634	835419	NM_124717	TC368228	At.55522
Pst-responsive	A_84_P12788|824763	4.81358	4.68066	3.88209	1.94224	3.15499	0.621644	-0.559923	-1.30054	-1.0238	0.480578	-1.56671	-2.0713	-2.27721	-1.50614	-0.965589	2.83993	JRG21	AT3G55970	jasmonate-regulated protein	jasmonate-regulated gene 21	GO:0043090|GO:0005737|GO:0005506|GO:0016706|GO:0016491|GO:0055114	824763	NM_115455	TC369784	At.5208
Pst-responsive	A_84_P12620|814828	1.27581	2.15328	2.00027	0.779285	0.708856	-0.00683641	-0.906358	-1.85314	-1.56584	-1.14768	-1.23535	-1.77505	-1.06477	-0.542	-0.76265	1.7095	RNS1	AT2G02990	ribonuclease 1	ribonuclease 1	GO:0005886|GO:0003723|GO:0009718|GO:0007568|GO:0005618|GO:0006865|GO:0009611|GO:0004540|GO:0005576|GO:0004521|GO:0015824|GO:0033897|GO:0016036|GO:0009867	814828	NM_126351	TC374495	At.10792
Pst-responsive	A_84_P163793|820819	1.84817	2.45681	0.436579	1.59352	0.792342	0.584875	1.14963	1.31551	1.14685	0.274916	1.11307	1.10104	1.50332	0.880902	1.17666	-0.135103	AT3G15760	AT3G15760	hypothetical protein	unknown protein; FUNCTIONS IN: molecular_function unknown; INVOLVED IN: biological_process unknown; LOCATED IN: endomembrane system; EXPRESSED IN: 22 plant structures; EXPRESSED DURING: 10 growth stages; BEST Arabidopsis thaliana protein match is: unknown protein (TAIR:AT1G52565.1); Has 42 Blast hits to 42 proteins in 10 species: Archae - 0; Bacteria - 0; Metazoa - 0; Fungi - 0; Plants - 42; Viru…	GO:0008150|GO:0003674|GO:0009646|GO:0005576	820819	NM_112446	TC378165	At.38997
Pst-responsive	A_84_P578899|835022	1.67985	4.11202	-1.34531	1.53691	0.152142	-2.15032	-1.63071	-1.89745	-1.74449	-0.960482	-1.2282	-1.36046	-1.12165	-1.05432	-0.663359	-1.39795	AT5G49600	AT5G49600	hypothetical protein	Protein of unknown function, DUF538	GO:0008150|GO:0003674|GO:0005575	835022	NM_124338	TC382412	At.66766
Pst-responsive	A_84_P23095|821580	0.285769	-2.29229	0.120024	0.827337	0.654408	1.50214	1.12166	1.11005	1.55712	-0.0264493	1.05311	0.727009	1.01375	0.0630151	1.23711	-1.8999	AT3G20360	AT3G20360	TRAF-like family protein	TRAF-like family protein	GO:0008150|GO:0003674|GO:0005576	821580	NM_112927	NP227421	At.28253
Pst-responsive	A_84_P16226|838016	6.36259	3.35012	4.1122	2.67641	0.258261	2.279	1.61461	1.38219	1.0781	1.02103	0.893386	0.428717	0.693887	0.191633	0.843749	-1.08488	AT1G14540	AT1G14540	peroxidase 4	Peroxidase superfamily protein	GO:0004601|GO:0071456|GO:0005576|GO:0006979|GO:0055114|GO:0020037	838016	NM_101321	TC375585	At.41966
Pst-responsive	A_84_P232569|821243	0.799218	1.89211	0.0367491	-0.958346	-1.16303	0.223525	-0.395516	-0.723076	-1.22174	0.0650585	-1.99161	-1.63438	-1.45362	-0.621953	-1.51565	-0.307678	NPC4	AT3G03530	phospholipase C	non-specific phospholipase C4	GO:0004629|GO:0005886|GO:0016788|GO:0009395	821243	NM_111224	TC364021	At.18482
Pst-responsive	A_84_P19959|840191	3.4651	7.36613	1.8847	0.589096	0.955538	-0.691777	-0.883106	-1.27283	-0.850662	-0.463779	-1.65443	-1.21531	-0.400747	-0.818393	-1.52376	-0.0873785	AT1G32970	AT1G32970	Subtilisin-like serine endopeptidase family protein	Subtilisin-like serine endopeptidase family protein	GO:0004252|GO:0008152|GO:0006508|GO:0005618|GO:0005576	840191	NM_103030	TC361646	At.50940
Pst-responsive	A_84_P790767,A_84_P563561|827874	-2.34195	-2.82806	-0.217941	-1.45199	-0.69341	-0.547317	-2.04094	-1.82443	-1.15135	-0.36498	-1.56675	-1.88943	-1.94992	0.0081507	-0.468398	-1.25804	AT4G21250	AT4G21250	Sulfite exporter TauE/SafE family protein	Sulfite exporter TauE/SafE family protein	GO:0008150|GO:0003674|GO:0016021	827874	NM_118244	NP13350768	At.50360
Pst-responsive	A_84_P524502|825160	0.00146413	-2.013	-0.577702	-0.828388	-0.616373	-2.47465	-1.46608	-0.959233	-0.811157	-0.60784	-0.695415	-0.807417	-0.993761	-0.760399	-0.430712	-0.783788	ARGOS	AT3G59900	ARGOS protein	auxin-regulated gene involved in organ size	GO:0005739|GO:0005622|GO:0003674|GO:0046622|GO:0005783|GO:0048638|GO:0042127|GO:0009733	825160	NM_115853	TC380270	At.34537
Pst-responsive	A_84_P12551|817496	8.80115	7.99608	3.64209	1.00868	-0.238	-1.07275	-1.48805	-2.15725	-0.947703	0.857247	-1.06731	-1.65515	-1.86583	-1.98155	-0.845329	2.979	GSTU3	AT2G29470	glutathione S-transferase tau 3	glutathione S-transferase tau 3	GO:0051788|GO:0005737|GO:0080129|GO:0006635|GO:0009407|GO:0043161|GO:0004364	817496	NM_128501	TC378250	At.12689
Pst-responsive	A_84_P186734|834825	0.872169	1.84297	-0.540465	-0.34835	-0.613414	-1.11493	-1.59177	-1.42388	-1.16858	-1.87861	-0.68309	-0.985443	-0.775808	-0.161554	-0.709327	-0.0484555	AT5G47740	AT5G47740	N-terminal domain of eukaryotic serine threonine kinase-containing protein	Adenine nucleotide alpha hydrolases-like superfamily protein	GO:0003674|GO:0006950|GO:0005634	834825	NM_001203557	NP237024	At.71194
Pst-responsive	A_84_P211908|830433	-2.74017	-2.38069	-0.387232	-0.842784	-0.339931	-0.831941	-1.44308	-1.47621	-1.03373	-0.639765	-1.06018	-1.02738	-0.820257	-0.0180624	-0.571626	-0.160035	AT5G05500	AT5G05500	pollen_Ole_e_I-domain containing protein	Pollen Ole e 1 allergen and extensin family protein	GO:0008150|GO:0003674|GO:0048767|GO:0010054	830433	NM_120632	TC380527	At.27822
Pst-responsive	A_84_P10654|817008	-1.17007	-2.32371	-0.255191	0.432511	-0.967277	2.41826	1.79706	1.51139	0.891634	1.50715	0.93855	0.463078	0.779376	0.557779	1.17902	0.128901	GLR2.2	AT2G24720	glutamate receptor 2.2	glutamate receptor 2.2	GO:0005215|GO:0016020|GO:0005234|GO:0004970|GO:0006874|GO:0006810|GO:0009416|GO:0005576|GO:0005217	817008	NM_128033	TC359770	At.39113
Pst-responsive	A_84_P831728,A_84_P13969|831586	2.8701	2.93552	1.33985	-0.936275	-0.615501	-0.199622	-1.08546	-1.4089	-1.17503	-0.825377	-1.31324	-1.56512	-1.27557	-0.87624	-0.855003	1.67798	GSTF12	AT5G17220	glutathione S-transferase phi 12	glutathione S-transferase phi 12	GO:0046283|GO:0005737|GO:1900384|GO:0043169|GO:0010224|GO:0009744|GO:0009407|GO:0009718|GO:0009705|GO:0005634|GO:0004364	831586	NM_121728	TC382997	At.24835
Pst-responsive	A_84_P17859|835860	1.74082	3.55952	4.70147	2.84618	0.43815	0.596907	1.56758	2.15199	1.61245	-0.45414	1.37222	1.21816	2.63592	0.779778	1.07122	0.589073	TCH4	AT5G57560	xyloglucan endotransglucosylase/hydrolase protein 22	Xyloglucan endotransglucosylase/hydrolase family protein	GO:0005794|GO:0009408|GO:0005975|GO:0009409|GO:0005618|GO:0009611|GO:0006073|GO:0004553|GO:0009612|GO:0009664|GO:0009741|GO:0010200|GO:0016798|GO:0009733|GO:0016762|GO:0048046|GO:0009507	835860	NM_125137	TC374016	At.24429
Pst-responsive	A_84_P217968|840576	-3.00255	-3.2685	-2.76784	-1.64075	-0.954425	-0.436592	-1.05076	-1.51613	-1.53114	-0.585804	-0.7391	-0.959209	-0.976651	-0.492161	-1.35331	-0.344203	AT1G36675	AT1G36675	glycine-rich protein	glycine-rich protein	GO:0008150|GO:0003674|GO:0009507	840576	NM_148513	NP2703963	At.49944
Pst-responsive	A_84_P264050|837351	1.35012	1.29318	-1.43256	-1.18015	-1.18468	-1.65201	-1.48963	-1.64079	-1.47816	-1.9609	-1.76032	-1.65835	-1.50796	-0.970571	-0.897553	-2.44887	AT1G08310	AT1G08310	esterase/lipase/thioesterase-like protein	alpha/beta-Hydrolases superfamily protein	GO:0008150|GO:0019375|GO:0005634|GO:0003824|GO:0045892|GO:0016036	837351	NM_001084019	NP173594	At.42266
Pst-responsive	A_84_P831747,A_84_P23470|833968	1.48576	1.84507	-0.139577	-0.436742	-0.220333	-1.24904	-1.09958	-1.66233	-1.62813	-1.3131	-1.17898	-1.69154	-1.32622	-0.598045	-1.00556	-0.0182421	AIG2L	AT5G39720	avirulence induced protein 2 like protein	avirulence induced gene 2 like protein	GO:0008150|GO:0003674|GO:0005634	833968	NM_123334	TC386612///TC384953	At.30328
Pst-responsive	A_84_P23402,A_84_P766690|830648	1.20726	2.18306	-0.807011	0.140428	-0.062864	-1.24839	-0.703257	-1.47507	-0.380992	-0.832782	-0.859695	-1.59034	-1.17656	-0.511533	-0.824495	-1.83173	GRP19	AT5G07550	glycine-rich protein 19	glycine-rich protein 19	GO:0019953|GO:0016020|GO:0019915|GO:0009860|GO:0005576|GO:0016021|GO:0012511|GO:0009827|GO:0009507|GO:0008289	830648	NM_120837	TC389709///TC397109	At.72
Pst-responsive	A_84_P845171,A_84_P17806|834291	2.78861	5.57374	2.89987	-0.768752	-1.4418	-0.323041	-0.92871	-2.4173	-1.71902	-1.02008	-2.18377	-2.06058	-1.71207	-2.06406	-1.97513	3.76173	DFR	AT5G42800	dihydroflavonol-4-reductase	dihydroflavonol 4-reductase	GO:0045552|GO:0050662|GO:0000166|GO:0010224|GO:0009744|GO:0009718|GO:0042406|GO:0003824|GO:0044237	834291	CD533642///NM_123645	TC372473///TC370049	At.74948///At.23537
Pst-responsive	A_84_P13400|838390	0.796432	2.29999	0.780798	-0.767626	-0.660739	-1.95412	-2.36375	-2.65108	-2.18456	-2.23862	-1.21728	-1.22402	-1.10508	-0.505035	-0.809004	1.7039	E12A11	AT1G18100	protein MOTHER of FT and TF 1	PEBP (phosphatidylethanolamine-binding protein) family protein	GO:0010030|GO:0046685|GO:0005737|GO:0008429|GO:0009737|GO:0005634	838390	NM_101672	TC378076	At.48205
Pst-responsive	A_84_P754648|6240995	-0.250984	1.93069	-1.14471	-1.02695	-1.61284	-1.98361	-0.973823	-1.60458	-1.37245	-1.55484	-0.99685	-0.84452	-0.635792	-0.286353	-0.669198	-2.38535	AT1G63057	AT1G63057	hypothetical protein	unknown protein; FUNCTIONS IN: molecular_function unknown; INVOLVED IN: biological_process unknown; LOCATED IN: endomembrane system; BEST Arabidopsis thaliana protein match is: unknown protein (TAIR:AT1G63055.1); Has 30201 Blast hits to 17322 proteins in 780 species: Archae - 12; Bacteria - 1396; Metazoa - 17338; Fungi - 3422; Plants - 5037; Viruses - 0; Other Eukaryotes - 2996 (source: NCBI BLin…	GO:0008150|GO:0003674|GO:0005576	6240995	NM_001124069		At.49483
Pst-responsive	A_84_P15349|816935	-1.27565	-1.77832	-0.0149078	-1.39501	-1.05971	-0.414612	-1.18866	-1.59662	-1.63646	-0.80158	-1.30572	-1.32914	-1.46675	-0.0596606	-1.44776	0.243479	scpl23	AT2G24010	carboxypeptidase D	serine carboxypeptidase-like 23	GO:0004185|GO:0006508|GO:0005576	816935	NM_127963	TC370608	At.52888
Pst-responsive	A_84_P258120|843916	6.83318	4.48379	-0.872582	-1.19379	-0.0915658	-1.34254	-0.460553	-2.30538	-1.42281	-0.540643	-1.56064	-1.82709	-1.30836	-1.5508	-0.28445	0.132337	LCR67	AT1G75830	defensin-like protein 13	low-molecular-weight cysteine-rich 67	GO:0009740|GO:0003674|GO:0005618|GO:0006952|GO:0005576|GO:0009686	843916	NM_106233	TC392071	At.128
Pst-responsive	A_84_P23078|821704	3.45104	4.55045	2.95872	-0.999344	0.601234	-1.36583	-1.94514	-2.3808	-1.74854	-1.998	-1.66215	-2.27873	-2.64711	-1.28219	-1.54674	3.33568	DXPS1	AT3G21500	1-deoxy-D-xylulose 5-phosphate synthase 1	1-deoxy-D-xylulose 5-phosphate synthase 1	GO:0008661|GO:0007568|GO:0016624|GO:0003824|GO:0016114|GO:0009507	821704	NM_113045	NP301758	At.27992
Pst-responsive	A_84_P799279,A_84_P812905,A_84_P586578|821788	-0.653608	1.9044	-1.18563	-2.90435	-2.51989	0.456366	-1.0288	-1.86959	-0.713517	-1.20194	-1.80051	-2.21135	-1.18574	-1.06543	-1.22442	-0.462051	PCC1	AT3G22231	pathogen and circadian controlled 1	pathogen and circadian controlled 1	GO:0009617|GO:0003674|GO:0005886|GO:0009620|GO:0005634	821788	NM_113121	TC390678///TC391543	At.70054
Pst-responsive	A_84_P851538,A_84_P14336|843558	4.49845	5.80717	0.0850071	-1.63607	0.0860016	0.573326	-1.52701	-1.52871	-1.51557	-1.59039	-1.96547	-1.41392	-1.76966	-0.898647	-1.38482	1.19482	THI2.1	AT1G72260	thionin 2.1	thionin 2.1	GO:0050827|GO:0009751|GO:0006952|GO:0005576|GO:0009867	843558	NM_105885	TC393931///TC402464	At.25077
Pst-responsive	A_84_P19718,A_84_P821825,A_84_P821818|834851	-2.0513	2.57697	-1.36021	-1.92446	-0.700383	-0.225278	-0.245142	-0.916804	-0.715735	0.164149	-1.69833	-1.51695	-1.24731	-0.735197	-1.73368	-0.677052	CYP708A2	AT5G48000///no_match	cytochrome P450 708A2	cytochrome P450, family 708, subfamily A, polypeptide 2///no_match	GO:0005506|GO:0005783|GO:0010106|GO:0048869|GO:0009055|GO:0080014|GO:0080003|GO:0048527|GO:0009653|GO:0004497|GO:0048589|GO:0019825|GO:0048364|GO:0048765|GO:0006826|GO:0010167|GO:0016705|GO:0015706|GO:0055114|GO:0009507|GO:0020037	834851	NM_180822	TC393982	At.26827
Pst-responsive	A_84_P240885	2.47041	2.68295	2.63966	3.31376	1.46291	0.429738	1.22208	1.46515	0.93948	1.56894	1.55327	1.93284	0.958671	1.07804	0.725484	0.610945		AT3G44175		transposable element gene
Pst-responsive	A_84_P12962|827194	3.23686	4.97106	2.44245	-0.422732	0.73137	-0.88272	-0.896309	-1.54947	-1.03644	-0.636669	-0.936743	-1.01539	-1.54552	-0.91309	-0.820123	-1.27718	UGT71B5	AT4G15280	UDP-glucosyl transferase 71B5	UDP-glucosyl transferase 71B5	GO:0016758|GO:0016757|GO:0008152|GO:0008194|GO:0005575|GO:0080043	827194	NM_117616	TC368419	At.54336
Pst-responsive	A_84_P839982|842647	-1.29007	-1.3981	-1.47918	-1.48542	-0.338709	-1.08284	-1.45668	-1.41095	-1.0748	-1.21075	-0.795448	-1.14588	-1.15755	-0.252181	-0.496283	-2.10275	AT1G63410	AT1G63410	hypothetical protein	Protein of unknown function (DUF567)	GO:0008150|GO:0003674|GO:0005634	842647	NM_105020	NP184450	At.52344
Pst-responsive	A_84_P116942|828083	-4.90016	-2.71534	-1.15313	-1.16457	-0.360976	-1.50711	-2.29427	-1.80521	-1.34671	-0.57993	-1.17147	-1.23865	-0.91273	-0.0801096	-0.503543	-1.84517	RHS13	AT4G02270	protein root hair specific 13	root hair specific 13	GO:0008150|GO:0003674|GO:0010106|GO:0010167|GO:0006826|GO:0015706|GO:0010054|GO:0009507	828083	NM_116460	TC380191	At.43590
Pst-responsive	A_84_P20750|832111	1.47168	2.64957	-0.0724256	-0.186401	1.83146	-4.16257	-4.14693	-3.06937	-2.38335	-4.12372	-0.985276	-1.486	-1.18817	-0.880717	-0.0905774	-0.691608	AT5G19890	AT5G19890	peroxidase 59	Peroxidase superfamily protein	GO:0005737|GO:0004601|GO:0005634|GO:0005576|GO:0006979|GO:0055114|GO:0020037	832111	NM_121996	TC371904	At.143
Pst-responsive	A_84_P21769|842405	3.86164	7.90733	6.46025	1.05163	-2.93298	2.24825	-0.664564	-2.60506	-1.01627	-1.58248	-1.13439	-2.28119	-2.15189	-1.97152	-2.35432	4.94145	TPS04	AT1G61120	terpene synthase 04	terpene synthase 04	GO:0000287|GO:0009611|GO:0009620|GO:0009738|GO:0080027|GO:0042538|GO:0009695|GO:0080013|GO:0016829|GO:0007165|GO:0009536|GO:0009617|GO:0009753|GO:0008152|GO:0009733|GO:0009414|GO:0009723|GO:0000304|GO:0016102|GO:0010333|GO:0009867|GO:0009507	842405	NM_104793	NP043293	At.26638
Pst-responsive	A_84_P571865|821923	3.01945	2.68317	2.27187	1.76568	1.52225	1.80205	2.3765	1.9461	2.43158	2.17687	2.77158	3.03693	2.85886	1.73561	2.38951	1.63435	AT3G23420	AT3G23420	F-box and associated interaction domain-containing protein	F-box and associated interaction domains-containing protein	GO:0008150|GO:0003674|GO:0005737	821923	NM_113245	NP301840	At.53459
Pst-responsive	A_84_P708146|6240388	-4.52722	-1.61351	-0.954054	-1.05424	-0.943582	-1.75567	-2.58201	-1.91067	-1.56969	-0.678411	-1.13464	-0.961987	-1.10456	0.0125006	-0.536771	-0.384876	AT1G01453	AT1G01453	hypothetical protein	unknown protein; FUNCTIONS IN: molecular_function unknown; INVOLVED IN: biological_process unknown; LOCATED IN: cellular_component unknown; BEST Arabidopsis thaliana protein match is: unknown protein (TAIR:AT4G01110.1); Has 30201 Blast hits to 17322 proteins in 780 species: Archae - 12; Bacteria - 1396; Metazoa - 17338; Fungi - 3422; Plants - 5037; Viruses - 0; Other Eukaryotes - 2996 (source: NC…	GO:0008150|GO:0003674|GO:0005575	6240388	NM_001123735	NP222399	At.68989
Pst-responsive	A_84_P14905|838416	1.10749	2.02011	0.242826	-2.42829	0.137682	-2.12663	-1.66851	-1.2026	-1.45074	-0.270016	-0.554831	-1.18505	-1.28237	-0.362885	-1.47039	-0.0456575	MKK7	AT1G18350	MAP kinase kinase 7	MAP kinase kinase 7	GO:0009926|GO:0004672|GO:0016301|GO:0004674|GO:0009862|GO:0002229|GO:0006468|GO:0005524|GO:0042742|GO:0004708|GO:0016772	838416	NM_101693		At.51662
Pst-responsive	A_84_P18414|837915	1.48626	1.97116	1.58587	1.42646	1.07008	0.535314	1.5675	1.66658	1.5934	0.131378	1.28062	1.00507	1.53895	0.86059	1.45998	-0.677241	AT1G02610	AT1G02610	RING/FYVE/PHD zinc finger-containing protein	RING/FYVE/PHD zinc finger superfamily protein	GO:0005737|GO:0008270	837915	NM_100141	NP2710794	At.42591
Pst-responsive	A_84_P569255|10723056	-0.47011	-2.60057	-3.17354	-3.54395	-2.76841	-1.90269	-2.06115	-2.1627	-2.22554	-3.04925	-2.69183	-2.09703	-2.37087	-2.31117	-1.81758	-2.53392	AT1G20735	AT1G20735	F-box and associated interaction domain-containing protein	F-box and associated interaction domains-containing protein		10723056	NM_001198118	NP2710470	At.75557
Pst-responsive	A_84_P109962|838719	5.30106	3.7977	1.53847	-0.334178	-2.01246	-0.735202	-0.303912	-1.21752	-0.3887	-0.955815	-1.13186	-1.7876	-1.30726	-1.256	-1.60556	-0.646191	WAK3	AT1G21240	wall-associated receptor kinase 3	wall associated kinase 3	GO:0004672|GO:0005886|GO:0016301|GO:0004674|GO:0005509|GO:0006468|GO:0005524|GO:0016772	838719	NM_101977	NP222421	At.51704
Pst-responsive	A_84_P22106|820240	-6.10972	-2.39366	-0.396543	-0.80279	-0.313533	-1.02854	-1.67801	-1.53105	-1.10246	-0.617473	-1.01474	-0.957995	-0.758009	0.12381	-0.570242	-0.29576	RHS12	AT3G10710	pectinesterase 24	root hair specific 12	GO:0005739|GO:0004857|GO:0030599|GO:0042545|GO:0009505|GO:0005618|GO:0010054	820240	NM_111907	TC365473	At.53254
Pst-responsive	A_84_P827147,A_84_P231939|842477	1.37837	2.24064	1.14205	-1.02479	0.303859	-1.59231	-1.61494	-1.72839	-1.52842	-0.233965	-0.901669	-1.53273	-0.896036	-0.98753	-1.57142	1.11245	GPT2	AT1G61800	glucose-6-phosphate/phosphate translocator 2	glucose-6-phosphate/phosphate translocator 2	GO:0015979|GO:0005215|GO:0005774|GO:0007276|GO:0010109|GO:0035436|GO:0080167|GO:0015760|GO:0009624|GO:0015120|GO:0055085|GO:0009643|GO:0009749|GO:0015297|GO:0015152|GO:0009744|GO:0006810|GO:0015713|GO:0005315|GO:0071917|GO:0016021|GO:0015712|GO:0015714|GO:0009507	842477	NM_104862	NP041079///TC367165	At.10733
Pst-responsive	A_84_P14650|824158	-3.77344	-1.31664	0.0125601	-0.655395	-0.56677	-1.57587	-2.32657	-2.17505	-1.44607	-0.847117	-1.10594	-0.908578	-0.85513	0.154875	-0.300978	-0.0563705	AT3G49960	AT3G49960	peroxidase 35	Peroxidase superfamily protein	GO:0004601|GO:0005576|GO:0006979|GO:0055114|GO:0020037|GO:0010054	824158	NM_114856	TC385329	At.19626
Pst-responsive	A_84_P17901|836876	-4.15078	-2.70549	-0.430717	-0.920479	-0.250852	-1.27497	-2.12394	-1.69481	-1.20449	-0.534698	-1.04575	-1.01703	-0.823998	-0.00206542	-0.537882	-0.850484	RHS19	AT5G67400	peroxidase 73	root hair specific 19	GO:0004601|GO:0005576|GO:0006979|GO:0055114|GO:0020037|GO:0010054	836876	NM_126140	TC371654	At.95
Pst-responsive	A_84_P17366|839322	-1.96926	-1.4458	-0.781375	-0.720464	-1.10762	-1.04181	-1.54676	-1.05427	-1.10148	-0.64698	-0.891749	-0.826627	-0.973254	-0.682377	-1.01575	0.935918	AT1G01250	AT1G01250	ethylene-responsive transcription factor ERF023	Integrase-type DNA-binding superfamily protein	GO:0006355|GO:0003700|GO:0009409|GO:0009737|GO:0009414|GO:0005634|GO:0003677	839322	NM_100008	TC378363	At.42657
Pst-responsive	A_84_P544829|822294	1.94891	3.48127	0.968576	3.12898	3.07768	1.09107	1.19507	1.07023	0.980969	1.85152	1.82037	1.62306	1.76139	1.17504	0.750671	0.452163	AT3G26800	AT3G26800	hypothetical protein	unknown protein; BEST Arabidopsis thaliana protein match is: unknown protein (TAIR:AT4G36925.1); Has 9 Blast hits to 9 proteins in 3 species: Archae - 0; Bacteria - 0; Metazoa - 0; Fungi - 0; Plants - 9; Viruses - 0; Other Eukaryotes - 0 (source: NCBI BLink).	GO:0005739|GO:0008150|GO:0003674	822294	NM_113592		At.53512
Pst-responsive	A_84_P21233|822726	-1.9408	-1.60732	-1.26095	-1.08359	-1.56904	-0.812252	-1.05955	-1.36561	-1.69816	-0.109503	-1.27256	-1.46213	-1.14548	-0.409455	-0.246687	-1.63955	AGL79	AT3G30260	protein agamous-like 79	AGAMOUS-like 79	GO:0048481|GO:0006355|GO:0003700|GO:0046983|GO:0005634|GO:0003677	822726	NM_113925	NP226856	At.36813
Pst-responsive	A_84_P23484|834379	-2.01753	2.89401	-1.36365	-1.35302	0.895033	-1.53318	-1.7056	-2.06309	-1.39431	-0.652374	-1.55064	-1.45046	-1.23302	-0.492713	-1.00496	-2.75687	AT5G43590	AT5G43590	acyl transferase/acyl hydrolase/lysophospholipase-like protein	Acyl transferase/acyl hydrolase/lysophospholipase superfamily protein	GO:0006629|GO:0045735|GO:0008152|GO:0005634	834379	NM_123725	TC371683	At.55341
Pst-responsive	A_84_P13140|836078	3.51999	5.40714	1.46476	4.11378	2.35217	-0.226714	1.68365	1.12338	0.753264	0.445613	1.70809	1.6992	1.65111	0.825385	0.185514	-0.421086	UGT76E2	AT5G59590	UDP-glucosyl transferase 76E2	UDP-glucosyl transferase 76E2	GO:0016758|GO:0008152|GO:0008194|GO:0005634|GO:0080044|GO:0080043	836078	NM_125351	TC366657	At.29217
Pst-responsive	A_84_P21473,A_84_P567982|827185	0.898888	4.43011	0.522088	-0.374434	-0.380462	-0.162526	-1.85802	-2.91356	-2.73246	-1.57238	-2.65808	-2.53725	-1.77927	-1.06683	-2.22302	1.84144	BAM5	AT4G15210	beta-amylase 5	beta-amylase 5	GO:0005737|GO:0043169|GO:0005975|GO:0005983|GO:0080027|GO:0016161|GO:0003824|GO:0000272|GO:0009507|GO:0005829	827185	NM_117609	TC385950///TC402420	At.25187
Pst-responsive	A_84_P609195|835569	-3.29565	-3.25495	-1.66966	-1.38551	-0.890143	-0.320594	-1.51226	-1.23627	-0.843415	-0.166337	-0.798214	-1.21284	-1.69895	0.11263	-1.00561	-1.94605	AT5G54790	AT5G54790	hypothetical protein	unknown protein; BEST Arabidopsis thaliana protein match is: unknown protein (TAIR:AT1G50930.1); Has 53 Blast hits to 53 proteins in 10 species: Archae - 0; Bacteria - 0; Metazoa - 0; Fungi - 0; Plants - 53; Viruses - 0; Other Eukaryotes - 0 (source: NCBI BLink).	GO:0008150|GO:0003674|GO:0005634	835569	NM_124860	TC394005	At.70693
Pst-responsive	A_84_P20982|842490	-3.32592	-3.07476	-1.37546	-1.28615	-0.451388	-1.14077	-1.8922	-1.443	-0.758865	-0.318067	-0.809854	-1.1904	-1.0597	-0.0185096	-0.419972	-1.64616	CPK19	AT1G61950	calcium-dependent protein kinase 19	calcium-dependent protein kinase 19	GO:0004672|GO:0005886|GO:0016301|GO:0004674|GO:0005509|GO:0006468|GO:0004683|GO:0005524|GO:0016772	842490	NM_104875	TC365781	At.52317
Pst-responsive	A_84_P588220|817995	-3.60559	-2.89654	-0.422785	-1.32378	-0.475818	-1.14819	-2.59658	-1.69933	-1.32414	-0.372233	-0.666068	-1.17027	-0.992042	-0.0292958	-0.45761	-1.24893	AT2G34330	AT2G34330	hypothetical protein	unknown protein; BEST Arabidopsis thaliana protein match is: unknown protein (TAIR:AT1G29540.1); Has 10 Blast hits to 10 proteins in 2 species: Archae - 0; Bacteria - 0; Metazoa - 0; Fungi - 0; Plants - 10; Viruses - 0; Other Eukaryotes - 0 (source: NCBI BLink).	GO:0005739	817995	NM_128985	TC377312	At.37816
Pst-responsive	A_84_P14446|816436	3.16352	2.35959	1.74744	-0.328347	-1.21133	-0.693989	-0.831436	-1.3788	-1.09837	-1.73075	-0.660143	-1.89819	-1.48324	-0.624898	-1.73928	-0.83382	FRK1	AT2G19190	senescence-induced receptor-like serine/threonine-protein kinase	FLG22-induced receptor-like kinase 1	GO:0009697|GO:0005886|GO:0050832|GO:0006865|GO:0006857|GO:0000165|GO:0016301|GO:0006612|GO:0009595|GO:0009862|GO:0010310|GO:0010363|GO:0042742|GO:0009867|GO:0016772|GO:0043900|GO:0005524|GO:0004672|GO:0010200|GO:0004674|GO:0031348|GO:0050776|GO:0031347|GO:0006468|GO:0004713|GO:0002831|GO:0016045	816436	NM_127476	TC359920	At.39884
Pst-responsive	A_84_P23433|841381	2.39936	4.78434	1.21691	-0.433113	2.40992	-3.96169	-3.85882	-3.96063	-3.44029	-3.12689	-1.24081	-1.34322	-0.846711	-1.15488	-0.026922	1.09073	AT1G49570	AT1G49570	peroxidase 10	Peroxidase superfamily protein	GO:0004601|GO:0005576|GO:0006979|GO:0055114|GO:0020037	841381	NM_103845	TC369835	At.141
Pst-responsive	A_84_P16605|827990	-0.319678	-1.98227	-0.556398	-0.814699	-0.948143	0.495804	-1.16718	-1.26727	-1.90382	-0.275586	-1.06795	-1.78774	-1.99751	-0.250046	-1.39786	1.08328	AT4G00870	AT4G00870	transcription factor bHLH14	basic helix-loop-helix (bHLH) DNA-binding superfamily protein	GO:0006355|GO:0003700|GO:0005634|GO:0003677	827990	NM_116313	TC393005	At.34506
Pst-responsive	A_84_P785599,A_84_P12394|838061	-3.6623	-1.77496	-3.12699	-2.50024	-1.85936	-0.612618	-0.618504	-1.24774	-1.04115	-0.121733	-2.2106	-2.33566	-1.57657	-1.30884	-1.99404	-2.46831	AT1G14960	no_match///AT1G14960	major latex-related protein	no_match///Polyketide cyclase/dehydrase and lipid transport superfamily protein	GO:0009607|GO:0003674|GO:0016126|GO:0006952|GO:0005634	838061	AV782330///NM_101365	TC381700	At.21320
Pst-responsive	A_84_P87009|832944	2.87815	5.85948	5.01175	-0.0437345	-0.219033	-0.292609	-1.40572	-2.2067	-2.20767	-1.51201	-1.15307	-0.828833	-0.870317	-0.807399	-1.25208	5.29065	BGLU24	AT5G28510	beta glucosidase 24	beta glucosidase 24	GO:0043169|GO:0005975|GO:0005576|GO:0003824|GO:0004553|GO:0048446	832944	NM_122734	NP281554	At.30739
Pst-responsive	A_84_P22436|831826	-0.198557	3.5404	0.16879	-1.14074	-1.06816	0.291482	-0.653972	-1.4445	-1.14457	-2.52553	-0.992547	-2.46251	-1.78125	-1.09901	-1.80864	-0.507489	WRKY62	AT5G01900	putative WRKY transcription factor 62	WRKY DNA-binding protein 62	GO:0043565|GO:0005515|GO:0006355|GO:0003700|GO:0005634|GO:0009863|GO:0042742	831826	NM_120268	TC392031	At.4741
Pst-responsive	A_84_P13860|829066	-2.46097	-2.37848	-2.7233	-1.81637	-0.936767	-1.36374	-2.12475	-1.86767	-1.72942	-1.23322	-1.36825	-1.13081	-0.944819	-0.341981	-1.06411	-1.60988	AT4G29450	AT4G29450	leucine-rich repeat protein kinase-like protein	Leucine-rich repeat protein kinase family protein	GO:0004672|GO:0016301|GO:0004674|GO:0006468|GO:0005524|GO:0016772	829066	NM_119090	TC360210	At.54544
Pst-responsive	A_84_P11034|829264	2.4646	5.0391	1.20425	1.71642	1.6993	2.0725	1.34597	0.884156	0.772117	1.10106	0.671994	0.673939	0.576541	0.937866	1.03625	2.95794	FLA5	AT4G31370	FASCICLIN-like arabinogalactan protein 5 precursor	FASCICLIN-like arabinogalactan protein 5 precursor	GO:0003674|GO:0005886|GO:0031225	829264	NM_119286	TC377900	At.49720
Pst-responsive	A_84_P860726	-0.620118	2.03665	-1.18961	-2.98581	-2.61895	0.484443	-1.00098	-1.90533	-0.806802	-1.18218	-1.85179	-2.2484	-1.22009	-1.10963	-1.18911	-0.477908		AT3G22231		pathogen and circadian controlled 1				TC400604	At.70054
Pst-responsive	A_84_P723748|6241460	-0.231875	-1.40318	-1.85703	-2.40816	-1.70873	-2.0701	-1.98883	-1.987	-1.89327	-2.06453	-2.25881	-1.93812	-1.82195	-1.69484	-1.45751	-2.4675	AT1G08165	AT1G08165	hypothetical protein	unknown protein; FUNCTIONS IN: molecular_function unknown; INVOLVED IN: biological_process unknown; LOCATED IN: cellular_component unknown; Has 30201 Blast hits to 17322 proteins in 780 species: Archae - 12; Bacteria - 1396; Metazoa - 17338; Fungi - 3422; Plants - 5037; Viruses - 0; Other Eukaryotes - 2996 (source: NCBI BLink).	GO:0008150|GO:0003674|GO:0005634	6241460	NM_001123774	TC394215	At.73004
Pst-responsive	A_84_P71314|841925	2.44791	3.98301	0.735749	3.71849	2.94051	0.539456	1.36345	1.00214	1.42887	1.82815	1.08017	1.80821	1.47464	0.747207	0.312618	1.04614	AT1G54860	AT1G54860	Glycoprotein membrane precursor GPI-anchored	Glycoprotein membrane precursor GPI-anchored	GO:0008150|GO:0003674|GO:0005886|GO:0031225|GO:0016114	841925	NM_104359	TC378670	At.37159
Pst-responsive	A_84_P12738|839544	1.3246	1.54288	1.52538	2.7145	0.260766	0.442226	1.21223	1.57401	1.23723	0.116489	1.18281	1.01618	1.63491	0.600129	0.945483	-0.133459	AT1G02660	AT1G02660	alpha/beta-hydrolase domain-containing protein	alpha/beta-Hydrolases superfamily protein	GO:0006629|GO:0004806|GO:0005576	839544	NM_100146	NP281283	At.26191
Pst-responsive	A_84_P798132|7922371	2.23848	4.58285	0.914456	4.28487	3.00229	0.0120573	0.929516	1.06569	0.770984	1.91912	1.69481	1.50655	1.69379	-0.344042	0.575346	0.037948	AT5G65005	AT5G65005	nucleic acid binding protein	Polynucleotidyl transferase, ribonuclease H-like superfamily protein	GO:0008150|GO:0005634|GO:0003676	7922371	NM_001161325	TC379382	At.69238
Pst-responsive	A_84_P169963|830172	-5.6539	-2.66803	-1.11571	-1.36449	-0.637082	-1.27506	-1.77254	-1.53477	-1.03299	-0.260042	-1.21019	-1.22216	-0.914299	-0.187932	-0.61612	-0.973757	AGP3	AT4G40090	arabinogalactan protein 3	arabinogalactan protein 3	GO:0005886|GO:0048765|GO:0007275|GO:0010054	830172	NM_120175	TC380851	At.22671
Pst-responsive	A_84_P16574|824893	2.39806	3.11628	1.50845	-1.75221	-1.73475	0.466101	-0.996948	-1.57963	-1.11235	-0.512561	-0.632874	-2.17554	-1.04969	-1.12731	-1.3702	1.12853	BGL2	AT3G57260	glucan endo-1,3-beta-D-glucosidase	beta-1,3-glucanase 2	GO:0005515|GO:0034976|GO:0009697|GO:0043169|GO:0009718|GO:0050832|GO:0009409|GO:0005618|GO:0009814|GO:0003824|GO:0004553|GO:0002679|GO:0043069|GO:0000165|GO:0006612|GO:0009595|GO:0009862|GO:0010310|GO:0048046|GO:0010363|GO:0042742|GO:0009867|GO:0005773|GO:0005975|GO:0043900|GO:0004338|GO:0008810|GO:0010200|GO:0006944|GO:0031348|GO:0009627|GO:0045088|GO:0031347|GO:0002831|GO:0009507	824893	NM_115586	TC371787	At.22313
Pst-responsive	A_84_P573240|823370	-0.300108	-1.44539	-2.44599	-2.47106	-1.76912	-2.08015	-2.02078	-2.2794	-2.23869	-2.41689	-2.81853	-2.51118	-2.0721	-1.73421	-1.40695	-2.9596	AT3G43110	AT3G43110	hypothetical protein	unknown protein; FUNCTIONS IN: molecular_function unknown; INVOLVED IN: biological_process unknown; LOCATED IN: endomembrane system; EXPRESSED IN: petal, flower; EXPRESSED DURING: 4 anthesis, petal differentiation and expansion stage; BEST Arabidopsis thaliana protein match is: unknown protein (TAIR:AT5G20790.1); Has 30 Blast hits to 30 proteins in 10 species: Archae - 0; Bacteria - 0; Metazoa - …	GO:0008150|GO:0003674|GO:0019375|GO:0010224|GO:0009813|GO:0009744|GO:0005576|GO:0045892|GO:0016036	823370	NM_114179	TC377460	At.36321
Pst-responsive	A_84_P15382,A_84_P857638|817628	6.52358	4.75461	1.38145	-0.767574	-2.74986	-0.789864	-1.31866	-2.20587	-1.07271	0.824405	-0.154391	-2.76778	-2.3799	-2.50313	-1.84131	1.65513	CYP71A13	AT2G30770	cytochrome P450, family 71, subfamily A, polypeptide 13	cytochrome P450, family 71, subfamily A, polypeptide 13	GO:0005515|GO:0009697|GO:0050832|GO:0010120|GO:0047720|GO:0009617|GO:0000165|GO:0006612|GO:0009595|GO:0009862|GO:0009723|GO:0010310|GO:0010363|GO:0042742|GO:0009867|GO:0005506|GO:0009682|GO:0009055|GO:0043900|GO:0010200|GO:0019825|GO:0031348|GO:0050776|GO:0045088|GO:0031347|GO:0002831|GO:0016705|GO:0016045|GO:0020037	817628	NM_128630	TC391554	At.20309
Pst-responsive	A_84_P519221|827143	-2.73704	-2.3813	-1.33911	-1.00445	-0.892564	-0.716169	-1.96599	-1.46169	-1.32952	-0.3237	-1.36666	-1.39801	-0.970233	0.471257	-0.431911	-0.481348	OFP11	AT4G14860	ovate family protein 11	ovate family protein 11	GO:0045892	827143	NM_117572	TC386434	At.54322
Pst-responsive	A_84_P15595|824159	-1.31145	-2.56372	-1.91169	-0.0640862	-0.989445	-2.32234	-1.75155	-1.24928	-1.12563	-0.599868	-0.438998	-0.44209	-0.856985	-0.578203	-0.932451	-0.764539	AT3G49970	AT3G49970	Phototropic-responsive NPH3 family protein	Phototropic-responsive NPH3 family protein	GO:0005886|GO:0009416|GO:0004871	824159	NM_114857	TC366636	At.53863
Pst-responsive	A_84_P18574|828728	-1.74054	-1.4113	-0.447635	-0.662587	-0.446103	-0.96218	-1.22312	-1.46683	-1.11654	-0.996469	-1.11373	-1.14164	-1.01896	-0.432332	-0.77705	-0.467689	AT4G26220	AT4G26220	putative caffeoyl-CoA O-methyltransferase	S-adenosyl-L-methionine-dependent methyltransferases superfamily protein	GO:0008171|GO:0005829	828728	NM_118755	TC380502	At.2883
Pst-responsive	A_84_P10779|822767	0.236313	-1.82106	-1.83166	-3.02758	-1.73217	-0.923921	-1.38097	-1.13978	-0.880582	-0.109835	-1.42571	-0.827338	-1.81807	-0.920099	-0.966612	-0.974359	bZIP42	AT3G30530	basic leucine-zipper 42	basic leucine-zipper 42	GO:0043565|GO:0006355|GO:0003700|GO:0046982|GO:0046983|GO:0005634|GO:0003677|GO:0042803	822767	NM_113954	TC387407	At.53600
Pst-responsive	A_84_P21130|817449	-2.4099	-2.67106	-0.396692	-1.18696	-0.398685	-1.51677	-1.99677	-1.51771	-1.37211	-0.125876	-0.852329	-0.622259	-0.438897	-0.292091	-0.273171	-1.82981	AT2G29000	AT2G29000	leucine-rich repeat protein kinase-like protein	Leucine-rich repeat protein kinase family protein	GO:0004672|GO:0005886|GO:0004674|GO:0006468|GO:0004713|GO:0005524|GO:0016772	817449	NM_128459	NP1660600	At.52961
Pst-responsive	A_84_P766364	3.31369	6.13921	2.08238	6.30543	4.33172	-1.6495	3.43544	2.91743	1.62783	2.7993	3.75941	3.40388	3.84866	-0.206146	0.957736	-0.562088		AT5G31770		transposable element gene
Pst-responsive	A_84_P16680|828687	-4.91108	-2.42639	0.222956	-0.700086	-0.160608	-1.32359	-2.0722	-1.75631	-1.3148	-0.318436	-1.05109	-1.03594	-0.900257	0.0808752	-0.579299	-0.215864	XTH14	AT4G25820	xyloglucan endotransglucosylase/hydrolase protein 14	xyloglucan endotransglucosylase/hydrolase 14	GO:0005975|GO:0016798|GO:0005618|GO:0016762|GO:0005576|GO:0006073|GO:0048046|GO:0004553|GO:0010054	828687	NM_118714	TC373738	At.2902
Pst-responsive	A_84_P764277|829598	3.55059	2.47426	1.01546	0.674067	-0.402973	-1.84878	-2.60509	-1.94424	-1.85679	-1.84179	-1.64839	-1.74948	-1.63939	-0.882289	-0.981428	0.558505	SK12	AT4G34470;AT4G34210	S-phase kinase-associated protein 1	[AT4G34470, SKP1-like 12];[AT4G34210, SKP1-like 11]	GO:0005515|GO:0006511|GO:0004842|GO:0005634	829598	NM_119612	TC390269	At.65453
NaC-responsive	A_84_P822373,A_84_P822379,A_84_P20289|822453	-1.75468	2.45927	-2.18597	-0.389704	-1.01371	-0.440722	-1.69215	-1.0997	-1.41879	-2.5552	-1.03153	-0.886025	-1.12385	-0.839127	-1.16294	2.48977	AT3G28270	no_match///AT3G28270	hypothetical protein	no_match///Protein of unknown function (DUF677)	GO:0008150|GO:0003674|GO:0005575	822453	NM_113746	TC363415///TC383018	At.5792
NaC-responsive	A_84_P22297|837108	-3.16652	-1.63236	1.87609	-1.69686	-0.304444	-1.72375	-1.79734	-1.79964	-1.64437	-0.692706	-1.46422	-1.53385	-0.817586	-0.0968416	-1.12039	-1.46904	RHS2	AT1G05990	calmodulin-like protein 7	EF hand calcium-binding protein family	GO:0005509|GO:0005575	837108	NM_100479	TC390539	At.15459
NaC-responsive	A_84_P14029|834471	-1.47513	-3.88864	-3.8349	-1.4616	-2.38612	-0.71541	-1.18467	-0.881185	-0.870486	-0.641411	-1.28316	-1.57222	-1.91631	-1.18636	-1.44126	0.497395	AT5G44440	AT5G44440	FAD-binding and BBE domain-containing protein	FAD-binding Berberine family protein	GO:0008762|GO:0050660|GO:0016491|GO:0016614|GO:0009055|GO:0003824|GO:0055114|GO:0009507	834471	NM_123811	TC364850	At.43771
NaC-responsive	A_84_P10887|824549	3.14261	3.22615	2.30085	1.77938	2.1109	2.5419	1.22538	0.879989	0.438111	0.618119	0.821905	1.23065	0.715463	1.49819	0.72402	0.00855798	AT3G53820	AT3G53820	C2H2 and C2HC zinc finger-containing protein	C2H2 and C2HC zinc fingers superfamily protein	GO:0005622|GO:0006355|GO:0003700|GO:0008270|GO:0005634|GO:0003676	824549	NM_115242	TC391749	At.53925
NaC-responsive	A_84_P807598,A_84_P262640|832304	-0.869106	2.30982	-3.70211	-2.28053	-3.0475	-1.01758	-2.56237	-2.28285	-2.49154	-1.48594	-2.74401	-2.65907	-2.9297	-0.376426	-2.69351	-2.26406	AT5G22430	AT5G22430	Pollen Ole e 1 allergen and extensin family protein	Pollen Ole e 1 allergen and extensin family protein	GO:0008150|GO:0003674|GO:0048481|GO:0031225	832304	NM_122148	TC390188///TC376575	At.7366
NaC-responsive	A_84_P763740|829569	3.76178	2.4878	1.30861	0.778529	-0.175224	-1.79167	-1.62868	-2.16337	-1.67482	-1.38806	-1.2271	-1.67627	-1.5855	-0.794116	-1.41889	0.435111	SK11	AT4G34470;AT4G34210	S-phase kinase-associated protein 1	[AT4G34470, SKP1-like 12];[AT4G34210, SKP1-like 11]	GO:0005515|GO:0006511|GO:0004842|GO:0005634	829569	NM_119584	TC390269	At.54598
NaC-responsive	A_84_P788757,A_84_P547965|837755	2.41803	0.478548	2.10676	-0.826865	-0.160946	-0.354468	-1.10377	-1.01451	-1.25495	-1.50873	-1.30747	-1.59212	-1.61873	-0.789788	-1.10601	-1.03701	AT1G12030	AT1G12030	hypothetical protein	Protein of unknown function (DUF506)	GO:0008150|GO:0003674	837755	NM_101075	TC374829	At.42096
NaC-responsive	A_84_P19758|836050	-0.608814	0.940124	5.58867	-0.431445	-1.06656	0.838353	-1.21289	-1.68809	-1.24772	-0.469013	-1.59963	-2.19614	-2.34908	-0.354317	-1.43359	6.97386	LTP4	AT5G59310	non-specific lipid-transfer protein 4	lipid transfer protein 4	GO:0009651|GO:0009409|GO:0006869|GO:0009737|GO:0009414|GO:0042538|GO:0005576|GO:0008289	836050	NM_125322	TC383717	At.25116
NaC-responsive	A_84_P14754|827004	0.0652987	0.359412	-2.98617	-0.964766	-2.27451	-1.77088	-1.5567	-1.80318	-1.64219	-2.61056	-2.47965	-1.87976	-2.14522	-1.42926	-1.63873	-1.245	PAP23	AT4G13700	purple acid phosphatase 23	purple acid phosphatase 23	GO:0016787|GO:0003993|GO:0005576|GO:0004722|GO:0046872	827004	NM_117444	TC368588	At.33346
NaC-responsive	A_84_P22847|838017	7.4112	3.79836	3.45876	1.50787	1.09279	3.33128	2.4999	2.09983	2.27882	1.6027	1.58281	1.05717	0.979138	0.325078	1.50546	-0.224219	AT1G14550	AT1G14550	peroxidase 5	Peroxidase superfamily protein	GO:0004601|GO:0071456|GO:0005576|GO:0006979|GO:0055114|GO:0020037	838017	NM_101322	NP213641	At.51610
NaC-responsive	A_84_P21194|821902	4.2934	3.80995	3.84154	1.87085	0.468992	-2.26886	-1.89314	-1.96601	-1.43663	-1.67987	-1.07402	-1.0568	-0.811795	-1.37579	-0.465002	0.675669	ERF1	AT3G23240	ethylene-responsive transcription factor 1B	ethylene response factor 1	GO:0006355|GO:0003700|GO:0006952|GO:0005634|GO:0003677|GO:0009873|GO:0009867	821902	NM_113225	TC382299	At.6341
NaC-responsive	A_84_P587419,A_84_P799893|820152	0.176373	-1.19627	-3.58965	-1.88594	-2.08183	-2.80524	-2.579	-2.47665	-2.7209	-3.16092	-2.7215	-2.87453	-2.03731	-1.86306	-1.81966	-3.72124	IPS1	AT3G09922///no_match	induced by phosphate starvation1	induced by phosphate starvation1///no_match	GO:0005739|GO:0003674|GO:0016036	820152	NM_180219///CB254868	TC390015	At.47056///At.70663
NaC-responsive	A_84_P12788|824763	4.81358	4.68066	3.88209	1.94224	3.15499	0.621644	-0.559923	-1.30054	-1.0238	0.480578	-1.56671	-2.0713	-2.27721	-1.50614	-0.965589	2.83993	JRG21	AT3G55970	jasmonate-regulated protein	jasmonate-regulated gene 21	GO:0043090|GO:0005737|GO:0005506|GO:0016706|GO:0016491|GO:0055114	824763	NM_115455	TC369784	At.5208
NaC-responsive	A_84_P13056|833610	-3.00612	-1.83081	-3.00096	-1.78392	-1.33359	1.05131	1.00797	-0.432174	-1.17096	1.83898	-2.99397	-2.11349	-1.78437	-0.977359	-1.90871	-1.94594	AT5G36130	AT5G36130	Cytochrome P450 family protein	Cytochrome P450 superfamily protein	GO:0019825|GO:0005506|GO:0009055|GO:0016705|GO:0005575|GO:0055114|GO:0020037	833610	NM_123004	TC392045	At.55155
NaC-responsive	A_84_P16226|838016	6.36259	3.35012	4.1122	2.67641	0.258261	2.279	1.61461	1.38219	1.0781	1.02103	0.893386	0.428717	0.693887	0.191633	0.843749	-1.08488	AT1G14540	AT1G14540	peroxidase 4	Peroxidase superfamily protein	GO:0004601|GO:0071456|GO:0005576|GO:0006979|GO:0055114|GO:0020037	838016	NM_101321	TC375585	At.41966
NaC-responsive	A_84_P790752,A_84_P565278|827946	-1.20454	-1.61003	-1.50833	-0.319668	-0.95054	-2.10178	-1.21177	-0.998343	-1.14063	-1.94198	-1.05601	-0.748694	-0.565007	-0.852749	-0.590894	-2.93744	AT4G03380	no_match///AT4G03380	hypothetical protein	no_match///BEST Arabidopsis thaliana protein match is: nuclear assembly factor 1 (TAIR:AT1G03530.1); Has 29 Blast hits to 29 proteins in 8 species: Archae - 0; Bacteria - 0; Metazoa - 0; Fungi - 0; Plants - 29; Viruses - 0; Other Eukaryotes - 0 (source: NCBI BLink).	GO:0008150|GO:0003674|GO:0005634	827946	BX827893///NM_116576	TC384554	At.50318
NaC-responsive	A_84_P598642|837224	3.96949	3.14119	3.74219	3.37515	0.579954	0.606784	1.0034	1.62532	0.834527	-0.454939	1.11854	0.902989	2.71595	0.673218	1.03348	0.30107	AT1G07135	AT1G07135	glycine-rich protein	glycine-rich protein	GO:0008150|GO:0003674|GO:0010200|GO:0009646|GO:0009611|GO:0031225|GO:0009612	837224	NM_100587	TC380457	At.45818
NaC-responsive	A_84_P14274|841701	-1.36494	1.92749	3.14098	3.68333	-1.35736	-1.01812	-0.826056	-1.55531	-0.95691	0.100912	-1.80618	-1.46973	-1.10761	-1.24031	-0.456906	5.76358	AT1G52690	AT1G52690	late embryogenesis abundant domain-containing protein	Late embryogenesis abundant protein (LEA) family protein	GO:0003674|GO:0009830|GO:0005575|GO:0009793	841701	NM_202280	TC377455	At.21275
NaC-responsive	A_84_P767107|835262	0.311751	-1.08363	-2.90259	-2.65422	-2.30542	-1.76895	-1.33715	-1.52404	-2.54141	-1.23147	-2.48587	-1.57437	-2.31639	-0.966272	-1.91232	-1.74113	AGL71	AT5G51870	protein agamous-like 71	AGAMOUS-like 71	GO:0006355|GO:0010048|GO:0003700|GO:0048440|GO:0046983|GO:0043481|GO:0009909|GO:0005634|GO:0003677	835262	NM_203195	TC398123	At.29655
NaC-responsive	A_84_P17859|835860	1.74082	3.55952	4.70147	2.84618	0.43815	0.596907	1.56758	2.15199	1.61245	-0.45414	1.37222	1.21816	2.63592	0.779778	1.07122	0.589073	TCH4	AT5G57560	xyloglucan endotransglucosylase/hydrolase protein 22	Xyloglucan endotransglucosylase/hydrolase family protein	GO:0005794|GO:0009408|GO:0005975|GO:0009409|GO:0005618|GO:0009611|GO:0006073|GO:0004553|GO:0009612|GO:0009664|GO:0009741|GO:0010200|GO:0016798|GO:0009733|GO:0016762|GO:0048046|GO:0009507	835860	NM_125137	TC374016	At.24429
NaC-responsive	A_84_P517047|842164	1.28666	1.14301	1.76721	1.65552	1.93344	1.99171	2.19149	2.25769	2.29678	2.23031	2.433	2.5978	2.57332	2.16638	2.31521	1.76123	PUP17	AT1G57943	purine permease 17	purine permease 17	GO:0016020|GO:0005345|GO:0006863|GO:0015931	842164	NM_104582	TC371872	At.62379
NaC-responsive	A_84_P855873	0.322921	-0.234559	-1.22892	-0.010021	-1.90938	-0.593262	-0.978239	-0.749654	-0.819665	-1.39309	-1.00154	-1.39894	-1.36652	-1.05399	-1.19416	-0.757688		AT4G14400		ankyrin repeat family protein				TC397060
NaC-responsive	A_84_P23078|821704	3.45104	4.55045	2.95872	-0.999344	0.601234	-1.36583	-1.94514	-2.3808	-1.74854	-1.998	-1.66215	-2.27873	-2.64711	-1.28219	-1.54674	3.33568	DXPS1	AT3G21500	1-deoxy-D-xylulose 5-phosphate synthase 1	1-deoxy-D-xylulose 5-phosphate synthase 1	GO:0008661|GO:0007568|GO:0016624|GO:0003824|GO:0016114|GO:0009507	821704	NM_113045	NP301758	At.27992
NaC-responsive	A_84_P240885	2.47041	2.68295	2.63966	3.31376	1.46291	0.429738	1.22208	1.46515	0.93948	1.56894	1.55327	1.93284	0.958671	1.07804	0.725484	0.610945		AT3G44175		transposable element gene
NaC-responsive	A_84_P21769|842405	3.86164	7.90733	6.46025	1.05163	-2.93298	2.24825	-0.664564	-2.60506	-1.01627	-1.58248	-1.13439	-2.28119	-2.15189	-1.97152	-2.35432	4.94145	TPS04	AT1G61120	terpene synthase 04	terpene synthase 04	GO:0000287|GO:0009611|GO:0009620|GO:0009738|GO:0080027|GO:0042538|GO:0009695|GO:0080013|GO:0016829|GO:0007165|GO:0009536|GO:0009617|GO:0009753|GO:0008152|GO:0009733|GO:0009414|GO:0009723|GO:0000304|GO:0016102|GO:0010333|GO:0009867|GO:0009507	842405	NM_104793	NP043293	At.26638
NaC-responsive	A_84_P255480|818072	0.182559	0.30806	1.85856	0.0884078	-0.897254	-0.25628	-0.989287	-1.44568	-1.51839	-0.657048	-0.979975	-1.26859	-1.10635	-0.867032	-1.37451	3.71813	AT2G35070	AT2G35070	hypothetical protein	unknown protein; FUNCTIONS IN: molecular_function unknown; INVOLVED IN: pollen tube development, pollen development; LOCATED IN: mitochondrion; BEST Arabidopsis thaliana protein match is: Protein of unknown function (DUF1640) (TAIR:AT2G35090.1); Has 62 Blast hits to 62 proteins in 11 species: Archae - 0; Bacteria - 0; Metazoa - 0; Fungi - 0; Plants - 62; Viruses - 0; Other Eukaryotes - 0 (source:…	GO:0003674|GO:0009555|GO:0048868|GO:0009507	818072	NM_129059	TC379645	At.26145
NaC-responsive	A_84_P12514|816934	-0.959434	-2.23525	-4.51083	-2.91101	-2.82791	-3.88698	-3.7006	-2.83681	-3.14132	-3.0312	-4.00566	-3.54144	-3.3456	-2.17341	-3.06537	-4.32283	scpl22	AT2G24000	carboxypeptidase D	serine carboxypeptidase-like 22	GO:0004185|GO:0006508|GO:0005576	816934	NM_127962	NP455701	At.52887
NaC-responsive	A_84_P569255|10723056	-0.47011	-2.60057	-3.17354	-3.54395	-2.76841	-1.90269	-2.06115	-2.1627	-2.22554	-3.04925	-2.69183	-2.09703	-2.37087	-2.31117	-1.81758	-2.53392	AT1G20735	AT1G20735	F-box and associated interaction domain-containing protein	F-box and associated interaction domains-containing protein		10723056	NM_001198118	NP2710470	At.75557
NaC-responsive	A_84_P109962|838719	5.30106	3.7977	1.53847	-0.334178	-2.01246	-0.735202	-0.303912	-1.21752	-0.3887	-0.955815	-1.13186	-1.7876	-1.30726	-1.256	-1.60556	-0.646191	WAK3	AT1G21240	wall-associated receptor kinase 3	wall associated kinase 3	GO:0004672|GO:0005886|GO:0016301|GO:0004674|GO:0005509|GO:0006468|GO:0005524|GO:0016772	838719	NM_101977	NP222421	At.51704
NaC-responsive	A_84_P13140|836078	3.51999	5.40714	1.46476	4.11378	2.35217	-0.226714	1.68365	1.12338	0.753264	0.445613	1.70809	1.6992	1.65111	0.825385	0.185514	-0.421086	UGT76E2	AT5G59590	UDP-glucosyl transferase 76E2	UDP-glucosyl transferase 76E2	GO:0016758|GO:0008152|GO:0008194|GO:0005634|GO:0080044|GO:0080043	836078	NM_125351	TC366657	At.29217
NaC-responsive	A_84_P13860|829066	-2.46097	-2.37848	-2.7233	-1.81637	-0.936767	-1.36374	-2.12475	-1.86767	-1.72942	-1.23322	-1.36825	-1.13081	-0.944819	-0.341981	-1.06411	-1.60988	AT4G29450	AT4G29450	leucine-rich repeat protein kinase-like protein	Leucine-rich repeat protein kinase family protein	GO:0004672|GO:0016301|GO:0004674|GO:0006468|GO:0005524|GO:0016772	829066	NM_119090	TC360210	At.54544
NaC-responsive	A_84_P789523,A_84_P555663|831795	-0.144884	0.243275	-1.6848	-1.23683	-1.10265	-1.1094	-1.09932	-1.21012	-0.955599	-1.0972	-1.09687	-1.10687	-0.845922	-0.627628	-0.742516	-1.68487	AT4	AT5G03545	hypothetical protein	Expressed in response to phosphate starvation, this response is enhanced by the presence of IAA.	GO:0005739|GO:0008150|GO:0003674|GO:0019375|GO:0045892|GO:0016036	831795	NM_180427	TC377451	At.4877
NaC-responsive	A_84_P22215|824125	-0.00576806	-0.420449	-1.54525	-1.22668	-0.553531	-2.57111	-1.70244	-1.89151	-2.1751	-2.13539	-1.815	-2.52899	-1.63248	-1.47915	-0.86518	-4.85749	AT3G49630	AT3G49630	2-oxoglutarate-Fe(II)-dependent oxygenase domain-containing protein	2-oxoglutarate (2OG) and Fe(II)-dependent oxygenase superfamily protein	GO:0005737|GO:0005506|GO:0007568|GO:0016706|GO:0016491|GO:0055114|GO:0009267	824125	NM_114823	TC373139	At.53858
NaC-responsive	A_84_P15595|824159	-1.31145	-2.56372	-1.91169	-0.0640862	-0.989445	-2.32234	-1.75155	-1.24928	-1.12563	-0.599868	-0.438998	-0.44209	-0.856985	-0.578203	-0.932451	-0.764539	AT3G49970	AT3G49970	Phototropic-responsive NPH3 family protein	Phototropic-responsive NPH3 family protein	GO:0005886|GO:0009416|GO:0004871	824159	NM_114857	TC366636	At.53863
drou-responsive	A_84_P763570	2.93797	4.76535	2.04116	6.23465	3.28635	-1.80393	2.21376	1.828	0.583252	2.12011	2.11831	2.21096	2.30105	-0.508617	0.342081	0.0162114		AT4G06477		transposable element gene				TC402252
drou-responsive	A_84_P16121|840915	0.602801	4.30968	1.5497	2.57854	1.01522	-2.48909	-3.49651	-3.08103	-1.87193	-3.04941	-0.492253	-0.750098	-0.654446	0.0466765	-0.23344	0.994719	RAP2.6	AT1G43160	ethylene-responsive transcription factor RAP2-6	related to AP2 6	GO:0006355|GO:0003700|GO:0009651|GO:0009409|GO:0009611|GO:0009620|GO:0009737|GO:0005634|GO:0006970|GO:0009658|GO:0009695|GO:0003677|GO:0034605|GO:0009753|GO:0009751|GO:0009414|GO:0045893	840915	NM_103468	TC400414	At.10778
drou-responsive	A_84_P788852,A_84_P76869|839270	-0.659529	-1.03959	-1.92807	-2.50479	-1.53917	-1.73748	-1.36532	-0.997497	-1.1021	-1.34199	-1.29099	-1.13618	-1.49031	-0.717399	-0.682904	-1.69359	AT1G02070	AT1G02070	hypothetical protein	unknown protein; BEST Arabidopsis thaliana protein match is: unknown protein (TAIR:AT3G60520.1); Has 98 Blast hits to 98 proteins in 13 species: Archae - 0; Bacteria - 0; Metazoa - 0; Fungi - 0; Plants - 98; Viruses - 0; Other Eukaryotes - 0 (source: NCBI BLink).	GO:0005575	839270	NM_100087	TC384535	At.42619
drou-responsive	A_84_P574263|828647	1.00509	3.42815	0.727332	3.7397	0.00227992	0.0267919	-1.57998	-1.77166	-1.24077	-0.306659	-0.907099	-1.03722	-1.20322	-0.634921	-1.10703	1.45596	AT4G25433	AT4G25433	peptidoglycan-binding LysM domain-containing protein	peptidoglycan-binding LysM domain-containing protein	GO:0003674|GO:0016998|GO:0005576	828647	NM_148374	TC382484	At.63732
drou-responsive	A_84_P17145|842606	0.791243	3.57571	2.55132	6.46191	3.3197	-0.493888	0.973279	2.33888	0.684905	0.333975	0.842701	1.03618	2.8825	-0.263	0.120173	0.0632048	ddf2	AT1G63030	dehydration-responsive element-binding protein 1E	Integrase-type DNA-binding superfamily protein	GO:0006355|GO:0003700|GO:0016049|GO:0048510|GO:0005634|GO:0010371|GO:0003677	842606	NM_001084295	TC377866	At.49508
drou-responsive	A_84_P12788|824763	4.81358	4.68066	3.88209	1.94224	3.15499	0.621644	-0.559923	-1.30054	-1.0238	0.480578	-1.56671	-2.0713	-2.27721	-1.50614	-0.965589	2.83993	JRG21	AT3G55970	jasmonate-regulated protein	jasmonate-regulated gene 21	GO:0043090|GO:0005737|GO:0005506|GO:0016706|GO:0016491|GO:0055114	824763	NM_115455	TC369784	At.5208
drou-responsive	A_84_P796064	3.77535	5.03424	1.92079	5.42518	2.99138	0.42062	2.07954	2.1947	2.17436	2.59086	3.37753	3.46727	2.84662	0.165601	1.24371	0.784405		AT2G23880		transposable element gene			DR371761		At.68105
drou-responsive	A_84_P543948|823525	2.94319	3.70913	1.1125	4.6578	2.72405	-0.0543753	1.39563	1.66008	1.24603	1.97059	1.8627	1.60016	1.43971	0.480365	0.926754	0.172253	AT3G44070	AT3G44070	Glycosyl hydrolase family 35 protein	Glycosyl hydrolase family 35 protein	GO:0005739|GO:0005975|GO:0004553	823525	NM_114275	TC378032	At.53717
drou-responsive	A_84_P11632|814794	3.02492	5.24995	1.7378	5.53432	3.87256	0.211283	2.38475	2.10935	1.79821	3.33505	3.24608	2.80375	3.00863	0.293874	1.23335	-0.179197	AT2G02650	AT2G02650	RNase H domain-containing protein	Ribonuclease H-like superfamily protein	GO:0005739|GO:0008150|GO:0003676	814794	NM_126320	TC373343	At.52605
drou-responsive	A_84_P598642|837224	3.96949	3.14119	3.74219	3.37515	0.579954	0.606784	1.0034	1.62532	0.834527	-0.454939	1.11854	0.902989	2.71595	0.673218	1.03348	0.30107	AT1G07135	AT1G07135	glycine-rich protein	glycine-rich protein	GO:0008150|GO:0003674|GO:0010200|GO:0009646|GO:0009611|GO:0031225|GO:0009612	837224	NM_100587	TC380457	At.45818
drou-responsive	A_84_P756228	2.86236	4.38628	0.648863	5.44005	3.38217	0.133324	1.02616	1.09031	1.5627	2.4194	2.29961	2.38333	2.34457	0.331803	0.88001	0.0272189		AT1G30030;AT2G14990		[AT1G30030, transposable element gene];[AT2G14990, transposable element gene]
drou-responsive	A_84_P12444|843443	-1.24823	-0.228739	0.379983	1.02119	0.112272	1.35282	1.09389	1.25416	0.905284	0.658879	1.31268	1.2495	1.31182	1.24533	0.998315	-0.296333	MYBL2	AT1G71030	myb proto-oncogene protein	MYB-like 2	GO:0006355|GO:0003700|GO:0009651|GO:0009718|GO:0009737|GO:0005634|GO:0009739|GO:0003677|GO:0009753|GO:0009751|GO:0009723|GO:0010023|GO:0046686	843443	NM_105772	TC376317	At.20981
drou-responsive	A_84_P13140|836078	3.51999	5.40714	1.46476	4.11378	2.35217	-0.226714	1.68365	1.12338	0.753264	0.445613	1.70809	1.6992	1.65111	0.825385	0.185514	-0.421086	UGT76E2	AT5G59590	UDP-glucosyl transferase 76E2	UDP-glucosyl transferase 76E2	GO:0016758|GO:0008152|GO:0008194|GO:0005634|GO:0080044|GO:0080043	836078	NM_125351	TC366657	At.29217
drou-responsive	A_84_P16643|826913	0.538874	0.83988	-0.452328	-1.00287	-0.8641	-0.626276	-1.05346	-0.88412	-1.22395	-0.818885	-1.33854	-1.11962	-1.12646	-0.474556	-0.756995	-0.707236	AT4G13000	AT4G13000	AGC (cAMP-dependent, cGMP-dependent and protein kinase C) kinase family protein	AGC (cAMP-dependent, cGMP-dependent and protein kinase C) kinase family protein	GO:0046777|GO:0004672|GO:0016301|GO:0004674|GO:0006468|GO:0005634|GO:0005524|GO:0016772	826913	NM_117369	TC372301	At.33427
drou-responsive	A_84_P798132|7922371	2.23848	4.58285	0.914456	4.28487	3.00229	0.0120573	0.929516	1.06569	0.770984	1.91912	1.69481	1.50655	1.69379	-0.344042	0.575346	0.037948	AT5G65005	AT5G65005	nucleic acid binding protein	Polynucleotidyl transferase, ribonuclease H-like superfamily protein	GO:0008150|GO:0005634|GO:0003676	7922371	NM_001161325	TC379382	At.69238
drou-responsive	A_84_P10296|835872	-2.07855	1.32931	0.225568	1.58117	0.402346	1.40754	0.976835	1.10184	0.968237	0.953927	1.05803	0.81944	1.13499	1.08051	0.823295	0.2391	COL5	AT5G57660	zinc finger protein CONSTANS-LIKE 5	CONSTANS-like 5	GO:0005622|GO:0042631|GO:0006355|GO:0003700|GO:0008270|GO:0005634	835872	NM_125149	NP230301	At.20797
