# Supplementary material for: Early response to nanoparticles in the Arabidopsis transcriptome compromises plant defence and root-hair development through salicylic acid signalling
Source: BMC Genomics. 2015 Apr 24;16(1):341. doi: 10.1186/s12864-015-1530-4 (PMC4417227; doi:10.1186/s12864-015-1530-4)
Supplement: Additional file 4: — Table listing the GO terms and enrichment analyses of the 351 NP-responsive genes. [file 12864_2015_1530_MOESM4_ESM.xlsx]

## Sheet: GO Analysis 351 p over 0_05
SUPRACATEGORY	GO ACCESSION	GO Term	p-value	corrected p-value	Count in Selection of 351 genes	% Count in Selection	Count in Total	% Count in Total
Biological process	GO:0006950	response to stress	9.40191e-05	0.0205906	78	24.4514	3867	16.2315
Biological process	GO:0031323	regulation of cellular metabolic process	0.000114232	0.0244105	64	20.0627	3015	12.6553
Biological process	GO:0051716	cellular response to stimulus	0.000123636	0.0256518	63	19.7492	2962	12.4328
Biological process	GO:0007154	cell communication	8.86929e-06	0.00301209	56	17.5549	2309	9.69191
Biological process	GO:0055114	oxidation-reduction process	0.000199643	0.0407074	45	14.1066	1935	8.12206
Biological process	GO:0006629	lipid metabolic process	3.81929e-05	0.0104023	41	12.8527	1581	6.63617
Biological process	GO:0009605	response to external stimulus	1.12752e-09	7.40797e-07	34	10.6583	767	3.21944
Biological process	GO:0033554	cellular response to stress	5.33626e-05	0.014024	33	10.3448	1177	4.9404
Biological process	GO:0044255	cellular lipid metabolic process	0.000115589	0.0244105	33	10.3448	1226	5.14607
Biological process	GO:0008610	lipid biosynthetic process	7.66735e-06	0.00296818	32	10.0313	1019	4.2772
Biological process	GO:0009991	response to extracellular stimulus	5.86398e-15	9.90699e-12	29	9.09091	350	1.46911
Biological process	GO:0031667	response to nutrient levels	2.32354e-15	5.49576e-12	28	8.77743	312	1.3096
Biological process	GO:0031668	cellular response to extracellular stimulus	1.12564e-14	1.43614e-11	28	8.77743	332	1.39355
Biological process	GO:0071496	cellular response to external stimulus	1.21436e-14	1.43614e-11	28	8.77743	333	1.39775
Biological process	GO:0031669	cellular response to nutrient levels	4.60357e-15	9.07383e-12	27	8.46395	295	1.23825
Biological process	GO:0009267	cellular response to starvation	1.3761e-14	1.47947e-11	26	8.15047	283	1.18788
Biological process	GO:0042594	response to starvation	2.66886e-14	2.63022e-11	26	8.15047	291	1.22146
Biological process	GO:0019375	galactolipid biosynthetic process	2.51908e-18	1.84432e-14	20	6.26959	98	0.41135
Biological process	GO:0019374	galactolipid metabolic process	3.11902e-18	1.84432e-14	20	6.26959	99	0.415547
Biological process	GO:0009247	glycolipid biosynthetic process	9.93392e-17	3.91604e-13	20	6.26959	117	0.491101
Biological process	GO:0006664	glycolipid metabolic process	9.77117e-16	2.88891e-12	20	6.26959	131	0.549866
Biological process	GO:0046467	membrane lipid biosynthetic process	3.47812e-14	3.16409e-11	20	6.26959	157	0.658999
Biological process	GO:0006643	membrane lipid metabolic process	1.46999e-12	1.24175e-09	20	6.26959	191	0.801713
Biological process	GO:0016036	cellular response to phosphate starvation	8.82149e-15	1.30407e-11	19	5.95611	128	0.537273
Biological process	GO:0010054	trichoblast differentiation	1.18909e-06	0.000585939	18	5.64263	347	1.45651
Biological process	GO:0010053	root epidermal cell differentiation	1.51781e-06	0.000718002	18	5.64263	353	1.4817
Biological process	GO:0045892|GO:0016481|GO:0032582|GO:0061021	negative regulation of transcription, DNA-dependent	4.92999e-06	0.00208226	18	5.64263	384	1.61182
Biological process	GO:0051253	negative regulation of RNA metabolic process	4.92999e-06	0.00208226	18	5.64263	384	1.61182
Biological process	GO:0051172	negative regulation of nitrogen compound metabolic process	7.78045e-06	0.00296818	18	5.64263	397	1.66639
Biological process	GO:0045934	negative regulation of nucleobase-containing compound metabolic process	7.51761e-06	0.00296818	18	5.64263	396	1.66219
Biological process	GO:2000113	negative regulation of cellular macromolecule biosynthetic process	8.61926e-06	0.00301209	18	5.64263	400	1.67898
Biological process	GO:0010558	negative regulation of macromolecule biosynthetic process	8.61926e-06	0.00301209	18	5.64263	400	1.67898
Biological process	GO:0031327	negative regulation of cellular biosynthetic process	1.05446e-05	0.00337037	18	5.64263	406	1.70416
Biological process	GO:0009890	negative regulation of biosynthetic process	1.16451e-05	0.00362415	18	5.64263	409	1.71676
Biological process	GO:0010015	root morphogenesis	2.13435e-05	0.00615644	18	5.64263	428	1.79651
Biological process	GO:0031324	negative regulation of cellular metabolic process	7.37378e-05	0.0174409	18	5.64263	471	1.977
Biological process	GO:0009913|GO:0043355	epidermal cell differentiation	7.17772e-05	0.0174409	18	5.64263	470	1.9728
Biological process	GO:0060429	epithelium development	7.37378e-05	0.0174409	18	5.64263	471	1.977
Biological process	GO:0030855	epithelial cell differentiation	7.17772e-05	0.0174409	18	5.64263	470	1.9728
Biological process	GO:0009751	response to salicylic acid stimulus	8.2062e-05	0.0190291	18	5.64263	475	1.99379
Biological process	GO:0001666	response to hypoxia	2.4156e-12	1.9045e-09	15	4.70219	95	0.398758
Biological process	GO:0070482	response to oxygen levels	4.4913e-12	3.12443e-09	15	4.70219	99	0.415547
Biological process	GO:0036293	response to decreased oxygen levels	4.4913e-12	3.12443e-09	15	4.70219	99	0.415547
Biological process	GO:0009862	systemic acquired resistance, salicylic acid mediated signaling pathway	3.87021e-05	0.0104023	13	4.07524	252	1.05776
Biological process	GO:0010310	regulation of hydrogen peroxide metabolic process	8.91433e-06	0.00301209	12	3.76176	187	0.784923
Biological process	GO:2000377	regulation of reactive oxygen species metabolic process	1.93511e-05	0.00572129	12	3.76176	202	0.847885
Biological process	GO:0009813	flavonoid biosynthetic process	1.39381e-07	8.24178e-05	11	3.44828	103	0.432337
Biological process	GO:0009812	flavonoid metabolic process	2.49711e-07	0.000134234	11	3.44828	109	0.457522
Biological process	GO:0009718	anthocyanin-containing compound biosynthetic process	2.24216e-07	0.000126268	8	2.50784	48	0.201478
Biological process	GO:0046283	anthocyanin-containing compound metabolic process	4.26842e-07	0.000219476	8	2.50784	52	0.218267
Biological process	GO:0006722	triterpenoid metabolic process	0.00023636	0.0465875	5	1.5674	42	0.176293
Biological process	GO:0071456	cellular response to hypoxia	0.00022844	0.0457898	4	1.25392	23	0.0965413
Cellular component	GO:0005576	extracellular region	3.69942e-09	2.30265e-06	66	20.6897	2336	9.80524
Molecular function	GO:0016491	oxidoreductase activity	2.73957e-05	0.00771402	41	12.8527	1558	6.53962
Molecular function	GO:0046906	tetrapyrrole binding	9.83083e-06	0.0032295	17	5.32915	365	1.53207
Molecular function	GO:0020037	heme binding	1.52463e-05	0.00462326	16	5.01567	339	1.42293
Molecular function	GO:0016758	transferase activity, transferring hexosyl groups	6.61046e-05	0.016995	16	5.01567	383	1.60762
Molecular function	GO:0004601|GO:0016685|GO:0016686|GO:0016687|GO:0016693	peroxidase activity	8.56254e-05	0.0191062	8	2.50784	105	0.440732
Molecular function	GO:0016684	oxidoreductase activity, acting on peroxide as acceptor	8.56254e-05	0.0191062	8	2.50784	105	0.440732
Molecular function	GO:0003993	acid phosphatase activity	1.81016e-06	0.000823363	7	2.19436	44	0.184688
